# Supplementary material for: Comparative transcriptome analysis of mammary epithelial cells at different stages of lactation reveals wide differences in gene expression and pathways regulating milk synthesis between Jersey and Kashmiri cattle
Source: PLoS One. 2019 Feb 5;14(2):e0211773. doi: 10.1371/journal.pone.0211773 (PMC6363229; doi:10.1371/journal.pone.0211773)
Supplement: S3 Table — (XLSX) [file pone.0211773.s003.xlsx]

## Sheet: Table S3a_Expression levels
Table S3a: Expression levels (FPKM values) of genes in mammary epithelial cells of Kashmiri and Jersey cattle at three different stages of lactation.
Category	Kashmiri (number of genes)				Jersey (number of genes)
	D15	D90	D250		D15	D90	D250
Highly expressed genes (>500 FPKM)	113	100	82		143	170	232
Medium expressed genes (10-500 FPKM)	4091	3816	3928		4111	3939	4260
Lowly expressed genes (<10 FPKM)	9368	10104	10454		9906	9744	9343
Total number of expressed genes	13572	14020	14464		14160	13853	13835

## Sheet: Kashmiri (Table 3b)
	Table S3b: Expressed genes (FPKM values) at different stages of lactation in Kashmiri cattle
	gene_short_name	D15	D90	D250
	A1BG	0.0921517	0.0276304	0.00692678
	A2M	0.584856	1.25254	2.74169
	A2ML1	0.00887949	0.0114016	0.0388572
	A4GALT	3.8108	4.27535	1.80212
	AAAS	4.75901	7.54845	5.99688
	AACS	47.9007	9.30789	27.9834
	AADACL3	0	0.0324542	0.0364125
	AADAT	2.25258	0.707172	2.22438
	AAED1	0.784056	0.652877	1.22662
	AAGAB	36.9859	12.0578	26.659
	AAK1,ENSBTAG00000047822	7.39721	2.40229	9.93984
	AAMDC	89.7137	37.8573	39.5497
	AAMP	125.302	69.6062	65.5836
	AAR2	9.01774	5.12499	5.28117
	AARS	51.7242	31.4289	42.2459
	AARS2	2.55991	1.89688	1.84122
	AASDH	1.34988	1.04762	1.63527
	AASS	2.56961	1.00285	2.80227
	AATF	11.0982	8.37712	8.19062
	AATK	0.219579	0.23052	0.222356
	ABAT	0.167961	0.289898	0.335621
	ABCA1	0.186958	0.520458	2.10436
	ABCA10	0.427716	0.429318	0.856185
	ABCA12	0.00344515	0.00103574	0.000593172
	ABCA13	0.159064	0.091113	0.119176
	ABCA2	0.443155	0.797979	0.692741
	ABCA3	21.1047	4.28558	4.47278
	ABCA4	0	0	0.00446144
	ABCA5	0.631498	1.46956	1.47769
	ABCA6	0.653023	0.770414	1.35792
	ABCA7	1.73402	2.28326	0.843695
	ABCA9	0.0882229	0.0612987	0.195221
	ABCB10	1.82179	2.06753	2.18208
	ABCB11	0.0190793	0.00577366	0.0214118
	ABCB4	0.0374013	0.0299385	0.0198089
	ABCB6	2.66705	3.59394	2.87811
	ABCB7	3.16343	5.72539	5.38135
	ABCB8	6.96963	6.49668	5.89786
	ABCB9	0.470526	0.329144	0.307893
	ABCC1	3.07542	11.6561	8.2064
	ABCC10	1.47824	1.49086	1.02672
	ABCC11	0.0474282	0.00992509	0.0310088
	ABCC12	0	0.00479985	0.00323053
	ABCC2	0.0124259	0.0143241	0.0249811
	ABCC6	0	0	0.0107435
	ABCC8	0.0705259	0.0968063	0.0329225
	ABCC9	0	0	0.00706634
	ABCD1	10.0878	3.40219	6.27467
	ABCD3	0.87132	1.99499	2.48941
	ABCD4	21.06	4.42289	8.49214
	ABCE1	10.291	7.42263	9.90619
	ABCF1,bta-mir-877	35.0074	25.6094	20.4764
	ABCF2	13.1423	12.7908	12.5579
	ABCF3	15.0152	8.69063	10.9252
	ABCG1	0.639823	2.02673	0.732886
	ABCG2	152.568	33.7083	80.2407
	ABCG4	0.0149082	0.0229303	0.0312027
	ABCG8	0.027209	0	0.00224604
	ABHD1	1.69484	7.52394	3.00102
	ABHD10	2.58887	4.35847	4.45899
	ABHD11	44.5906	10.8943	20.8701
	ABHD12	89.3647	65.2018	52.7287
	ABHD12B	0.618693	8.68226	9.8789
	ABHD12B	0.129752	0	0.0120586
	ABHD13	1.44355	5.23277	4.28527
	ABHD14B	245.49	74.8731	131.129
	ABHD15	1.49145	1.30215	0.355952
	ABHD16A	19.3247	33.1776	15.0046
	ABHD16B,DNAJC5,TPD52L2	90.9748	45.7594	57.0437
	ABHD17A	102.643	60.6308	35.8762
	ABHD17B	7.24658	2.78582	2.19216
	ABHD17C	6.10137	1.24387	5.07494
	ABHD18	1.18531	1.46106	1.69306
	ABHD2	5.31121	11.6573	9.4638
	ABHD3	5.47589	16.0919	8.73005
	ABHD4	22.8097	44.5581	25.8146
	ABHD5	2.79463	6.39868	4.90912
	ABHD6	1.0998	3.25449	2.86047
	ABHD8	7.01258	8.21298	5.93978
	ABI1	15.9715	21.4502	21.1989
	ABI2	0.267881	0.396488	0.426495
	ABI2	0.0685277	0.0562776	0.295088
	ABI3	10.3548	24.9489	8.17569
	ABL1	3.13404	1.75392	3.07238
	ABL2	0.344419	0.644757	1.51056
	ABLIM1	5.56754	28.8853	13.9855
	ABLIM2	0.0828964	0.105392	0.298427
	ABLIM3	0.0193779	0.13889	1.36607
	ABO	26.1353	3.41617	10.8634
	ABO	1.439	0.26252	1.06637
	ABR	13.0421	34.2771	19.5585
	ABRA	0	0	0.0312373
	ABRACL	13.9134	26.6085	17.6291
	ABT1	13.251	10.6887	5.67247
	ABTB1	73.994	84.3074	32.4562
	ABTB2	6.42313	16.5043	4.68305
	ABTB2	0.297296	0.412424	0.221912
	ACA59	0.00645168	0.0151168	0.744491
	ACA64	4.09286	4.91259	3.32044
	ACAA1	110.392	80.8025	67.1909
	ACAA2	61.4344	35.0499	42.5328
	ACACA	128.258	11.4763	54.2438
	ACACA	0.0417759	0.0432278	0.117385
	ACACB	0	0.00874053	0.00969457
	ACAD10	33.7743	8.63953	12.8348
	ACAD10	1.38818	1.30005	0.648965
	ACAD11	3.1937	1.33974	2.67119
	ACAD8	16.0235	11.9497	16.2331
	ACAD9	7.31633	12.0463	6.15308
	ACADL	0.131725	0.10243	0.606668
	ACADM	9.74951	7.57273	14.3378
	ACADS	27.4229	11.4985	17.0754
	ACADSB	3.31896	2.62315	6.07594
	ACADVL	59.339	59.5662	75.5883
	ACAN	0.00255318	0.00545216	0.00861174
	ACAP1,ENSBTAG00000045892	24.3255	45.4703	11.8279
	ACAP2,XXYLT1	4.53485	5.58047	6.23418
	ACAP3	4.16447	3.18934	2.85347
	ACAT1	58.2016	22.8863	29.6878
	ACAT2	9.70115	36.5389	20.8045
	ACBD3	8.19845	7.7823	9.96483
	ACBD4	6.56778	5.703	4.06768
	ACBD5	4.79882	2.16786	5.23273
	ACBD5	0.785148	1.13299	2.25933
	ACBD6	14.2811	6.0602	8.42987
	ACBD7	0.0947969	0.131571	0.0982463
	ACCS	18.6458	4.1898	4.37149
	ACCSL	0	0.004961	0.0194421
	ACD	5.23041	8.96316	5.04592
	ACE	0.107897	0.36976	0.299842
	ACE2	0.0389235	0.036442	0.267004
	ACER1	0.0349928	0.0077878	0.032521
	ACER2	0.131205	0.171659	0.412707
	ACER3	0.188583	1.48651	2.49614
	ACER3	2.10927	1.12324	0.909436
	ACER3	0	0.00493298	0.166964
	ACHE,UFSP1	19.3837	5.70865	6.29975
	ACIN1	30.9478	32.5661	25.4155
	ACKR1	0	0	0.0186148
	ACKR2	0.0303255	0.0212632	0.0569948
	ACKR3	3.05267	9.53222	2.12336
	ACKR4	0.00965475	0.00931137	0.0649667
	ACLY,ENSBTAG00000011460	7.42624	17.3168	11.9146
	ACMSD	1.23659	1.03985	0.506579
	ACO1	117.872	36.3707	107.631
	ACO2	28.742	52.9414	44.2235
	ACOD1	1.41363	4.37023	6.97328
	ACOD1	0	0.163936	0.139943
	ACOT11	10.3814	10.4924	20.1619
	ACOT12	0.0111686	0.00575693	0.00833123
	ACOT13	8.69942	7.65018	12.0625
	ACOT7	7.69827	21.8423	7.48755
	ACOT8	23.223	10.9799	11.2579
	ACOT9	10.1953	20.5342	14.1932
	ACOX1	6.6347	7.61824	15.358
	ACOX2	2.53727	0.872713	4.29852
	ACOX3	4.18043	5.41628	3.70918
	ACOXL	0.251711	0.571745	0.783482
	ACOXL	0.431505	0.782601	0.442174
	ACP1	29.7223	24.8117	24.7767
	ACP2	2.94521	4.30722	4.36989
	ACP5	64.5689	125.052	49.7587
	ACP6	4.13257	3.19875	3.31762
	ACP7	0.031219	0	0.00391504
	ACPP	0.965543	0.715482	0.605069
	ACPT	2.5053	1.16292	2.57233
	ACR	0.0752907	0.00839497	0.00681868
	ACRBP	0.501915	3.24217	2.9548
	ACRBP	0	0.29557	0.280395
	ACSBG1	0	0.00742294	0.0103687
	ACSF2	18.3612	33.4165	25.5718
	ACSF3	9.2215	3.54989	4.80018
	ACSL1	28.0689	13.6973	34.843
	ACSL3	4.871	7.5581	4.72059
	ACSL3	0.0489293	0.363446	0.278006
	ACSL4	7.16018	18.0149	11.8192
	ACSL5	10.8024	27.7139	18.3232
	ACSM1	0.0508255	0.0712382	0.0329985
	ACSM3	0.0149135	0.240943	0.337603
	ACSM4	0.0112923	0	0.00286615
	ACSM5	1.08837	0.16655	0.826731
	ACSS1	184.537	77.1415	65.4039
	ACSS2	382.143	105.335	375.599
	ACSS3	2.96284	1.19399	2.48859
	ACTA1	0.17725	0.17754	0.607258
	ACTA2	0.693003	1.64835	2.50785
	ACTB	536.955	1291.72	1012.43
	ACTC1	0.0314366	0	0.0140972
	ACTG1,bta-mir-3533	911.664	982.342	862.951
	ACTG2	0.519161	1.27116	0.616637
	ACTL10	0.0515499	0.0575917	0.0389472
	ACTL6A	6.00708	7.27327	7.64679
	ACTL6B	0.864905	2.21452	0.467483
	ACTL6B	0.0357189	0.0294418	0.0180475
	ACTL7A	0.072344	0.0446274	0.0320772
	ACTL7B	0	0.0279938	0.0175035
	ACTL9	0.0443221	0	0.0170648
	ACTN1	15.1236	16.2305	20.5571
	ACTN2	0.096671	0.0723676	0.264079
	ACTN2	0	0	0.0884827
	ACTN3	0.203741	0.551287	0.195484
	ACTN4	35.4522	91.3486	62.6134
	ACTR10	13.9529	15.0681	18.9304
	ACTR1B	39.1127	38.3469	42.3574
	ACTR1B	11.1748	6.7383	9.45655
	ACTR2	35.6798	60.0695	75.2346
	ACTR3	30.8836	75.4805	91.2907
	ACTR5	4.04389	4.70555	3.35886
	ACTR6	2.45609	1.68205	2.40496
	ACTR8	18.5146	14.6793	10.7847
	ACTRT1	0.0184193	0	0
	ACTRT3	0.58225	0.412953	0.554157
	ACVR1	0.664379	0.780042	2.04489
	ACVR1B	5.83879	2.42611	4.27404
	ACVR1C	0	0.0705457	0.0268386
	ACVR2A	0.551341	0.416303	0.599205
	ACVR2B	3.66032	2.1065	2.08466
	ACVRL1	0.969248	0.466013	0.328483
	ACYP1	1.78841	5.683	5.72337
	ACYP2	8.17416	1.99672	4.74869
	ACYP2	0.0499539	0.00268647	0.0983546
	ADA	7.72187	20.3118	10.5564
	ADAD1	0	0	0.00522914
	ADAD2	0	0	0.00565758
	ADAL	4.20771	3.82417	3.5026
	ADAM10	6.12122	7.61112	7.32012
	ADAM11	0	0.0335705	0.037828
	ADAM15	2.52342	2.37003	3.34574
	ADAM17	2.86465	6.25525	7.79388
	ADAM19	1.83176	2.75642	3.61124
	ADAM1B	0.104676	0.0607485	0.215962
	ADAM20	0.109241	0.0580788	0.123109
	ADAM21	0	0.0109512	0.0161265
	ADAM28,ADAMDEC1	0.34457	1.02433	3.55919
	ADAM32	0.0522176	0.0392146	0.0590138
	ADAM33	0.00807607	0.0229776	0.11556
	ADAM7	0	0	0.0131604
	ADAM8	27.1105	33.409	25.217
	ADAM9	4.31613	5.66975	13.3673
	ADAMTS1	0.104445	0.225942	0.401539
	ADAMTS10	3.41053	3.83251	1.0477
	ADAMTS12	0.0129674	0.0332722	0.0931922
	ADAMTS13	0.103703	0.236009	0.0988607
	ADAMTS14	0.150742	0.135862	0.107603
	ADAMTS15	0.209089	0.0467461	0.0421402
	ADAMTS17	0.154469	0.0631288	0.0922475
	ADAMTS18	0.0311953	0.0139415	0.0111119
	ADAMTS2	0.836877	2.99455	3.09373
	ADAMTS20	0.0032625	0	0.00357959
	ADAMTS3	1.09428	0.0874455	0.0653758
	ADAMTS3	0.155373	0.0463593	0.140073
	ADAMTS4	0.00780349	0.0178987	0.00925327
	ADAMTS5	0	0.00432424	0.00996231
	ADAMTS6	0.411858	0.374706	0.217666
	ADAMTS7	1.4889	0.93832	0.177922
	ADAMTS8	1.65345	0.130814	0.0625978
	ADAMTSL2	0.120519	0.161878	0.0479972
	ADAMTSL3	0.0156212	0.00319059	0.0213574
	ADAMTSL4	2.83549	5.34957	4.93122
	ADAP1	3.37503	8.66776	6.67266
	ADAP1	6.68781	2.93255	2.70048
	ADAP2	0.237019	1.28056	2.3216
	ADAR	15.6854	12.0053	13.6991
	ADARB1	12.261	1.02805	3.0795
	ADARB2	0	0.00921219	0.0297584
	ADAT1	1.46347	0.995186	1.68042
	ADAT2	2.15908	1.575	2.21926
	ADCK1	2.55229	2.456	2.20785
	ADCK2	5.34408	6.15746	3.62774
	ADCK3	24.9261	5.33572	14.6274
	ADCK4	6.81058	7.81668	5.2316
	ADCK5	7.73239	6.58761	4.30576
	ADCY1	0.0505429	0.00291119	0.00392104
	ADCY10	0.181679	0.119426	0.640537
	ADCY10	0.126335	0.00648455	0.0399676
	ADCY2	0	0	0.081562
	ADCY3	0.0499889	0.0833782	0.0693507
	ADCY4	0.358288	1.12042	0.67761
	ADCY5	0.0404114	0.0127647	0.027349
	ADCY5	1.22644	0.0843783	0.0174901
	ADCY6,ENSBTAG00000047525	12.2051	1.02012	2.01479
	ADCY7	4.94659	8.38416	7.24637
	ADCY8	0.00985997	0.00311307	0.0375041
	ADCY9	0.5477	0.624177	0.818398
	ADCYAP1R1	2.38732	4.3299	1.83112
	ADD1	57.3388	92.2696	42.7315
	ADD2	0.0162096	0.0257073	0.0443395
	ADD3	9.35846	18.9614	15.764
	ADGB	0.00402916	0.0198351	0.16787
	ADGRA1	0.0436664	0.684426	0.0472141
	ADGRA2	0.19831	0.0381983	0.0617749
	ADGRA3	1.60388	0.30835	0.978963
	ADGRB1	0.0219166	0.0243082	0.00411433
	ADGRB2	0	0.0106697	0.00233561
	ADGRD1	0	0.00921911	0.00534025
	ADGRD2	0	0.00332168	0.00383921
	ADGRE1,ENSBTAG00000038981,VAV1	6.60078	17.6088	13.9086
	ADGRE3	2.29344	9.72771	8.2228
	ADGRE3	0.0103076	0.0363049	0.0720426
	ADGRE5	33.0124	64.3241	37.3199
	ADGRF1	3.15399	1.286	7.17933
	ADGRF2	0.00786577	0	0.00777355
	ADGRF3	0	0.00683999	0.0186375
	ADGRF4	0	0.00412183	0.00236985
	ADGRF5	0.0470433	0.44748	1.19366
	ADGRG2	0.0324055	0.0346189	0.67658
	ADGRG3	0.0737511	0.115209	0.278594
	ADGRG5	4.68964	3.93451	1.32403
	ADGRG6	0.0872081	0.0408223	0.169748
	ADGRG7	0	0	0.0143842
	ADGRL1	0.860286	0.773262	0.30981
	ADGRL2	0.894217	0.184005	0.996938
	ADGRL3	0.00499108	0	0.0122491
	ADGRV1	0.475107	0.0258895	0.153295
	ADH4	0	0	0.00313638
	ADH5	59.7772	19.0998	28.7317
	ADH6	0	0	0
	ADHFE1	2.75482	2.79906	1.4431
	ADI1	78.0286	21.5715	37.4002
	ADIG	0	0.0293676	0.0565555
	ADIPOQ	0.00791565	0.00832273	0.0039118
	ADIPOR1	37.4499	36.5403	28.5719
	ADIPOR2	34.619	23.6266	16.6118
	ADIRF	32.9632	9.41367	14.2471
	ADM	1.18337	3.60152	5.30854
	ADM2,ENSBTAG00000002559	11.601	5.627	4.5774
	ADNP	7.51003	12.7335	12.8816
	ADNP2	2.43597	5.12913	4.43407
	ADO	4.95342	3.40458	3.1439
	ADORA1	0	0.00424157	0.00404293
	ADORA2A	3.1414	11.3053	1.86969
	ADORA2B,SPECC1	14.7095	14.3373	21.6627
	ADORA3,ENSBTAG00000039738	2.59661	6.32806	7.34298
	ADPGK	6.81019	7.80102	6.03164
	ADPRH	0.0937077	0.0791899	0.00659777
	ADPRH,PLA1A	5.39661	6.26547	6.76047
	ADPRHL1	0.0167548	0.0210151	0.0304017
	ADPRHL2	24.7703	16.1949	11.1896
	ADPRM	0.178144	0.903448	1.09065
	ADRA1A	1.00229	0.00501331	0.0611027
	ADRA1B	0	0.0348938	0.0859796
	ADRB1	1.06151	0.530179	0.438608
	ADRB2	2.58508	8.36701	3.63599
	ADRB3	0.0216454	0.0271675	0
	ADRBK1	75.239	52.0427	59.0145
	ADRBK2	0.947817	3.04975	5.71667
	ADRM1	53.6137	57.5561	47.0295
	ADSS	3.00183	3.69699	5.25221
	ADSSL1	52.9564	3.95349	16.0323
	ADTRP	0.249699	3.48366	3.27945
	ADTRP	0.0915265	0.00962419	0.0828544
	AEBP1,ENSBTAG00000048068	1.80096	0.389368	0.517746
	AEBP2	1.44421	2.61455	3.46029
	AEN	6.85592	11.9972	5.83253
	AES	200.915	131.283	126.554
	AFAP1	1.7802	3.14096	1.20859
	AFAP1L1	0.00734353	0.011705	0.00702036
	AFAP1L2	7.23049	10.9914	2.93462
	AFF1	3.28716	3.37886	4.29159
	AFF1	0.0134231	0.108201	0.347896
	AFF2	0.0139123	0.0191413	0.015825
	AFF3	4.83984	3.4242	2.18381
	AFF4	2.19145	4.65531	8.67236
	AFF4	0.0573542	0.0836798	0.389916
	AFG3L2	21.4189	17.5682	13.2731
	AFMID	0.59306	0.6145	0.5485
	AFTPH	9.37907	7.64001	11.1883
	AGA	6.01614	7.2871	5.7489
	AGAP2	3.9861	8.36537	2.73623
	AGAP3	13.6258	12.224	10.2352
	AGBL3	0	0.0192982	0.130506
	AGBL5	0.522714	1.55737	1.85265
	AGER,PBX2	49.2978	139.857	68.233
	AGFG1	6.11862	15.0528	15.3683
	AGFG2	14.5017	54.2932	12.6266
	AGGF1	5.80606	5.53225	6.18633
	AGK	1.97718	2.86023	2.88999
	AGMAT	0.920454	1.54737	1.10036
	AGMO	0.0477734	0.217724	0.748109
	AGO1	1.9431	1.65238	2.69418
	AGO2	4.36859	17.9861	10.7293
	AGO3	1.09586	1.10664	1.15633
	AGO3	0.175887	0.581592	1.05451
	AGO4	3.00373	2.47719	6.21607
	AGPAT1	169.075	39.9703	68.5685
	AGPAT2	10.4139	9.17206	22.4519
	AGPAT3	10.3833	15.7883	14.1226
	AGPAT4	0.359106	0.938462	0.578383
	AGPAT5	0.76642	1.45766	1.86756
	AGPS	5.98798	12.657	15.0072
	AGR2	27.0503	5.88161	13.0539
	AGRN	5.21095	0.502364	0.85866
	AGT	20.4897	1.48737	4.58366
	AGTPBP1	0.466754	0.485856	0.789723
	AGTR2	0.219228	0.03549	0.943304
	AGTR2	0.0192724	0	0.00973726
	AGTRAP	41.1766	54.1522	32.804
	AGXT2	0.0106201	0	0.0167013
	AHCTF1	2.60254	3.61858	4.36091
	AHCY	158.566	109.174	98.1101
	AHCYL1	8.67145	7.9903	15.8445
	AHCYL2	2.96636	3.38476	6.34267
	AHDC1	1.45612	1.43974	0.796102
	AHI1	0.421546	1.55129	1.58339
	AHNAK	6.98695	13.3408	37.5397
	AHRR	0.0270648	0.0531795	0.0531771
	AHSA1	56.8092	70.7088	49.3033
	AHSP	0.112183	0.306011	0.578251
	AICDA	0.227697	0.304867	0.215726
	AIDA	6.5508	16.5052	14.6593
	AIF1	27.6084	32.7172	34.1937
	AIF1L	0.779533	0.362856	3.3979
	AIFM1	9.97917	9.40486	8.40926
	AIFM2	6.05268	3.2264	4.41464
	AIFM3	1.45068	0.53333	1.73521
	AIG1	8.49454	7.82886	7.96908
	AIM1	4.54703	4.93142	6.12459
	AIM1	4.22398	6.06745	5.83277
	AIM1L	2.29235	4.75864	1.52671
	AIMP1	91.9614	36.4205	28.3015
	AIMP2	40.4725	37.8311	15.6005
	AIP	46.7077	38.6833	24.2967
	AJUBA	0.124095	0.103941	0.495283
	AK1	6.43253	2.36531	6.00363
	AK2	74.2537	34.7397	49.2456
	AK3	7.07736	5.94085	14.404
	AK4	0.573098	1.38886	3.00878
	AK5	0.207856	0.3584	0.409198
	AK6,TAF9	10.2481	19.9475	24.8868
	AK7	0.12482	0.22118	0.140734
	AK8	2.30277	1.18923	1.88015
	AK9	0.369011	0.0973779	0.178725
	AKAP1	6.21749	5.38361	4.2929
	AKAP10	4.56628	6.89849	6.38041
	AKAP11	2.65478	4.41329	5.99481
	AKAP12	0.00767963	0.020873	0.0296142
	AKAP13	24.8421	33.2089	17.1685
	AKAP14	0.145764	0.0574746	0.032202
	AKAP2	0.0631807	0.350767	0.479994
	AKAP3	0.00635769	0.0094124	0.00383111
	AKAP5	2.70998	2.77886	2.10807
	AKAP6	0.00238387	0.0342488	0.267331
	AKAP7	1.36673	2.26295	1.58162
	AKAP8	9.12431	13.8023	7.72786
	AKAP8L,RASAL3,WIZ	25.3824	45.022	20.0122
	AKAP9	0.825652	1.61832	2.65489
	AKIP1	23.8093	12.8143	14.7671
	AKIRIN1	7.72474	19.2854	11.4949
	AKIRIN2	16.0864	39.46	25.022
	AKNA	20.301	48.8008	14.2514
	AKR1A1	132.382	86.2764	116.726
	AKR1E2	0.631375	0.320475	0.258142
	AKT1	157.042	86.7448	88.9209
	AKT1S1	27.4309	7.55716	18.0017
	AKT2	32.5825	44.6095	28.2644
	AKT3	1.01155	4.45212	3.35224
	AKTIP	5.39148	3.43782	6.66364
	ALAD	51.4309	9.2333	20.0061
	ALAS1	14.2993	20.076	24.1345
	ALAS2	0	0.023334	0.00763777
	ALB	0	0.00602461	0.028813
	ALCAM	3.63662	3.69485	6.76715
	ALDH16A1	27.4679	16.8164	13.2291
	ALDH18A1	11.0942	7.81776	8.0727
	ALDH1A1	32.6166	14.6622	59.1113
	ALDH1A2	0.0108394	0.0164452	0.0280497
	ALDH1A3	0.692314	1.68344	4.22288
	ALDH1B1	0.0510437	0.03658	0.0498953
	ALDH1L1	0.0118342	0.0030227	0
	ALDH1L2	0.443817	0.107869	0.387853
	ALDH3A1	0.109737	0.0610302	0.01624
	ALDH3A2	33.158	11.9947	25.0287
	ALDH3B1	2.08142	3.17288	4.73181
	ALDH3B2,UNC93B1	17.9941	3.86305	19.466
	ALDH4A1	2.37658	5.20202	5.05699
	ALDH5A1	10.7678	6.10945	8.08988
	ALDH6A1	6.88286	3.47019	6.17687
	ALDH7A1	18.3064	10.4255	15.5597
	ALDH8A1	0.110454	0.024791	0.0618758
	ALDH9A1	58.4644	27.6362	35.754
	ALDOA	443.959	589.019	631.58
	ALDOB,TMEM246	1.16428	0.162982	0.601408
	ALDOC	288.673	59.8211	160.759
	ALG10	0.566912	0.685942	1.14232
	ALG11	2.13289	3.25332	2.95306
	ALG12	32.343	11.2806	8.62831
	ALG14	29.3486	8.40562	12.8707
	ALG2	2.6419	3.32501	2.84493
	ALG3	4.99257	6.1653	5.19277
	ALG5	21.2566	9.90126	10.5513
	ALG6	0.346846	1.37747	1.43719
	ALG8	1.16529	2.22062	2.85088
	ALK	0	0	0.0026629
	ALKBH2	5.45259	3.61189	4.40224
	ALKBH3	19.9757	9.03755	10.169
	ALKBH4	73.5662	17.7433	16.6246
	ALKBH5	57.2968	58.8289	60.4952
	ALKBH6	11.6988	4.05762	6.57675
	ALKBH7	76.616	29.2982	35.7234
	ALKBH8	0.419218	0.821286	1.24398
	ALMS1	1.43331	2.89793	2.22326
	ALOX12	5.29898	2.20704	3.01143
	ALOX12	0.503861	0.224099	0.452844
	ALOX12B	0	0.00485399	0
	ALOX15	98.9791	8.85309	47.7558
	ALOX15	0.412901	0.134363	0.421728
	ALOX15B	0.430686	0.264908	0.249459
	ALOX5	0.678602	2.85692	4.98724
	ALOX5AP	6.51154	10.6983	13.4012
	ALOXE3	0.00927635	0.00399775	0.00781276
	ALPK1	1.42149	0.581413	1.51787
	ALPK2	0.159643	0.944184	0.328273
	ALPK3,ZNF592	18.2732	8.89501	7.45508
	ALPL	4.29476	5.58985	12.4472
	ALS2	1.84033	2.36057	1.8527
	ALS2CL	2.59184	0.36033	1.39545
	ALS2CR11	0	0.00321513	0.00370621
	ALS2CR12	0.056349	0.0192011	0.0134901
	ALX3	0.0409471	0.0236161	0.266903
	ALX3,UBL4B	0.105561	0.284068	1.89202
	ALYREF	53.6078	60.4648	30.2641
	AMACR,SLC45A2	9.80698	3.88382	5.32696
	AMBN	0	0.00623409	0.00863389
	AMBP	0.0170105	0.00904508	0
	AMBRA1	13.2605	20.2794	12.6469
	AMD1	17.3587	24.2296	18.4658
	AMDHD1	0.309922	0.31702	0.241231
	AMDHD2	51.7856	49.8283	37.0248
	AMER1,ENSBTAG00000045409	0.645656	0.6945	1.22502
	AMER3	0.0162362	0	0.00481686
	AMFR	15.4502	20.0119	14.111
	AMH	0.172237	0.314046	0.106912
	AMHR2,SP1	7.98177	19.9695	14.9882
	AMIGO1	0.79376	0.547591	0.639145
	AMIGO2	0.128316	0.694861	0.262866
	AMIGO3,GMPPB	60.935	12.1156	24.2516
	AMMECR1	1.8641	1.32139	1.9489
	AMMECR1L,POLR2D	23.4405	19.5468	21.6593
	AMN	0.0694854	0.0721512	0.0138765
	AMN1	1.91825	5.36886	2.54153
	AMOT	2.08647	0.426049	2.29908
	AMOTL1	3.31295	1.16037	1.62807
	AMOTL2	1.09318	0.309256	3.34484
	AMPD1	0.021452	0.0415225	0.0721413
	AMPD2,bta-mir-197	3.47416	5.69636	3.74903
	AMPD3	1.63816	2.52212	3.2949
	AMPH	0.364834	0.462887	0.29907
	AMPH	0.0917742	0.0639005	0.0307052
	AMT,ENSBTAG00000000387	10.6332	7.62718	9.71781
	AMZ1	0.454404	0.0731856	0.0257725
	AMZ2	127.862	70.5818	75.9015
	ANAPC1	4.25159	3.54164	3.77685
	ANAPC10	3.29632	5.59527	4.52652
	ANAPC13	24.6891	10.4604	16.4609
	ANAPC15	61.5943	31.2823	53.4519
	ANAPC16	57.5805	16.9296	34.742
	ANAPC2	44.0262	27.638	21.3392
	ANAPC4	4.26334	5.05777	4.81453
	ANAPC5	9.17604	5.77312	5.79931
	ANAPC7	3.00464	5.08215	5.77011
	ANGEL1	2.35847	2.66489	2.05262
	ANGEL2	1.53798	2.75824	2.95665
	ANGPT1	0	0.0161795	0.00425498
	ANGPT2	0.178136	0.11243	0.178636
	ANGPT4	0.0100258	0.0499721	0.0252077
	ANGPT4	0.0312813	0.18867	0.0809788
	ANGPTL1	0.0152468	0.056035	0.205336
	ANGPTL2	0.00648345	0.0244341	0.0514185
	ANGPTL3	0	0	0.124678
	ANGPTL4	10.0891	13.2169	12.3985
	ANGPTL6	1.19161	0.651078	0.787742
	ANGPTL7	0	0.00360744	0.0608781
	ANGPTL8	0.126562	0.0450078	0.0697868
	ANK3	3.97564	0.603284	3.17813
	ANKAR	0	0.00227301	0.00218979
	ANKDD1B	0.0628616	0.0221725	0.0208619
	ANKEF1	0	0	0.0516688
	ANKFY1	2.84254	3.46303	4.70201
	ANKH	12.0733	7.45389	10.5644
	ANKIB1	2.06161	4.4598	3.71961
	ANKLE1	0.136356	0.570672	0.473762
	ANKLE2	6.10213	8.49197	7.1815
	ANKMY1	0.0327546	0.13362	0.0534962
	ANKMY2	5.38138	3.94635	5.14294
	ANKRA2	5.62649	7.11121	4.28797
	ANKRD1	0.0418445	0.099485	0.936937
	ANKRD10	9.80399	19.9034	14.2596
	ANKRD11	8.26166	10.4411	9.07114
	ANKRD12	4.59309	4.86229	8.75766
	ANKRD13A	12.7963	16.983	16.0084
	ANKRD13B	0.151826	0.182982	0.248058
	ANKRD13C	2.55079	1.9577	2.64035
	ANKRD13D	8.1524	3.9532	3.77208
	ANKRD16	8.88755	3.7443	5.47637
	ANKRD17,COX18	2.69575	4.70926	5.97914
	ANKRD2,UBTD1	38.8964	15.0029	17.0672
	ANKRD22	10.8984	4.34748	7.54281
	ANKRD23	2.0313	1.64005	0.75423
	ANKRD24	0.00527079	0.00504607	0.0137386
	ANKRD26	0.222255	0.257792	0.427847
	ANKRD26	0	0.248702	0.335856
	ANKRD27	6.01824	5.89975	7.26203
	ANKRD28	2.12915	3.97742	3.48418
	ANKRD29	0.242821	1.20492	1.47513
	ANKRD29	0.0111875	0.029612	0.189231
	ANKRD32	0.462899	0.794185	0.954821
	ANKRD33	0.0437681	0.518397	0.331481
	ANKRD33B	0.977018	1.48485	1.45111
	ANKRD33B	0.0196735	0.107161	0.185904
	ANKRD34A	0.193298	0.0457905	0.117276
	ANKRD34C	0.0337888	0.0163153	0.0150564
	ANKRD35	0.50169	0.0937905	0.133424
	ANKRD37	2.51291	4.09248	4.878
	ANKRD39	10.3197	5.95711	4.78451
	ANKRD40	3.3399	2.63166	4.97278
	ANKRD42	4.03533	2.22874	2.56183
	ANKRD45	0.106596	0.0540895	0.0444957
	ANKRD46	6.78602	6.59283	9.15039
	ANKRD49	2.30575	1.56424	1.95026
	ANKRD50	0.268929	0.268735	0.708837
	ANKRD52	0.903439	1.75636	2.56833
	ANKRD53	0.0304573	0.0708835	0.0549709
	ANKRD54,bta-mir-658	10.2906	8.94815	6.11578
	ANKRD55	0.15803	0.33974	0.0612372
	ANKRD55	2.38877	0	0.054297
	ANKRD55	0.127726	0.062544	0.0178727
	ANKRD6	2.81811	0.414967	0.872884
	ANKRD61	0.641855	0.594502	0.336441
	ANKRD63	0.922244	1.06842	0.388384
	ANKRD65	0.192686	0.0324798	0.072965
	ANKRD66	0.0306415	0.365567	0.272026
	ANKRD9	8.32861	1.84626	1.30637
	ANKS1A	3.91459	3.21647	3.76834
	ANKS1A	0.163238	0.56346	0.541406
	ANKS3	10.2571	3.57597	4.49202
	ANKS4B	0.0348616	0.0148859	0.0672982
	ANKS6	0	0.031613	0.019502
	ANKUB1	0	0	0.0222227
	ANKZF1	7.57154	10.3962	5.65841
	ANLN	0.21829	0.564387	1.70699
	ANO1	0.157225	0.164902	0.580656
	ANO10	4.30076	17.2575	8.86474
	ANO10	7.761	6.65536	8.28054
	ANO2	0	0	0.00477701
	ANO3	0.0705148	0.0205761	0.021338
	ANO4	0	0.00449925	0.0047116
	ANO6	3.14726	9.19141	10.8561
	ANO8	1.64772	2.06355	1.49141
	ANOS1	0.0367955	0.0189066	0.0186616
	ANP32B	469.493	228.135	130.868
	ANP32E	13.7586	14.1614	14.9287
	ANPEP	0.0194836	0.0601466	0.078488
	ANTXR1	0.110203	0.00633032	0.0379224
	ANTXR2	8.34349	18.8035	14.3996
	ANXA1	57.1028	215.144	231.068
	ANXA11	39.3582	48.9409	43.7324
	ANXA13	0.221448	0.290009	0.328702
	ANXA2	335.405	300.618	437.46
	ANXA3	3.78867	8.81517	13.8926
	ANXA4	20.1478	9.28178	26.8053
	ANXA5	316.298	152.081	282.055
	ANXA6	21.4261	57.967	16.9678
	ANXA7	20.7501	12.3686	32.1293
	ANXA9	0.467479	0.130507	0.384047
	AOAH	1.37445	3.04745	1.39011
	AOC1	0	0.00810276	0.00371714
	AOC2	0.336531	1.18727	1.07073
	AOC2,PSME3	30.58	21.257	26.4811
	AOC3	0.0155293	0	0.01457
	AOX1	5.77057	1.43702	9.94749
	AOX2	1.33722	0.307346	2.62728
	AOX2	0.0422319	0.0985527	0.363688
	AP1AR	14.1687	4.98516	5.92721
	AP1B1	49.4795	27.7469	30.7342
	AP1G1	5.96523	8.54744	11.3069
	AP1G2	6.43496	5.62857	6.14166
	AP1M1	58.582	40.6322	47.0024
	AP1M1	3.2209	0.13704	0.57556
	AP1M2	60.0172	11.5119	48.387
	AP1S1	290.442	39.8319	98.411
	AP1S2	6.34456	18.0527	9.55603
	AP1S2	1.42883	3.90096	3.16994
	AP1S2	0.0368031	0.169068	0.180737
	AP1S3	1.1195	1.27241	1.30945
	AP2A1	12.3663	12.421	14.8091
	AP2A2	57.3204	40.95	45.0727
	AP2B1	15.2407	19.7132	21.8989
	AP2M1	131.411	144.241	140.005
	AP2S1	172.489	85.6741	98.1992
	AP3B1	13.4516	11.9272	17.7844
	AP3D1	109.666	49.0153	68.1008
	AP3M1	7.74524	8.67017	17.7854
	AP3M2	1.3481	3.85272	2.10824
	AP3S1	0	0.02869	0.0139712
	AP3S2	25.4053	10.8612	17.2155
	AP4B1	2.97797	2.58256	2.30323
	AP4E1	1.06836	1.96049	2.05867
	AP4M1	19.1808	11.4841	9.41461
	AP4S1	2.40388	7.31089	5.24285
	AP5B1	9.53773	8.84646	4.59407
	AP5M1	1.1201	1.49393	1.95262
	AP5S1	11.5962	9.5871	10.1046
	AP5Z1	27.4686	19.398	14.163
	APAF1	1.02961	1.37049	1.81881
	APBA1	0.355974	0.35733	0.628521
	APBA2	0.0220343	0.0665747	0.0149286
	APBA3	13.5093	17.8244	15.3547
	APBB1	2.44583	2.66745	6.51556
	APBB1IP,PDSS1	8.44292	31.1849	17.2443
	APBB2	0.92926	0.244895	1.43626
	APBB3	5.69395	4.43414	2.97648
	APC2	0.11008	0.0453901	0.0644312
	APCDD1	3.47185	0.627972	2.0039
	APCDD1L	0	0	0.0207614
	APEH	34.9563	18.3456	20.3717
	APEX1	58.6149	30.8645	46.4783
	APEX2	3.72475	7.72391	5.43515
	APH1A	12.8121	16.9725	15.7642
	APH1B	0.424605	1.09242	2.52353
	API5	5.51179	10.2867	12.2193
	APIP	17.7503	10.9918	13.3428
	APITD1	23.3535	15.9403	15.532
	APLF	1.88853	0.596653	1.17605
	APLN	3.91949	0.516781	1.36396
	APLN,OCRL	4.68534	1.67816	6.44094
	APLNR	0	0.00336259	0.00773241
	APLP1	0.263567	0.264906	0.306087
	APLP2	26.4031	42.0362	42.6536
	APMAP	76.684	85.4225	31.3148
	APOA1	0.702396	0.352145	0.200104
	APOA2	0.163433	0.0352476	0.0717841
	APOA4	1.22	0.101017	0.212538
	APOA5	0.0156095	0.00810803	0.00391504
	APOB	0	0.000698642	0.00127388
	APOBEC1	0.027133	0	0
	APOBEC2	1.09441	0.629698	0.58492
	APOBEC4	0	0	0.00958368
	APOBR	25.3413	20.3229	11.4675
	ApoC3	5.14701	0.343998	0.311169
	ApoC3	1.31715	0.302855	0.247553
	APOC4	0	0	0.0551633
	APOD	0.0168319	0.0529576	0.0170366
	APOE	462.799	1764	1573.72
	APOF,ENSBTAG00000045969	0	0.00503625	0.00579793
	APOH	0	0.0111257	0.00446333
	APOLD1	0.0183675	0.164389	0.234397
	APOM	10.9067	16.5762	9.14869
	APOO	18.8223	8.02409	15.4428
	APOOL	2.41414	3.21621	4.95233
	APOPT1	63.747	26.5414	20.9615
	APP	20.9517	11.7071	37.2662
	APPBP2	4.24997	9.33264	7.77513
	APPL1	1.8084	2.92536	5.09944
	APPL2	4.38624	3.57831	6.2993
	APRT,GALNS	338.864	110.232	101.424
	APTX	7.014	3.82924	4.02998
	AQP10	0	0	0.0154337
	AQP11	0	0.0512133	0.0218447
	AQP3	32.8542	6.81958	10.3775
	AQP4	0.0134241	0	0
	AQP5	0.411166	0.141751	0.22302
	AQP8	0	0.00602044	0.00290451
	AQP9	1.24126	2.56364	4.34733
	AQR	2.68557	3.72633	5.36081
	AR	0	0.00314927	0.0144675
	ARAF	26.7901	19.6785	19.9429
	ARAP2	2.91966	7.52447	6.89761
	ARAP3	1.56828	3.68254	2.75658
	ARC	3.06096	2.72982	4.34342
	ARCN1	49.2136	32.2047	57.525
	AREG	1.2786	2.03754	10.6719
	AREL1	3.23248	3.68651	3.73514
	ARF3	352.066	245.017	223.094
	ARF4	172.204	162.177	148.565
	ARF5	15.5333	31.8056	11.7959
	ARF6	161.391	238.151	112.398
	ARFGAP1	49.0224	23.7568	17.4548
	ARFGAP2	68.892	26.3909	26.1757
	ARFGAP3	44.725	13.9885	23.913
	ARFGAP3	0.0598062	0.0307767	0.0365446
	ARFGEF1	9.86084	7.5768	12.4542
	ARFGEF2	3.63671	3.44991	5.20635
	ARFGEF3	0.936918	0.216362	1.07856
	ARFIP1	10.4162	5.0423	9.70077
	ARFIP2	69.1382	19.673	41.8502
	ARFRP1	71.4804	21.7637	29.778
	ARG1	0	0	0.0166013
	ARG2	16.1234	14.0646	19.5124
	ARGLU1	44.6639	38.5463	24.5203
	ARHGAP1	23.3892	24.1218	20.3898
	ARHGAP10	12.2938	10.2154	12.7256
	ARHGAP12	2.55174	4.09389	5.30817
	ARHGAP15	6.22491	35.3378	16.101
	ARHGAP17	4.53102	9.07879	7.74769
	ARHGAP18	4.78802	4.62024	7.45099
	ARHGAP20	0.0113965	0.0254553	0.191715
	ARHGAP21	1.37224	0.988597	4.23064
	ARHGAP22	1.42379	1.78346	1.75385
	ARHGAP23	0.0570288	0.112255	0.753472
	ARHGAP24	0.245203	1.35744	1.8924
	ARHGAP25	34.2057	91.7351	36.0689
	ARHGAP26	5.19315	8.92532	6.33958
	ARHGAP26	3.1069	1.31273	2.16095
	ARHGAP27,PLEKHM1	10.9599	16.0181	16.1448
	ARHGAP28	5.23027	1.00814	3.23923
	ARHGAP29	0.0192051	0.0235853	1.81623
	ARHGAP30,TSTD1,USF1	348.131	143.302	161.971
	ARHGAP31	0.87765	4.23758	3.08954
	ARHGAP32	0.186843	0.0695081	0.632415
	ARHGAP33	0.0609435	0.208839	0.18728
	ARHGAP35	9.94795	7.77719	6.10091
	ARHGAP39,C8orf82,LRRC24	38.3462	14.1267	14.7991
	ARHGAP4	15.6801	28.3143	10.3043
	ARHGAP42	0.045634	0.0506502	0.243757
	ARHGAP44	0.00788896	0.00499874	0.0115307
	ARHGAP45	53.9676	120.356	56.7698
	ARHGAP5	1.04325	0.512601	3.63666
	ARHGAP6	0.298766	1.17753	0.786931
	ARHGAP9	11.3734	20.2501	4.16537
	ARHGDIA	264.6	216.793	219.799
	ARHGDIB	133.361	415.289	130.426
	ARHGEF1	52.7426	57.4701	27.0432
	ARHGEF10	0.191859	0.131761	0.248428
	ARHGEF10L	2.04162	1.86835	3.07528
	ARHGEF11	1.42813	1.66716	4.6255
	ARHGEF12	2.51514	0.630486	3.0264
	ARHGEF15	0.016973	0	0.0188619
	ARHGEF16	32.5832	3.76039	14.8245
	ARHGEF17	0.590647	0.0746035	0.383151
	ARHGEF19	0.0260809	0.0141559	0.0212008
	ARHGEF2	5.78873	14.2576	13.0461
	ARHGEF25	0.0124048	0.0144065	0.0557813
	ARHGEF26	6.8929	0.412301	3.65203
	ARHGEF28	1.25163	0.122649	2.47878
	ARHGEF3	4.99117	19.0471	7.94616
	ARHGEF33	1.25827	0.165692	0.214331
	ARHGEF37	5.12	0.46523	4.76915
	ARHGEF39	2.40222	3.06066	3.03698
	ARHGEF4	0.165338	0.357841	0.155532
	ARHGEF40	0.39087	1.16333	2.8607
	ARHGEF5	11.3386	1.72091	8.08072
	ARHGEF6	5.89435	21.9216	13.0927
	ARHGEF7	20.8279	37.8452	11.3576
	ARHGEF9	1.21042	0.198232	0.538675
	ARID1A	4.7538	8.48137	9.10268
	ARID1B	3.3732	4.23548	4.12547
	ARID1B	0.473244	0	0
	ARID2	0.645398	1.36762	2.21869
	ARID3A,WDR18	17.2269	10.9308	14.0276
	ARID3B	2.55745	3.92977	2.28792
	ARID3C	0	0.0476818	0.0573612
	ARID4A	2.9354	5.48893	6.42913
	ARID4B	2.91708	4.67689	4.79507
	ARID5A	59.2004	61.5484	26.7662
	ARID5B	2.15703	7.57842	4.62887
	ARID5B	0	0.0575718	0.346681
	ARIH1	7.40984	11.5538	9.08428
	ARIH2	20.9002	23.7155	15.688
	ARL1	26.4672	21.9071	41.7807
	ARL10	3.09569	3.23675	1.19372
	ARL11	1.30007	4.458	5.71817
	ARL13A	0.00694552	0.00814314	0.129406
	ARL13B,NSUN3	6.46079	1.79035	2.67627
	ARL14	0.0396666	0.0878241	0.0151618
	ARL14EP	21.4925	22.5119	21.9017
	ARL15	6.06484	2.9394	16.1168
	ARL16	4.6818	2.83831	3.1903
	ARL2	23.6804	27.3817	24.7513
	ARL2BP	17.9513	8.99589	18.3422
	ARL3	6.0397	8.10403	9.49786
	ARL4A	64.9295	20.4747	20.8986
	ARL4C	14.4038	32.5617	14.5869
	ARL4D	12.2561	1.63087	3.86358
	ARL5A	5.17829	5.89334	7.95551
	ARL5B	0.180523	0.634273	1.51134
	ARL5C	0.369285	0.651067	0.597931
	ARL6	0.0909972	0.243412	0.372615
	ARL6IP1	96.5693	159.948	93.0738
	ARL6IP4,OGFOD2	104.699	29.6996	39.7616
	ARL6IP5	30.7241	60.3502	46.244
	ARL6IP6,ENSBTAG00000047365	9.16678	8.38233	7.19194
	ARL8A	11.033	20.3914	17.0847
	ARL8B	13.2084	25.3785	31.9097
	ARL8B	6.23765	0	0
	ARMC1	5.84577	5.99973	7.11242
	ARMC10	14.5854	16.6921	14.375
	ARMC12	2.64414	3.4671	1.09151
	ARMC2	0.525901	0.849583	0.862499
	ARMC4	0.0570018	0.0155223	0.0107433
	ARMC5	6.66921	2.44759	2.88324
	ARMC6	5.5276	2.5209	2.72669
	ARMC7	19.4259	10.0189	10.3787
	ARMC8	3.04466	3.26025	3.21009
	ARMC9	4.33771	0.913712	1.8067
	ARMCX1	0	0.0197319	0.0444088
	ARMCX2	2.5024	6.43267	2.4651
	ARMCX3	8.27087	8.88918	12.2031
	ARMCX5,ENSBTAG00000032852,ENSBTAG00000046229,ENSBTAG00000047213	5.08811	5.81265	5.66729
	ARMCX6	0.687282	2.44941	3.23417
	ARMT1	1.43841	1.57761	3.06941
	ARNT,CTSK,CTSS	40.2833	237.724	220.613
	ARNTL	5.04611	12.9133	7.01228
	ARNTL2	0	0	0.0026236
	ARPC1A	107.905	39.0178	57.6771
	ARPC1A	0.695082	0.442276	0.442931
	ARPC1B	499.583	591.344	300.288
	ARPC2	128.011	345.121	209.378
	ARPC3	280.19	642.049	279.841
	ARPC4	145.9	171.752	122.399
	ARPC5	44.3095	107.044	92.8044
	ARPC5L	58.6593	78.0218	30.5608
	ARPP19	10.3221	29.8343	23.0389
	ARPP21	0.057309	0.325661	0.107113
	ARRB1	12.7401	13.9643	30.5198
	ARRB2	9.54789	37.4945	15.8122
	ARRDC1	71.6283	42.6785	49.7796
	ARRDC2	9.21127	26.3013	10.8814
	ARRDC3	3.62401	6.38488	7.23971
	ARRDC4	7.23611	5.84766	13.9115
	ARRDC5	1.68905	2.77564	1.20811
	ARSA	16.6063	16.9533	8.61188
	ARSB	1.72451	7.09739	7.35324
	ARSE	0.402626	0.213297	0.313687
	ARSG	3.55205	1.68397	2.91691
	ARSH	0.207409	0.0664717	0.203484
	ARSI	0	0.561359	0.361858
	ARSJ	0.0380507	0.00480832	0.00941886
	ARSK	0.00873706	0.396799	0.739361
	ART3	3.42941	0.461106	0.85313
	ART4	0	0	0.0757767
	ARTN	1.26353	0.0261093	0.0389131
	ARV1	4.58298	3.42323	3.46252
	ARVCF	40.7982	21.7901	34.0238
	ARVCF	2.63639	0.877424	2.55582
	ASAH1	6.07035	23.9356	26.3877
	ASAH1	0.0888342	0.0813282	0.485631
	ASAP1	1.02106	3.88969	3.98664
	ASAP2	0.419737	0.358498	1.31929
	ASAP3	15.642	1.04788	5.33279
	ASB1	2.01304	0.841686	1.53754
	ASB10	0	0	0.00883691
	ASB11	23.1548	43.0803	120.701
	ASB12	1.00238	0.0345267	0.204972
	ASB12,MTMR8	1.03122	0.762834	1.22964
	ASB13	1.99498	1.13093	1.37113
	ASB14	0.0368066	0.168803	0.192784
	ASB16	0	0.00968513	0.027061
	ASB18	0.0139055	0.00720165	0
	ASB2	3.06216	3.62919	0.76496
	ASB4	0.0468665	0.019978	0.0688551
	ASB5	0	0.0340875	0.0723124
	ASB6	6.87079	5.8101	5.04083
	ASB7	1.93191	1.46376	2.40904
	ASB8	26.5655	13.2762	23.9452
	ASB9	0.0985081	0.0628154	0.0709801
	ASCC1	12.8476	12.1786	13.1042
	ASCC2	30.6755	17.5949	16.9173
	ASCC3	2.69423	1.49559	2.37366
	ASCL2	30.8238	2.46096	3.90929
	ASCL4	0.0469619	0.0747749	0.0498784
	ASF1A	3.13386	8.83587	5.0903
	ASF1B	11.4697	36.004	9.82876
	ASGR1	0.894019	0.157751	0.636013
	ASGR2	0.291017	0.591444	0.338891
	ASH1L	1.70746	2.37145	3.42991
	ASH2L	7.42659	7.02124	7.15982
	ASIC1	0.65768	1.76957	0.219409
	ASIC2	0.0433651	0	0
	ASIC3	0.148812	0.260153	0.376637
	ASIP	0.270483	0.389385	0.522563
	ASMTL	45.1917	19.4361	17.4667
	ASNA1	38.2159	34.5111	40.3253
	ASNS	37.0773	26.0178	33.2189
	ASNSD1	26.2833	16.3993	14.7408
	ASPA	0.59334	0.677127	1.07287
	ASPG	0.0332446	0	0.0186741
	ASPHD1	0	0	0.00770282
	ASPHD2	0.213858	0.830772	0.604154
	ASPM	0.0464284	0.268414	0.566959
	ASPN	0	0.00359061	0.0325922
	ASRGL1	21.0517	20.8557	45.5425
	ASS1	22.8932	54.7057	31.7222
	ASTE1	2.19134	1.10355	1.46696
	ASTL	0.153099	0.0456604	0.0478182
	ASUN	2.24187	4.87883	4.212
	ASXL1	8.40042	14.2967	8.54516
	ASXL2	4.24713	14.3835	8.73032
	ASXL3	0.0026929	0.00166383	0.00631101
	ASZ1	0.109962	0.105366	0.278853
	ATAD1	6.72641	9.77804	9.44617
	ATAD2	1.34054	3.01844	3.56284
	ATAD2B	1.81494	1.99347	1.94254
	ATAD5	0.0911444	0.205887	0.392578
	ATAT1	1.38956	2.41368	2.84007
	ATCAY	0.0217395	0.0707878	0.0587505
	ATE1	2.66051	3.50853	3.39535
	ATF1	6.33692	14.7654	15.2592
	ATF2	5.08963	6.75421	7.93482
	ATF3	20.6289	47.46	36.5375
	ATF3	0.185936	0.473279	0.624973
	ATF4	598.573	543.257	453.027
	ATF5	62.8568	8.48392	23.2212
	ATF6	2.24796	4.25089	6.74683
	ATF6B	12.5367	15.9979	11.5632
	ATF7IP	2.68377	5.92353	7.19589
	ATF7IP2	0	0.0159147	0.0158224
	ATG10	1.43568	1.32373	1.90931
	ATG101	77.9686	64.6335	31.9487
	ATG12,CDO1	87.1568	47.9781	64.8366
	ATG13	23.1015	12.6033	13.6894
	ATG14	1.25177	1.37209	1.76593
	ATG16L1	11.3826	8.0085	5.73088
	ATG16L2	3.63468	4.47209	3.17425
	ATG2B	1.81195	2.07377	2.16852
	ATG3	19.51	19.1618	22.2019
	ATG4A	3.3751	2.06033	3.49425
	ATG4B	26.6512	19.9473	12.1019
	ATG4C	0.609037	1.12983	2.02591
	ATG4D	23.1736	28.6103	12.2817
	ATG7	6.0037	4.65471	5.94736
	ATG9A	7.69888	13.26	6.59612
	ATG9B	0.192999	0.215645	0.851363
	ATHL1	3.51875	0.973003	2.25772
	ATHL1,IFITM1	129.612	299.598	82.4998
	ATIC	40.4944	31.1562	35.5172
	ATL1	0.00755488	0.0135179	0.0479503
	ATL2	9.30266	8.43872	10.096
	ATL3	16.6773	19.4852	15.7576
	ATM	0.528584	0.699624	1.15943
	ATMIN	4.20611	8.88239	6.76249
	ATN1,C12orf57,U7	158.206	77.6661	48.5033
	ATOH7	0	0.0251938	0
	ATOH8	0	0.0243378	0.0397357
	ATOX1	416.067	321.537	530.851
	ATP10A	3.96277	0.448453	2.95862
	ATP10A	0.0215637	0	0.17318
	ATP10B	0.00640317	0.0208043	0.187642
	ATP10D	0.847663	2.52445	2.6389
	ATP11A	3.54732	6.28524	5.89144
	ATP11B	2.81463	5.73306	4.80499
	ATP11C	0.200941	1.48827	1.67363
	ATP12A	0.176051	0.0566352	0.0643989
	ATP13A1	10.9738	19.5721	11.4808
	ATP13A2	7.22474	6.16448	5.15326
	ATP13A2	0.136171	0.129913	0.211449
	ATP13A3	1.72018	2.41132	6.31804
	ATP13A4	8.05367	0.763725	1.43097
	ATP13A5	0.00553098	0.00241814	0.00997772
	ATP1A1	81.1858	75.4262	64.8338
	ATP1A2	0	0	0.00221141
	ATP1A3	0.0103108	0.00346931	0
	ATP1A4	0	0	0.00371739
	ATP1B1	25.0167	58.7061	24.6605
	ATP1B2	0	0.0855795	0.0359274
	ATP1B3	18.4472	60.6666	31.8918
	ATP1B4	0	0.0119347	0.0609149
	ATP1B4	0.0156486	0.00602067	0.0162297
	ATP23	7.55664	11.7927	10.2333
	ATP2A1	0.0297419	0.16548	0.0696101
	ATP2A2	7.55717	17.153	13.0346
	ATP2A2	0.273287	0.341503	0.423111
	ATP2A3	12.7586	28.9857	10.5945
	ATP2B1	2.62041	8.35339	17.6468
	ATP2B2	0.889849	0.59537	0.817984
	ATP2B2	0.0143228	0.224833	0.0475453
	ATP2B3	0	0.00882673	0.00370694
	ATP2B4	1.26949	2.94852	5.86795
	ATP2C1	5.90527	5.12963	10.0633
	ATP2C2	146.971	16.635	30.1796
	ATP2C2	0.454105	0.572126	0.585933
	ATP4B	0.781721	6.88358	1.94771
	ATP5A1	349.16	313.096	238.907
	ATP5A1	0.253587	0.358796	0.263337
	ATP5B	216.739	345.09	233.045
	ATP5C1	113.658	133.275	127.817
	ATP5D	689.915	245.498	239.01
	ATP5F1	81.0472	102.374	116.034
	ATP5G1	197.364	73.5237	94.7081
	ATP5G2	571.254	734.807	792.461
	ATP5G3	248.905	174.216	190.941
	ATP5J	98.314	149.947	163.946
	ATP5J2	171.12	181.466	204.666
	ATP5S	2.14152	1.24576	2.65392
	ATP5SL	19.1645	7.78921	12.7529
	ATP6,ATP8,COII,COX1,COX3,ENSBTAG00000043544,ENSBTAG00000043551,ENSBTAG00000043552,ENSBTAG00000043554,ENSBTAG00000043566,ENSBTAG00000043574,ENSBTAG00000043576,ND3,ND4,ND4L,ND5	286.911	0	0
	ATP6AP1	21.5582	62.7151	50.9253
	ATP6AP2	18.1212	58.8352	57.4092
	ATP6V0A1	3.53665	8.02169	11.8166
	ATP6V0A2	2.95976	3.31514	2.8549
	ATP6V0A4	0.0724738	0.301842	0.181605
	ATP6V0B	84.3679	104.639	77.2086
	ATP6V0C	109.3	298.215	189.922
	ATP6V0D1	97.3856	115.2	116.073
	ATP6V0D2	0.0748822	4.92161	2.94966
	ATP6V0E1	87.2196	152.073	132.11
	ATP6V1A	8.89428	14.476	22.1487
	ATP6V1B1	0.0162966	0.00329104	0.0192789
	ATP6V1B2	19.7576	27.3508	35.8368
	ATP6V1C1	8.93191	14.5876	18.4234
	ATP6V1C2	7.27548	0.645798	1.48048
	ATP6V1D	28.967	27.096	43.518
	ATP6V1E1	121.182	182.825	151.659
	ATP6V1E2	0.409987	0.504638	0.202959
	ATP6V1G1	189.139	134.168	114.854
	ATP6V1G2	0.201765	0.0397797	0.10928
	ATP6V1H	24.0868	23.4211	30.45
	ATP7A	0.298205	0.835771	2.02998
	ATP7A	0.0225747	0.0443215	0.443764
	ATP7B	0.354214	0.202336	0.492273
	ATP8A1	1.31903	2.11613	2.64169
	ATP8A2	0.00654988	0.0292224	0.052451
	ATP8B1	0.962194	0.782195	2.60125
	ATP8B2	6.02581	13.0669	5.95304
	ATP8B3	0.024213	0.0290761	0.00902616
	ATP8B4	1.25827	1.14164	1.59455
	ATP9A	0.894258	0.356951	3.97851
	ATP9B	4.93676	7.0283	4.70935
	ATP9B	0.0411297	0.133448	0.196753
	ATPAF1	10.2699	6.87654	6.31496
	ATPAF2	24.9895	15.8379	13.5215
	ATR	0.40062	0.485737	0.797996
	ATRAID	10.3463	20.4387	16.8809
	ATRN	1.87282	1.65467	3.41785
	ATRNL1	0.0722672	0.00234553	0.00538209
	ATRX	1.0307	1.39568	2.90704
	ATXN1,ENSBTAG00000019672	4.60964	8.22844	6.61465
	ATXN10	71.2222	34.2967	54.6584
	ATXN1L,U6	5.17277	2.86709	4.72874
	ATXN2	1.15486	4.71822	5.8358
	ATXN2L	9.3068	22.7674	19.2966
	ATXN7	62.848	15.539	9.68274
	ATXN7L1	11.8229	11.4303	9.60531
	ATXN7L1	0.799825	1.17911	0.328229
	ATXN7L2	0.715687	1.52929	0.70176
	ATXN7L3	12.3479	10.5996	11.2332
	ATXN7L3B	36.9718	12.1539	24.8081
	AUH	4.64081	2.55539	3.11868
	AUNIP	0.45958	0.415043	0.538885
	AUP1	105.545	75.0076	53.2489
	AURKA	0.465094	3.29962	3.08771
	AURKAIP1,CCNL2	118.048	65.4752	56.7614
	AURKB	1.26864	3.36494	2.52829
	AUTS2	0.289376	0.620666	3.74634
	AVEN	39.3343	16.2492	18.5788
	AVIL	0.0878114	0.0603283	0.11464
	AVL9	1.29265	1.09434	2.29341
	AVP	0	0	0.00997063
	AVPI1	50.1086	42.4363	37.816
	AVPR2	11.5914	4.02318	6.49368
	AXDND1	0	0.087066	0.178012
	AXIN1	15.3807	13.4604	8.82061
	AXIN2	0.452562	2.24729	0.669484
	AXL	0.687074	2.13458	8.09962
	AZGP1	492.171	48.0825	98.423
	AZI2	34.7197	14.4695	18.0168
	AZIN1	15.9407	34.4507	31.1754
	AZIN2	0	0.0144305	0.00692238
	AZU1	0	0	0.151552
	B2M	3089.82	7468.17	2723.33
	B3GALNT1	0.900651	0.0289963	0.246253
	B3GALNT2	4.35078	2.10557	3.44058
	B3GALT2	0.245119	1.30373	0.655433
	B3GALT4	14.1538	6.8562	4.62826
	B3GALT5	0.0262418	0.0141983	0.277739
	B3GALT6	3.7849	1.05734	0.865786
	B3GAT1	0.489508	0.616064	0.0635024
	B3GAT2	5.23404	15.6845	2.93095
	B3GAT3	57.3855	36.8746	25.6201
	B3GLCT	2.19175	0.703692	1.08394
	B3GNT3	0.668533	1.29124	0.612916
	B3GNT4	0.883654	1.11029	0.335703
	B3GNT5	0.553962	2.13254	2.29138
	B3GNT6	0.1115	0.00407094	0.532565
	B3GNT7	2.26589	13.9475	1.7294
	B3GNT8	0.172685	0.218431	0.348559
	B4GALNT1	0.0838507	0.117466	0.00945298
	B4GALNT3	18.7156	1.77614	5.71177
	B4GALNT4	2.1484	0.0898878	0.262356
	B4GALNT4,BRSK2	10.5277	4.04031	5.55085
	B4GALT1	112.185	51.9799	96.6935
	B4GALT2	12.0239	9.05392	6.19776
	B4GALT3	8.46409	12.232	7.43215
	B4GALT4	2.74015	7.30343	3.67596
	B4GALT5	5.77434	8.71373	7.19852
	B4GALT6	0.0855341	0.855026	6.25866
	B4GALT7	12.3902	6.60627	8.84088
	B4GAT1	2.48805	2.71253	1.64258
	B9D1	25.6626	5.35709	13.2782
	B9D2	5.7831	11.1606	5.62825
	BAALC	0	0.023826	0.0162771
	BACE1	1.37424	1.53649	2.28196
	BACE2	4.48368	1.00802	2.82057
	BACH1	4.84345	3.01547	5.77805
	BACH2	3.39371	6.62297	3.13814
	BACH2	0.15341	0.141016	0.20933
	BAD	61.8148	38.5473	21.5854
	BAG1	140.37	48.2733	97.4157
	BAG2	5.57812	3.17655	3.56939
	BAG3	8.58391	12.1632	14.9055
	BAG4	3.57618	6.80751	4.64586
	BAG5	16.3819	17.2761	10.3814
	BAG6	62.9316	69.2546	58.2895
	BAHCC1	0.890443	0.0754149	0.438875
	BAHCC1	0.749625	0.0744042	0.339883
	BAHD1	4.76782	8.19404	5.97263
	BAIAP2	15.9313	8.39332	16.9072
	BAIAP2L1	10.5214	2.36642	6.66613
	BAIAP2L2	0.122658	0.329963	0.0685357
	BAIAP3	0.254971	0.492882	0.196639
	BAK1	19.1565	19.6666	18.14
	BAMBI	0.251069	0.592413	0.387227
	BANF1	540.393	270.482	206.056
	BANP	5.42696	9.48888	5.63398
	BAP1	11.5624	14.3134	12.1441
	BARD1	0.525846	0.521265	0.613917
	BARHL2	0.0388437	0.0344055	0
	BARX2	13.2526	0.2968	0.766975
	BATF	16.0623	31.0062	9.64064
	BATF2	4.32201	4.44757	3.74157
	BATF3	7.14188	9.65434	5.92099
	BAX	23.3749	38.1764	29.7248
	BAZ1A	4.04588	10.5977	10.4609
	BAZ1B	11.6218	15.2084	11.3537
	BAZ2A	3.89162	6.3144	6.88041
	BAZ2B	0.890055	0.148913	1.07939
	BBOF1	0.057523	0.0775204	0.0509592
	BBOX1	0.0273876	0.0199625	0.0802664
	BBS10	0.199379	0.0849329	0.203721
	BBS12	0.474197	0.933637	1.20457
	BBS2	5.79268	2.69259	5.2603
	BBS4	17.5699	9.70107	17.898
	BBS5	3.12518	0.71568	2.20959
	BBS7	0.31757	0.712537	0.577891
	BBS9	0.495003	0.618487	1.01064
	BBX	3.12625	3.51671	4.34542
	BCAM	6.6838	0.634931	4.20585
	BCAN	0.00601983	0	0.00148204
	BCAP29	3.04886	6.24484	6.92386
	BCAP31	265.299	99.2518	79.4448
	BCAR1	9.14435	2.00707	6.55519
	BCAR3	1.07672	1.84604	2.71809
	BCAS1	22.3555	5.49758	19.483
	BCAS3	5.34319	7.33963	4.68836
	BCAS4	14.1234	7.10599	13.1355
	BCAT1	0.501836	2.87285	2.36643
	BCAT2,HSD17B14	47.6455	10.7991	20.7376
	BCCIP	54.765	16.2833	21.2812
	BCDIN3D	1.55612	1.69276	1.91307
	BCKDHA	100.196	27.6599	91.7754
	BCKDHB	20.5844	9.34429	18.4513
	BCKDK,ENSBTAG00000044656,KAT8	46.8545	35.5675	60.023
	BCL10	12.8213	17.447	18.169
	BCL11B	3.47662	6.87073	2.11926
	BCL2	10.0745	11.9549	6.8034
	BCL2	2.5471	9.59551	3.77691
	BCL2A1	34.5684	73.997	33.229
	BCL2A1	0.545778	0.695948	0.622534
	BCL2L1	13.6551	10.5995	15.7554
	BCL2L11	14.4711	30.0127	15.0712
	BCL2L12	8.56756	7.65354	5.33863
	BCL2L14	0.346286	1.53133	3.19999
	BCL2L15	38.9263	13.8146	10.8605
	BCL2L2,BCL2L2-PABPN1	46.8823	55.9127	50.7927
	BCL3	12.2931	23.9067	16.1195
	BCL3	3.14485	1.16224	1.88034
	BCL6	15.5137	24.8725	13.2758
	BCL6	3.96054	0.488447	2.38011
	BCL7A	2.58844	0.977275	2.17081
	BCL7A	0.0226875	0.036754	0.0120341
	BCL7B	8.71635	17.7652	11.5039
	BCL7C	57.0705	46.1722	28.3718
	BCL9	0.283664	0.181583	0.6222
	BCL9L	4.39883	3.54707	4.81073
	BCLAF1	11.3134	25.7042	21.1567
	BCO1	0	0.00563364	0.00271747
	BCO2,TEX12	1.15299	4.8435	2.63582
	BCOR	2.55614	6.94855	3.85234
	BCORL1	0.589806	0.995654	0.986344
	BCR	11.3049	3.34688	4.97494
	BCR	0.231704	0.0114624	0.0388898
	BCS1L	9.23348	5.74526	6.76952
	BDH1	71.7055	7.54444	27.0052
	BDH2	24.9461	8.07523	11.9194
	BDKRB1	0	0	0.0177493
	BDKRB2	0	0.00831447	0.0136642
	BDP1	1.17431	1.17978	1.99327
	BEAN1	0	0.0671657	0.0357193
	BECN1	31.404	18.7911	26.6987
	BECN2	0.0156486	0	0.0283748
	BEGAIN	0.099833	0.461476	0.135646
	BEND3	0.362729	0.51379	0.515078
	BEND4	0	0	0.00311921
	BEND5	14.3169	4.02238	8.59978
	BEND6	0	0.207107	0.117083
	BEND7	1.50084	0.550493	2.21081
	BEST1	0.0307305	0.0374739	0.128555
	BEST3	0.442634	0.0701252	0.442231
	BEST4	0.0448193	0	0.0122971
	BET1	53.1126	13.9194	22.3122
	BET1L	30.37	16.3052	12.8376
	BEX3,ENSBTAG00000047601	5.17007	17.9544	3.34182
	BEX5	13.9607	5.04304	1.22632
	BFAR	14.6929	14.8589	13.6169
	BFSP2	3.90674	7.60934	2.46015
	BGLAP	0.847788	1.4701	0.529158
	BGN	1.51044	9.47575	34.5683
	BHLHA15	46.7458	8.01606	21.2394
	BHLHA15,LMTK2	108.942	14.8084	17.5657
	BHLHE22	0	0	0.00544444
	BHLHE23	0.135785	0.0182121	0.0694769
	BHLHE40	33.5303	49.7836	34.5251
	BHLHE41	1.25792	1.93299	2.03651
	BICC1	0.717976	0.977871	2.52203
	BICC1	0.135074	0.0623536	0.101525
	BICD1	0.0372861	0.0663772	0.357205
	BICD2	7.31667	6.89057	8.75312
	BICDL1	232.292	48.1933	86.5689
	BICDL2	38.3805	3.61276	11.8207
	BID	157.353	121.896	47.6506
	BIN1	15.2869	37.8742	18.5971
	BIN2	18.2851	38.5605	30.9017
	BIN3	18.5758	15.0786	13.1687
	BIRC2,BIRC3	16.0311	44.9532	37.8251
	BIRC5	0.710796	4.27524	3.92172
	BIRC6	4.13921	4.74341	6.84532
	BLCAP	31.0507	41.121	22.4423
	BLK	1.08218	1.96226	1.34642
	BLM	0.537134	1.44848	1.48684
	BLMH	30.8297	15.2264	16.9105
	BLNK	0.851782	7.90488	9.74682
	BLOC1S2	11.0962	25.8392	15.536
	BLOC1S4	6.54096	6.80337	4.85754
	BLOC1S6	9.56191	2.88143	8.27957
	BLVRA	64.558	13.4354	30.3458
	BLVRB	100.994	96.4049	82.285
	BLZF1	4.41531	5.09148	8.00434
	BMF	15.0743	20.7241	9.4061
	BMP1	4.95917	3.08989	3.89229
	BMP15	0	0.00764582	0.00441576
	BMP2	0.0445618	0.0860052	0.398004
	BMP3	0.78168	0.0574826	0.401209
	BMP4	1.2001	2.78569	0.848454
	BMP6	0.275285	0.461312	0.213539
	BMP7	0.0221177	0.027197	0
	BMPER	0	0	0.00685525
	BMPR1A	0.969166	0.355402	0.839454
	BMPR1B	0	0	0.0112458
	BMPR2	0.456791	0.516094	1.98468
	BMS1	5.91271	4.89788	5.89882
	BMT2,TMEM168	8.08787	5.23114	5.25403
	BMX	0.0445605	0.097209	0.326208
	BNC1	0	0	0.0221402
	BNC2	0	0.098738	0.0956617
	BNIP1,CREBRF	6.79384	9.38076	8.26127
	BNIP2,GTF2A2	11.1606	39.3069	34.3974
	BNIP3	19.5512	42.6706	46.7674
	BNIP3L	34.2852	70.3284	62.0307
	BNIPL,C1orf56	4.37765	0.897535	1.21357
	BOC	2.89504	0.448619	0.651994
	BOD1L1	1.61503	1.22687	2.58974
	BOK	24.536	11.9932	7.86463
	BoLA DR-ALPHA	72.7161	342.329	404.513
	BOLA1	11.3138	7.67301	7.9253
	BOLA1	4.19332	2.39134	1.60928
	BOLA3	13.5728	15.319	17.5455
	BOLA-A,ENSBTAG00000001476,ENSBTAG00000007075,ENSBTAG00000012208,ENSBTAG00000022590	798.539	986.402	291.522
	BOLA-DRB3	124.996	233.524	221.269
	BOLL	0	0.0230513	0
	BOP1	15.4549	9.03366	8.10132
	BORA	0.842082	2.09381	2.07595
	BORCS5	4.7219	7.92653	8.78469
	BORCS6	10.472	8.8359	5.72504
	BPHL	30.5297	24.8323	48.2819
	BPHL	15.9182	5.98823	7.84344
	BPI	0.106189	0.173055	0.280784
	BPIFB1	0.0391834	0	0
	BPIFB3	0	0.0558198	0.0185667
	BPIFB4	0	0.0256522	0.0109796
	BPIFC	0.0397648	0.00618945	0.00838435
	BPNT1	16.1864	11.1457	17.2424
	BPTF	2.47366	6.23693	6.03716
	BRAF	1.22723	2.86383	2.68551
	BRAP	7.66529	8.76526	9.93513
	BRAT1	2.65871	1.58536	1.35573
	BRCA1	1.22071	0.800065	1.41804
	BRCA2	0.170602	0.457288	0.562802
	BRCC3	5.63817	2.49443	3.98146
	BRD1	8.48043	10.3489	5.79104
	BRD2	86.7807	137.933	90.5208
	BRD2	3.00171	7.12684	3.21051
	BRD3	9.47369	4.89069	4.14901
	BRD4	11.0954	14.6559	14.9976
	BRD4	0.346848	0.404671	0.361116
	BRD7	20.172	19.4886	19.9869
	BRD8	22.5976	22.4848	17.0481
	BRD9	38.1456	25.8986	18.6703
	BRE	14.1864	22.1072	20.1407
	BRF1	12.4211	6.48599	5.28993
	BRF1	0.271753	0.299229	0.191853
	BRF2	11.9495	8.58512	4.35715
	BRI3	236.496	106.684	99.7774
	BRI3BP	4.14068	1.903	1.55159
	BRICD5	0.146291	0.109695	0.0567746
	BRINP1	0.238609	0.821647	0.521313
	BRINP2	0.00948786	0.0245405	0.0122312
	BRIP1	0.06796	0.13113	0.239936
	BRIX1	10.4606	16.1576	9.36999
	BRK1	82.9329	72.0587	66.5422
	BRMS1	30.1304	27.2621	17.7158
	BROX	5.85719	6.80658	9.12873
	BRPF1	4.71497	5.93718	5.00675
	BRPF3	7.68224	5.80546	7.09162
	BRSK1	0	0.0283227	0.00471832
	BRSK2	0	0.0366597	0.0143581
	BRWD1	6.36591	4.54545	7.83311
	BRWD3	0.444772	1.14097	1.32046
	BSCL2,LRRN4CL	26.9691	11.4258	11.496
	BSDC1	20.5809	14.1044	15.8009
	BSG	229.577	160.765	101.683
	BSN	0.00855596	0.00703867	0.0152299
	BSPRY	51.1024	6.69654	21.8382
	BST1	0.509944	0.764124	1.28726
	BTAF1	2.13149	4.26214	4.80786
	bta-let-7a-3	6.45281	0.601896	1.55935
	bta-mir-101-1	0.570452	0.870177	1.13258
	bta-mir-1179	0.0108552	0.0534585	0.0298806
	bta-mir-1282	28.7591	101.295	44.8153
	bta-mir-132,bta-mir-212	0.128338	0.0374326	0.0652716
	bta-mir-138-1	0	0	0.118247
	bta-mir-142	15.1625	5.21301	1.15447
	bta-mir-146a	0.494236	0.423104	1.04499
	bta-mir-146b	0	0	0.0065744
	bta-mir-148a	0.0141152	0.128177	0.257801
	bta-mir-155	0.176162	0.740373	0.834809
	bta-mir-15a,bta-mir-16a	1.45406	1.89266	2.25118
	bta-mir-17,bta-mir-18a,bta-mir-19a,bta-mir-19b,bta-mir-20a,bta-mir-92a-1	0.330785	0.538544	0.547322
	bta-mir-181a-2	1.54752	0.108791	1.02721
	bta-mir-192	0.411875	0.435829	0.155259
	bta-mir-192,bta-mir-194-2	7.88528	12.1868	4.38997
	bta-mir-210	0.17958	0.214134	5.00205
	bta-mir-221,bta-mir-222	2.45619	1.02282	2.37125
	bta-mir-223	0.314812	1.30916	5.58515
	bta-mir-2284b	0	0.0317991	0.052169
	bta-mir-2284l	0	0	703.781
	bta-mir-2285a	0.0672298	0.0587727	0.317117
	bta-mir-2357	6.42991	0.69286	1.55527
	bta-mir-2357	0.547036	0.0681905	0.228918
	bta-mir-2375	0.385436	0.929066	0.722034
	bta-mir-2385	36.6311	38.5739	34.751
	bta-mir-23a,bta-mir-24-2,bta-mir-27a	6.53988	4.48275	3.14855
	bta-mir-2402	0.117092	0.0515572	0.0889336
	bta-mir-2415	0.41025	0.22758	0.362603
	bta-mir-2417	0.0710422	0.226184	0.23415
	bta-mir-2419	0.250418	0.417386	0.74741
	bta-mir-2431	0.273641	0.0614481	0.248164
	bta-mir-2443	0.565876	0.120178	0.105913
	bta-mir-2446	0.324911	0.951127	0.959743
	bta-mir-2453	0	0.022998	0.0470949
	bta-mir-2469	10.3426	8.53257	10.4388
	bta-mir-27b	0	0	13.5431
	bta-mir-2889	0.190294	0.123118	0.606662
	bta-mir-2904-3	0	157.865	685.379
	bta-mir-296	0.183384	0.51353	0.189663
	bta-mir-29b-2,bta-mir-29c	0.114857	0.132046	1.00761
	bta-mir-29c	0.0137316	0.152623	0.334329
	bta-mir-302b,bta-mir-302c	0	0.10906	0.105071
	bta-mir-30b	0.779532	1.11041	1.48473
	bta-mir-31	0	0.0526506	0.136248
	bta-mir-324	0.567109	1.33704	0.744755
	bta-mir-331	0.104094	1.04499	0.857169
	bta-mir-345	1.6691	0.21118	0.47033
	bta-mir-34a	0.0590558	0.183219	0.818282
	bta-mir-3604-1	0.0718104	0.0993104	0.116818
	bta-mir-3613a	0.677313	1.39136	1.19316
	bta-mir-371	0.00563836	0.0233415	0.064803
	bta-mir-374b	11.1689	6.59575	7.9134
	bta-mir-374b,bta-mir-421,bta-mir-545	2.65416	3.23991	4.36672
	bta-mir-375	21.1044	0.514115	0.203147
	bta-mir-378-1	0.0219712	0.0220863	0.170116
	bta-mir-378d	0.0350461	0.0411801	0.114824
	bta-mir-568	0.421845	0.261117	0.805328
	bta-mir-582	0.17485	0.125193	0.346727
	bta-mir-7-1	0.0190537	0.0184986	0.0233735
	bta-mir-7-2	28.8195	13.9537	0
	BTBD1	3.11598	7.06935	5.84241
	BTBD10	1.33193	2.75252	3.95326
	BTBD11	1.34763	3.00311	0.892681
	BTBD11	0.126897	2.67645	0.558822
	BTBD11	0.565894	0.115889	0.10221
	BTBD16	0.0155258	0.0171813	0.0114241
	BTBD17	0.0139077	0	0.00354917
	BTBD18	0.0279075	0	0.0175676
	BTBD19	1.11733	1.47789	1.12298
	BTBD19	0.116491	0.143167	0.188869
	BTBD2	32.8941	34.8552	28.0682
	BTBD3	12.5268	1.63417	4.58995
	BTBD6	40.9892	10.1434	14.759
	BTBD7	0.946893	0.94357	1.73615
	BTBD9,ZFAND3	3.44032	3.96012	4.70295
	BTC	2.15822	0.458692	1.62078
	BTD	3.05506	2.23392	1.23646
	BTF3L4	32.0833	26.2337	30.6196
	BTG1	184.544	457.997	178.734
	BTG2	21.1486	27.5248	17.5499
	BTG3	21.439	14.0127	21.0757
	BTK,TIMM8A	15.481	11.874	18.9238
	BTLA	0.112038	0.574919	0.79345
	BTRC	1.69713	2.63077	3.11194
	BUB1	0.326928	1.4467	1.4053
	BUB1B	2.68082	0.505865	1.41052
	BUB1B	0.162804	0.507856	0.841634
	BUB3	17.6511	28.855	25.0226
	BUD13	6.26065	7.6828	5.453
	BUD31	147.372	83.7428	60.5213
	BYSL	10.7972	4.63448	5.56639
	BZW1	50.6997	44.2381	55.8474
	BZW2	51.8636	22.2028	24.0468
	C10orf10	3.50736	1.15387	1.95387
	C10orf105	0.138958	0.528825	0.235815
	C10orf107	0.555178	0.119161	0.525637
	C10orf120	0.0945118	0.0202212	0.0182989
	C10orf128,FAM170B	6.89769	10.6409	2.18626
	C10orf2	3.09087	2.12808	2.73406
	C10orf35	25.5796	6.19113	13.5958
	C10orf54	20.1231	16.669	17.5981
	C10orf76	4.04857	4.10767	5.75558
	C10orf82	0.344993	0	0.00794347
	C11orf16	0	0.0254208	0.0301228
	C11orf24	6.02151	1.84353	2.04784
	C11orf42	1.53732	1.26302	2.16461
	C11orf49	0.477801	0.712627	0.618055
	C11orf52,ENSBTAG00000000440	47.2206	6.26067	26.3043
	C11orf53	0	0.0409914	0.101137
	C11orf54	2.98094	1.42735	3.63858
	C11orf57	4.74745	3.12963	3.80059
	C11orf58	68.655	35.6571	32.8827
	C11orf63	0	0.00418957	0.00201935
	C11orf68	33.6919	16.8192	18.7752
	C11orf74	16.0794	5.85496	11.0029
	C11orf80,RCE1	15.3774	13.0521	11.4332
	C11orf84	8.07486	7.04691	4.67069
	C11orf91	2.15502	0.0753346	0.251231
	C11orf94	0.239222	0.194958	0.0562712
	C11orf95	0.568129	0.30799	0.154195
	C12orf10	46.178	13.3271	23.7759
	C12orf29	5.66702	7.02971	7.21126
	C12orf43	9.78905	10.4971	7.41556
	C12orf45	1.09494	1.24736	1.26093
	C12orf49	36.327	18.4257	12.2291
	C12orf50	0	0	0.00471472
	C12orf56	0.840608	0.456282	0.245501
	C12orf60	0	0.0138779	0.130419
	C12orf65	22.6468	18.5243	11.7938
	C12orf66	0.660153	1.25309	1.10397
	C12orf71	0.0182222	0	0.140364
	C12orf73	51.5778	12.4246	15.2086
	C12orf73	1.4988	0.892256	1.13693
	C12orf75	1.8163	7.19801	4.27312
	C14orf1	5.3166	14.3625	10.3058
	C14orf119	36.7437	43.6367	32.5886
	C14orf142	4.82817	4.26961	4.75352
	C14orf159	16.1155	1.20234	2.83695
	C14orf166	182.854	148.694	116.124
	C14orf169	4.05476	5.01755	3.0319
	C14orf180	0.0810786	0.0581452	0.00721944
	C14orf2	435.082	323.822	242.773
	C14orf28	9.40159	3.02261	1.91645
	C14orf37	0.424908	0.687967	0.27452
	C14orf79	2.71595	1.84839	1.70268
	C14orf80	1.82926	0.420781	0.374871
	C14orf93	2.96261	0.826655	1.74358
	C15H11orf71	31.6197	2.90426	7.28568
	C15orf39	5.86039	7.70412	5.30978
	C15orf40	62.2943	15.1398	14.6417
	C15orf41	1.87415	4.28222	3.7356
	C15orf48,SLC30A4,bta-mir-147	26.9625	33.9718	32.5783
	C15orf52	0.187109	0.168251	0.533167
	C15orf57	16.0749	12.1776	11.4989
	C15orf59	0.0803978	0.154189	0.133181
	C15orf61	15.1156	10.1899	5.11662
	C15orf62	13.4965	5.70153	5.73802
	C16orf45	0	0.00418805	0.00854233
	C16orf46	0.78347	0.389855	0.556952
	C16orf5	4.29435	11.2571	6.16629
	C16orf52	0.870272	4.15801	3.50019
	C16orf54	9.79465	29	13.8972
	C16orf58	12.0552	3.73878	4.92167
	C16orf59	21.4791	8.65786	11.0432
	C16orf62	9.01565	7.27048	9.91859
	C16orf70	2.94353	7.54296	4.13694
	C16orf71	2.55875	0.307567	0.112355
	C16orf71	1.01432	0.220505	0.311679
	C16orf72	11.9804	24.5102	18.2885
	C16orf72	7.14167	7.64816	11.6963
	C16orf86	0	0.0542252	0.0595859
	C16orf87	6.02093	8.57692	8.26417
	C16orf89	0	0	0.133673
	C16orf90	0.0490674	0.0242827	0.0176171
	C17orf107	0.22076	1.87967	0.145846
	C17orf53	0.129771	0.255692	0.267653
	C17orf62	9.88899	12.9426	10.2403
	C17orf67	1.50594	1.34579	0.402278
	C17orf75	2.5541	3.66336	3.78696
	C17orf80	7.79094	8.80185	5.63707
	C17orf96	0.531213	0.390671	0.435697
	C17orf98	0.214007	0.423365	0.0713077
	C18orf21	5.61483	16.8566	9.21453
	C18orf32	4.88528	10.1078	9.75982
	C18orf54	0.555687	1.375	1.18179
	C18orf8	4.87116	16.1729	9.91746
	C19orf24,CIRBP,MIDN	386.642	115.847	102.665
	C19orf25	19.6986	8.82315	10.3184
	C19orf35	0.127114	0.308168	0.414374
	C19orf38,DNM2	45.9923	62.91	48.0802
	C19orf43	297.931	92.8439	61.9586
	C19orf47	2.07501	1.36078	1.29144
	C19orf52	22.681	9.54691	4.77421
	C19orf54	1.68424	1.85471	2.36292
	C19orf57	0.464995	0.163038	0.294933
	C19orf57	0.668244	0.118477	0.302402
	C19orf60	142.147	65.5887	41.0961
	C19orf66	16.9557	29.6373	18.2015
	C19orf67	0.413244	0.326744	0.178435
	C19orf68	0.581511	0.528908	0.503212
	C19orf70	266.245	193.07	161.756
	C19orf71,FZR1	51.1194	23.7563	23.0336
	C1D	8.94878	6.87109	9.71483
	C1GALT1	4.26425	7.89018	5.03509
	C1orf106	0.139398	0.259841	0.0448775
	C1orf109	4.69943	2.2602	3.73295
	C1orf111	0.0761581	0.0316202	0.33412
	C1orf112	0.195973	0.278057	0.417674
	C1orf115	11.744	0.997496	3.05552
	C1orf116	1.68035	1.15422	4.62041
	C1orf122	89.2434	22.5269	22.3862
	C1orf123	105.187	32.8019	43.4685
	C1orf131	7.10947	4.32513	3.52189
	C1orf146	0.0296744	0.029617	0.123886
	C1orf159	5.40035	3.83895	2.77688
	C1orf167	5.78819	1.12964	2.39652
	C1orf168	3.87673	0.100841	0.39021
	C1orf168	0.0265448	0	0.00329007
	C1orf174	18.7203	16.306	11.3714
	C1orf186	1.47129	3.35832	3.29262
	C1orf189	0.127334	0.266974	0.166521
	C1orf194	1.34284	0.482867	0.193506
	C1orf198	14.8602	3.89408	7.95093
	C1orf210	48.3835	7.79932	27.7712
	C1orf216	0.576	2.08723	0.997654
	C1orf228	0.266276	0.242573	0.0392799
	C1orf27	2.68182	3.58004	3.88737
	C1orf35	47.8382	21.7132	18.8673
	C1orf50	25.2246	19.8999	13.9265
	C1orf52	2.9166	7.29693	5.29171
	C1orf54	6.63959	24.2633	8.40861
	C1orf74	1.95326	2.2888	2.05555
	C1orf87	0.360387	0.292307	0.390497
	C1orf94	0.0168756	0.00734962	0
	C1QA	6.73347	31.2598	24.2083
	C1QB	5.95617	25.8149	17.2618
	C1QBP	46.4374	35.1992	26.3062
	C1QC	7.53485	20.4933	14.8396
	C1QL1	0.619952	1.09374	1.30998
	C1QL2	0	0	0.00640918
	C1QL3	0.0216575	0.0546149	0
	C1QL4	0	0.0208478	0
	C1QTNF1	0.0676092	1.11284	1.67561
	C1QTNF2	0	0.0105656	0.0148247
	C1QTNF5	6.96837	1.35436	3.26602
	C1QTNF6	0.217262	0.389765	0.10635
	C1QTNF7	0	0.00731232	0.00849842
	C1QTNF8	0.0574022	0.0129953	0.036688
	C1RL	3.56366	1.16061	1.93769
	C1S	0.567539	0.256868	0.172503
	C2	3.45531	15.9521	12.3769
	C20orf144	0.0711143	0	0.00837644
	C20orf194	0.164911	0.112688	0.460492
	C20orf196	2.75138	2.95681	2.17321
	C20orf27	52.6292	45.6993	59.105
	C20orf96	0.109168	0.491415	0.280982
	C21orf140	0	0	0.00526278
	C21orf2	12.15	2.94317	5.19812
	C21orf58	0	0.0366024	0.0272962
	C21orf62	0	0.0133665	0.0548832
	C21orf91	2.54656	8.46625	6.57293
	C21orf91	0.0897198	0.140158	0.0642717
	C22orf23	0.677917	0.144847	0.452624
	C22orf31	0.0544584	0.0715265	0.0288352
	C22orf39,UFD1L	277.669	108.363	94.0672
	C25H16ORF13	129.376	35.3248	42.2733
	C2CD2	3.75358	1.16327	2.16669
	C2CD2L	3.7801	6.37261	5.48354
	C2CD3	1.34269	3.23662	3.33514
	C2CD4C	0.135826	0.387863	0.628117
	C2CD4D	3.1459	0.213041	0.446733
	C2CD4D	0.445892	0.0350939	0.3549
	C2CD5	3.86436	3.10556	5.22372
	C2orf16	0.0208804	0.00471659	0.00521982
	C2orf42,TIA1	1.7473	6.1859	6.50119
	C2orf47	2.51248	4.12933	3.46987
	C2orf49	30.7125	16.4601	38.4077
	C2orf49	2.75068	3.78904	2.87926
	C2orf50	0.0935826	0.260001	0.265421
	C2orf54	0.737888	0.210611	0.117473
	C2orf68	16.789	8.15833	13.8397
	C2orf69	2.46239	3.15298	1.91314
	C2orf72	10.1075	0.628399	2.82325
	C2orf76	3.68888	4.96139	4.81409
	C2orf78	0	0.0141501	0.00899905
	C2orf80	56.6991	22.8432	56.6989
	C2orf81	0	0.0369753	0.00747933
	C2orf82	52.0631	3.94932	0.394233
	C2orf88	0	0.0219722	0.0853704
	C3	111.239	77.0674	204.488
	C3AR1	0.0279961	0.637507	0.689081
	C3orf14	0.070638	0.702951	0.615206
	C3orf18	0.042608	0.0722093	0.0600516
	C3orf20	0.00507449	0.0125376	0.0296342
	C3orf22,TXNRD3	4.48764	0.797287	2.44117
	C3orf33	0.429936	0.289584	0.403243
	C3orf38	4.86136	4.56983	5.79964
	C3orf52	0.0927587	0.129893	2.27042
	C3orf58	2.00815	2.57593	2.50893
	C3orf62,USP4	14.9971	23.3946	21.4553
	C3orf67	0.185842	0.0856966	0.255764
	C3orf70	3.01747	1.9292	1.71728
	C3orf84	0.0224989	0	0.0364439
	C4A	0.827035	0.855979	1.27733
	C4BPA	0.185238	0.130875	0.955269
	C4BPB	0	0	0.0163993
	C4orf17	0.0869531	0.0123781	0.00650093
	C4orf19	15.0112	1.62608	6.30612
	C4orf32	8.955	2.1452	4.32731
	C4orf32	0.330143	0.402495	0.606997
	C4orf33	3.5564	1.08938	2.74683
	C4orf45	0	0	0.0201547
	C4orf46	0.734022	1.13676	1.16294
	C4orf47	0.272426	0.366204	0.573219
	C4orf48	1.72344	0.863056	0.0318248
	C5AR1	9.68802	14.274	30.4148
	C5AR2,DHX34	4.31796	5.79909	9.5994
	C5orf15	8.00219	13.0298	10.039
	C5orf22	0.57405	0.614641	1.08129
	C5orf24	3.29764	2.37713	3.02552
	C5orf30	2.6871	2.9231	3.80826
	C5orf34	1.47709	1.09898	1.63918
	C5orf42	0.518906	1.11679	1.20926
	C5orf45	7.3932	4.39573	5.62833
	C5orf46	0	0	0.0240415
	C5orf51	2.62873	3.53169	9.13209
	C5orf51	1.61239	4.76443	11.409
	C5orf52	1.55911	1.7093	0.585136
	C5orf63	2.25855	0.993174	2.14098
	C6	0.470509	0.102126	1.07904
	C6orf106	19.974	17.9837	15.096
	C6orf106	1.24264	0.346881	0.872883
	C6orf120	13.1545	8.24549	6.72229
	C6orf132	0.471826	0.181634	4.7896
	C6orf136	3.77964	9.34748	5.51992
	C6orf141	4.5154	3.27033	4.36235
	C6orf163,SMIM8	10.2898	6.183	8.42192
	C6orf201	0.136212	0.155462	0.0977478
	C6orf203	2.44973	2.61491	2.0718
	C6orf25	0.00854172	0.0136389	0.0914017
	C6orf47	8.26964	6.00389	4.3286
	C6orf62	40.458	33.1573	41.5203
	C6orf89	5.24846	5.22785	5.5655
	C6orf89	0	0.00195746	0.492757
	C7	0.381751	0.609517	0.351052
	C7orf25	4.23782	1.83827	3.71926
	C7orf26,ZDHHC4	63.6681	47.3052	38.3218
	C7orf31	0	0.00494253	0.0238975
	C7orf43,GAL3ST4	3.37528	7.06775	5.46016
	C7orf49	18.1245	5.61283	10.3014
	C7orf50,bta-mir-339a	75.2054	14.2214	15.8386
	C7orf57	0.0410803	0.0110245	0.0228946
	C7orf61	6.24574	0.395473	0.975136
	C7orf72	0.0101976	0.0152314	0
	C7orf73	24.6084	16.8681	30.8482
	C8G	8.27358	5.10972	2.90863
	C8H9orf152	6.57365	1.38337	6.56225
	C8orf33	20.9777	6.02875	8.67592
	C8orf34	1.0209	0.12187	0.145204
	C8orf37	0.858211	1.27585	1.5528
	C8orf37	0.0554277	0.164458	0.0493992
	C8orf4	7.5519	1.7096	5.245
	C8orf46	0.0853849	0.168975	0.0739256
	C8orf48	0.0605852	0.0300033	0.0117096
	C9	0.0146143	0.0236332	0.0180227
	C9orf114	9.047	4.43712	5.11429
	C9orf116	16.4398	4.48898	5.91364
	C9orf135	0	0	0.00916959
	C9orf142	222.496	57.611	42.677
	C9orf16	290.709	293.555	172.005
	C9orf172	0.403207	0.265218	0.198884
	C9orf24	0.0184929	0	0.00655161
	C9orf40,CARNMT1	16.3235	9.97425	7.83627
	C9orf43	0.356012	0.051307	0.14066
	C9orf50	0.502153	0.690566	0.422211
	C9orf64	1.33672	3.99186	3.25808
	C9orf69	18.0659	10.5403	9.80858
	C9orf72	0.52911	2.09008	5.81391
	C9orf78	20.2816	17.5155	15.3365
	C9orf84	0.0044335	0.00605511	0.0363421
	C9orf91	11.4884	16.7663	7.55386
	CA11	0.0857656	0.309228	0.247886
	CA12	0.316561	2.07718	1.42878
	CA13	0	0.00574248	0.0610104
	CA14	0	0	0.00433609
	CA2	4.89916	8.56571	6.22587
	CA4	0.976366	1.34904	0.319545
	CA5A	0.0540354	0.030997	0.204839
	CA5A	2.12237	0.0677569	0.65815
	CA5A	1.36468	0.0581462	0.546859
	CA5B	1.32726	3.22987	3.2678
	CA6	14.0473	3.54258	2.28818
	CA8	18.7929	4.13298	21.4067
	CA9	6.92404	2.00673	2.32249
	CAAP1	6.58458	3.48995	4.83464
	CAB39	13.0157	22.2018	23.9912
	CAB39	0.347843	0.588868	0.701806
	CAB39L	12.2195	11.6098	14.2843
	CABIN1	25.4258	10.4059	10.4099
	CABLES1	5.37523	1.67198	3.95109
	CABLES2	2.04669	3.82438	3.39348
	CABP1	0.0857709	0.207327	0.079366
	CABP2	0.321236	0.498879	0.405242
	CABP4	0	0.00739052	0.0298685
	CABP7	0.597854	0.198405	0.0736932
	CABYR	0.930954	2.36094	1.2638
	CACFD1	32.4796	10.5102	9.03795
	CACHD1	2.05002	0.231535	0.75184
	CACNA1A	0.171706	0.204016	0.328389
	CACNA1A	0.175176	0.0365932	0.0624943
	CACNA1B	0.00529674	0.0202679	0.0236305
	CACNA1C	0.237662	0.616034	0.180315
	CACNA1C	0.207131	0.884263	0.113433
	CACNA1D	0.00281904	0.0153803	0.0026653
	CACNA1E	0.0114548	0.0171928	0.0329825
	CACNA1F	0.130512	0.447827	0.401114
	CACNA1G	0	0.0112543	0.0734148
	CACNA1H	10.4065	1.37117	2.91482
	CACNA1I	0.0678357	0.00376459	0.00211209
	CACNA1S	0.289451	0.332319	0.101208
	CACNA2D1	0	0.016517	0.058223
	CACNA2D2	0.00694403	0.00355352	0.011293
	CACNA2D4	0	0	0.00340092
	CACNB1	0.0896754	0.214971	0.265659
	CACNB2	0.42111	0.38409	0.567909
	CACNB2,NSUN6	1.61792	1.291	1.83083
	CACNB3	3.89657	3.65373	8.43839
	CACNG1	0.0726664	0.0300293	0.00413154
	CACNG3	0	0.0196509	0.00721824
	CACNG4	0.112456	0.0481562	0.0852349
	CACNG8,bta-mir-935	0.0254901	0	0
	CACTIN	15.7208	13.8078	10.1227
	CACUL1	3.22034	2.25561	4.34993
	CACYBP	76.9758	66.7499	51.9565
	CAD	33.0268	10.3026	18.8236
	CADM1	24.6684	23.4518	33.0202
	CADM2	0.0582147	0.0051369	0.00295728
	CADM3	0	0.0312744	0.0401845
	CADM4	9.11492	8.02536	3.01185
	CADM4	0.398585	0.814147	1.17358
	CADPS2	4.31006	0.756931	4.26955
	CAGE1	0.0587862	0.0336473	0.139431
	CALB1	0.0524542	0.598857	4.77186
	CALB2	0.0141578	0.00885436	0.0134909
	CALCA	2.07752	3.10668	1.77968
	CALCOCO1	55.5398	27.1783	27.245
	CALCOCO2	106.687	68.7537	76.7047
	CALCRL	0	0.107167	0.356822
	CALD1	9.77447	1.39863	6.80398
	CALHM1	0	0.0217065	0
	CALHM2	2.37006	8.31742	2.4537
	CALHM3	0.0638148	0.0106887	0.0393844
	CALM1	119.966	47.2126	51.3078
	CALM2	299.993	364.138	189.061
	CALM2	25.208	34.6089	36.3712
	CALML4	7.75862	7.83294	5.09749
	CALML5	1.23944	0.134758	0.0941265
	CALN1	0.168202	0.0522789	0.0464789
	CALR	232.304	304.086	180.655
	CALR3	0.0631958	0.0377089	0.0642632
	CALU	4.949	11.3837	13.6341
	CALY	5.734	12.0696	1.33145
	CAMK1	2.75399	1.48642	1.46562
	CAMK1D	1.29398	2.71234	1.61112
	CAMK1G	0.0414391	0.429684	0.775971
	CAMK2A	0	0.064212	0.0610662
	CAMK2B	0.0421123	0.00542081	0.00627566
	CAMK2D	6.47108	5.16519	8.44515
	CAMK2G	8.68383	6.34927	5.67637
	CAMK2N1	0.0355886	0.0974501	0.162138
	CAMK2N2	1.87723	0.343978	0.474502
	CAMKK1	8.04748	1.78809	5.41528
	CAMKK1	2.61102	0.515304	2.79075
	CAMKK2	12.9767	2.55525	7.03808
	CAMKMT	4.28275	6.5957	4.55418
	CAMKV	0.0335415	0	0.00332041
	CAMLG	8.05798	16.8424	6.15724
	CAMSAP1	2.29596	3.24673	2.09394
	CAMSAP2	3.73918	3.43161	5.04825
	CAMSAP3	15.6559	2.15031	11.7721
	CAMTA1	0.302103	0.645235	0.509994
	CAMTA2,SPAG7	47.828	28.5276	28.2988
	CAND1	4.40693	10.1653	9.84444
	CAND1	2.87513	1.93548	3.06336
	CAND2	0.542687	0.100372	0.1561
	CANT1	5.1327	6.11835	3.99679
	CANX	43.2862	43.3629	52.3747
	CAP1	66.4817	122.063	140.841
	CAP2	0	0.0164698	0.0397371
	CAPG	48.1054	123.684	115.111
	CAPN1	22.7035	36.0693	34.6129
	CAPN10	15.8141	12.2031	4.47047
	CAPN11	0.320143	0.0856483	0.376671
	CAPN12	0.018281	0.00393847	0
	CAPN14	6.85124	0.882093	4.44463
	CAPN15	5.93626	2.75052	4.19194
	CAPN2	12.3623	16.0423	22.6759
	CAPN3	0.1284	0.716692	2.50503
	CAPN3	0.007606	0.0206218	0.157033
	CAPN5	0.892772	0.821365	2.25738
	CAPN6	10.8277	0.709613	0.299527
	CAPN7	4.93497	3.7323	4.84986
	CAPN8	0.041899	0.019285	0.153608
	CAPNS1	98.5435	219.207	212.854
	CAPRIN1	1.45964	1.3763	1.99467
	CAPRIN1,NAT10	18.3824	31.645	40.3346
	CAPRIN2	0.496743	0.582918	0.536343
	CAPS	5.01888	3.12345	3.94112
	CAPS2	0	0.00764052	0.0122012
	CAPSL	10.6532	1.81059	6.56135
	CAPZA1	11.7675	56.3851	63.1545
	CAPZA2	9.40654	15.1875	25.1112
	CAPZB	100.047	131.632	99.5196
	CARD10	0.312967	0.116009	0.427617
	CARD11	17.663	42.6333	9.43884
	CARD14	0	0.146566	0.169871
	CARD14	0.157296	0.144553	0.19925
	CARD19	27.7031	17.2998	10.8658
	CARD19	0.365651	1.42143	0.860216
	CARD6	7.20043	9.7827	8.05436
	CARD9	10.0707	6.78537	5.46971
	CARF	0.276199	0.371447	0.796958
	CARHSP1	97.1868	91.8595	78.8362
	CARM1	7.19675	12.5477	14.4328
	CARMIL2	4.55313	8.58511	2.61551
	CARMIL3	0.0283087	0.032072	0.027325
	CARNS1	0.264186	0.215873	0.226659
	CARNS1	0.739571	0	0.298799
	CARS	47.8164	20.2386	30.1593
	CARS2	26.9103	10.2804	12.24
	CARS2	0.333205	0.201567	0.269798
	CASC1	0.0251544	0.0803436	0.105503
	CASC3	13.6284	16.3965	15.2402
	CASC4	8.78194	8.04766	6.70824
	CASD1	3.78018	1.03646	1.85522
	CASK	0.927968	0.995921	1.35198
	CASK	0	0.455484	0.227726
	CASK	0	1.44316	0.534774
	CASKIN1	0.184093	0.0704596	0.106633
	CASKIN2	2.17041	0.537034	1.6045
	CASP14	0	0.0159971	0.0188193
	CASP2	4.33156	4.80216	4.55209
	CASP3	6.56084	5.66652	5.23557
	CASP4	14.8371	17.5304	21.2105
	CASP6	19.341	19.2133	17.8153
	CASP7	3.93011	6.49609	4.98287
	CASP8	13.119	12.867	15.3856
	CASP8AP2	0.463721	0.59295	1.12486
	CASP9	3.15607	2.79606	3.54951
	CASQ1	0	0.0112448	0.0233041
	CASQ2	0	0	0.0106307
	CASS4	1.09808	1.3138	2.66517
	CAST	8.57699	29.8477	21.6749
	CASZ1	2.44018	1.68296	2.68658
	CAT	24.6182	20.5219	26.7958
	CATHL4	0.103586	0.118619	0.114017
	CATIP	0.137405	0.301452	0.410283
	CATIP	0	0.0627649	0.0485271
	CATSPER2	0.0978503	0.124719	0.115078
	CATSPER3	0.103144	0.008985	0.0104332
	CATSPERD	1.32597	0.818467	1.12907
	CATSPERD	0.568524	0.396635	0.752892
	CATSPERD	0.0815415	0.168234	0.323021
	CATSPERG	0.402106	0.669884	0.428847
	CATSPERG	0.380111	1.08476	0.444318
	CAV1	0.38923	0.775895	4.09219
	CAV2	3.128	0.253728	3.43045
	CAV3	0.0231573	0	0
	CBFA2T2	0.803949	1.15281	1.17826
	CBFA2T3	0.195296	0.660663	0.74233
	CBFB	12.9864	18.854	25.826
	CBL	1.65692	3.5573	4.1483
	CBLB	2.90622	7.0325	3.6799
	CBLB	0.0585748	1.08323	0.154039
[truncated: 12,684 more rows]

## Sheet: Jersey (Table 3c)
	Table S3c: Expressed genes (FPKM values) at different stages of lactation in Jersey cattle
	gene_short_name	D15	D90	D250
	7SK,CACNG5	0.061421	0.0498978	0.0344131
	7SK,CLK4	8.37629	32.4777	82.9838
	7SK,CYB561D1	6.91528	6.8463	4.66109
	7SK,MOCS3	11.9145	6.80701	14.307
	A1BG	0.00982094	0.00685779	0
	A2M	16.3609	41.8658	54.3113
	A2ML1	0.0194253	0.0134251	0.0240128
	A4GALT	1.44217	1.96425	0.285989
	AAAS	8.02658	5.32514	2.11769
	AACS	15.9368	4.97262	8.70084
	AADACL3	0.0201922	0.0440337	0.0672533
	AADAT	0.942268	0.841175	0.668469
	AAED1	0.722842	1.40557	0.960612
	AAGAB	18.0801	9.00202	15.5813
	AAK1,ENSBTAG00000047822	1.95026	2.80682	8.39563
	AAMDC	71.2191	16.7211	22.2353
	AAMP	98.0314	75.7834	81.9058
	AAR2	8.67775	4.11603	2.85236
	AARS	49.2028	32.2464	32.7498
	AARS2	2.43959	1.71633	1.15712
	AASDH	0.823717	0.8974	1.08285
	AASS	1.16229	1.06385	1.51104
	AATF	19.053	11.5558	9.99345
	AATK	0.297147	0.183227	0.205597
	ABAT	0.249779	0.24079	0.172408
	ABCA1	4.26065	9.57631	7.13685
	ABCA10	3.07192	3.14606	8.63968
	ABCA12	0	0.00728623	0
	ABCA13	0.451054	1.64144	8.03785
	ABCA2	0.607034	0.615292	0.450981
	ABCA3	21.8832	33.2169	16.0501
	ABCA4	0.00131772	0.00144217	0
	ABCA5	1.18055	2.00612	2.46081
	ABCA6	4.04825	2.45564	12.5849
	ABCA7	2.94008	2.22232	11.7667
	ABCA9	0.316503	0.195641	0.47025
	ABCB10	1.41869	1.31606	1.35552
	ABCB11	0.0355176	0.0750696	1.24598
	ABCB4	0.017791	0.00332087	0.00656928
	ABCB6	4.73506	4.22211	1.9906
	ABCB7	3.46911	7.49006	6.30204
	ABCB8	7.25105	5.0107	4.63688
	ABCB9	0.600145	0.155847	0.206501
	ABCC1	5.03164	8.39679	6.43919
	ABCC10	1.5537	1.50135	1.24078
	ABCC11	0.0402877	0.0322182	0.0361665
	ABCC12	0.0195543	0.00589988	0
	ABCC2	0.00588951	0.00970864	0.0270516
	ABCC6	0.00532048	0.0107358	0
	ABCC8	0.0313656	0.0171575	0.00265126
	ABCC9	0	0.00253067	0
	ABCD1	5.32572	1.59046	2.69446
	ABCD2	0.0300433	0.080397	0.0115268
	ABCD3	1.17222	2.88085	1.67943
	ABCD4	8.61648	1.76138	3.72398
	ABCE1	5.08697	6.11867	7.71049
	ABCF1,bta-mir-877	38.1164	24.8554	20.0607
	ABCF2	20.2876	11.9355	13.2861
	ABCF3	13.2811	11.0325	14.5344
	ABCG1	0.779455	0.78422	7.02133
	ABCG2	25.3672	1.86124	28.3564
	ABCG4	0.0193527	0.00616341	0.00648573
	ABHD1	4.79459	4.00694	3.40232
	ABHD10	2.15901	2.46359	2.70361
	ABHD11	48.8097	9.69026	6.39146
	ABHD12	267.365	99.118	67.9055
	ABHD12B	3.29753	12.1245	5.19415
	ABHD12B	0.0406757	0.0118876	0.0127195
	ABHD13	3.3588	25.4138	43.0789
	ABHD14B	106.202	40.3286	53.6434
	ABHD15	1.09731	0.317778	0.222769
	ABHD16A	17.8695	14.9415	13.8473
	ABHD16B,DNAJC5,TPD52L2	74.1506	40.9999	44.0013
	ABHD17A	88.2712	46.5984	37.4174
	ABHD17B	4.51533	2.20464	2.19359
	ABHD17C	2.98641	0.329257	1.67
	ABHD18	0.950084	3.05272	3.67311
	ABHD2	14.7308	31.7011	58.8318
	ABHD3	7.67327	8.29748	8.90853
	ABHD4	23.0641	18.0377	12.0159
	ABHD5	6.28793	8.16704	8.65384
	ABHD6	4.39583	7.0436	3.67896
	ABHD8	17.3612	7.47404	5.53732
	ABI1	21.1039	31.31	66.4124
	ABI2	0.135632	0.186438	0.284947
	ABI2	0.0566798	0.406746	0.204129
	ABI3	20.844	6.54403	5.81706
	ABL1	2.92256	2.91855	2.20807
	ABL2	0.944531	2.02881	2.25775
	ABLIM1	2.99517	1.90451	2.53892
	ABLIM2	0.139333	0.0700463	0.0464984
	ABLIM3	0.209427	0.121191	0.0826335
	ABO	6.81543	2.34685	5.65338
	ABO	0.679177	0.496343	0.722205
	ABR	36.6308	25.3856	20.1878
	ABRA	0.00643896	0	0.0236679
	ABRACL	21.713	20.5018	15.7534
	ABT1	11.5781	9.01877	15.197
	ABTB1	204.36	146.778	224.143
	ABTB2	8.03078	17.2629	43.4117
	ABTB2	0.199931	0.67114	3.26045
	ACA59	0.0418147	0.0258841	0.0572006
	ACA64	5.80605	15.2216	7.36569
	ACAA1	136.025	114.407	209.435
	ACAA2	55.0049	48.8852	46.3285
	ACACA	29.2615	2.22054	12.971
	ACACA	0.0225788	0.0345931	0.0260531
	ACACB	0.00789559	0.00498724	0.00178615
	ACAD10	21.8217	6.11754	13.3783
	ACAD10	0.889642	0.277661	0.214971
	ACAD11	1.32077	1.16761	1.34974
	ACAD8	19.0565	13.9978	8.54362
	ACAD9	12.6478	9.65659	15.2995
	ACADL	0.0863919	0.00716248	0.11029
	ACADM	7.17858	8.95769	9.14546
	ACADS	27.3816	13.5467	5.52696
	ACADSB	1.08444	3.4506	1.29844
	ACADVL	145.193	130.12	134.708
	ACAN	0.00451711	0.00895855	0.00366331
	ACAP1,ENSBTAG00000045892	21.8865	8.4069	6.14739
	ACAP2,XXYLT1	5.51092	8.46462	20.7746
	ACAP3	3.61298	1.76116	1.15121
	ACAT1	19.832	7.32779	9.8965
	ACAT2	22.0339	76.5507	50.4417
	ACBD3	7.21733	8.96167	11.8666
	ACBD4	5.49084	1.99752	1.66207
	ACBD5	2.27847	3.25983	4.92473
	ACBD5	0.251127	1.34519	2.24706
	ACBD6	8.65805	5.73208	4.08862
	ACBD7	0.0600491	0.0710272	0.0604399
	ACCS	4.1415	1.79131	0.793205
	ACCSL	0.00567168	0.0308311	0.015307
	ACD	6.71481	3.6409	2.35406
	ACE	0.521289	0.280562	0.662774
	ACE2	0.0466157	0.0202362	0.450055
	ACER1	0.0454612	0	0.012038
	ACER2	0.190551	0.302436	0.216421
	ACER3	1.34937	8.64585	8.06314
	ACER3	5.33341	7.05479	4.05232
	ACER3	0.00551319	0.0396996	0.0952663
	ACHE,UFSP1	15.9371	6.51853	3.48601
	ACIN1	30.5252	32.3272	62.8148
	ACKR1	0.00684011	0.0462399	0.0123613
	ACKR2	0.01361	0.0790158	0.114716
	ACKR3	0.600085	0.462882	0.338836
	ACKR4	0.0122346	0.0298843	0.0532714
	ACLY,ENSBTAG00000011460	8.82521	17.8949	9.66982
	ACMSD	0.0386763	0	0.307534
	ACO1	56.0192	58.9853	59.0102
	ACO2	31.3282	52.861	34.6066
	ACOD1	42.0169	322.68	509.835
	ACOD1	1.71841	8.45579	18.9102
	ACOT11	10.3048	17.8456	54.3968
	ACOT12	0	0.00661251	0
	ACOT13	3.7604	9.9115	12.5951
	ACOT7	22.4496	14.7319	5.41885
	ACOT8	32.3949	8.11258	5.26091
	ACOT9	27.5435	27.9601	54.4573
	ACOX1	10.2499	13.6919	35.7184
	ACOX2	0.845239	0.0836026	1.82665
	ACOX3	6.15399	4.36242	2.34823
	ACOXL	3.96681	10.2175	6.3316
	ACOXL	1.15344	2.34756	1.5025
	ACP1	27.2623	18.6494	15.926
	ACP2	10.3809	13.4882	9.85614
	ACP5	67.9191	45.7977	24.9674
	ACP6	3.88446	1.95171	1.3358
	ACP7	0	0.0198329	0
	ACPP	2.46895	2.01229	4.92866
	ACPT	4.78028	1.39231	1.22685
	ACRBP	14.9382	6.63609	3.46232
	ACRBP	1.60578	0.92301	0.930727
	ACSBG1	0.0308434	0.0455732	0.00569405
	ACSF2	29.7338	26.1055	12.755
	ACSF3	4.2189	2.28698	4.45123
	ACSL1	16.8628	24.2051	30.492
	ACSL3	2.43516	4.90932	4.03352
	ACSL3	0.0253868	0.0631907	0.103156
	ACSL4	17.1902	54.0545	160.03
	ACSL5	41.4108	60.5878	54.0267
	ACSM3	0.379054	0.102739	0.101703
	ACSM5	0.173035	0	0.205047
	ACSS1	77.8532	15.9942	17.0878
	ACSS2	112.542	16.5005	97.1849
	ACSS3	2.33248	2.7287	2.23942
	ACTA1	0.24241	0.0488143	0.0195379
	ACTA2	2.08051	3.70083	7.79047
	ACTB	1987.25	2886.67	2816.49
	ACTG1,bta-mir-3533	1395.53	1348.24	1247.66
	ACTG2	0.461077	0.630977	0.292711
	ACTL10	0.0470422	0.0206816	0
	ACTL6A	4.28253	4.46753	4.34839
	ACTL6B	0.354177	0.173835	0.376571
	ACTL6B	0.0581681	0.0248978	0.0746442
	ACTL7A	0.0189943	0.0258984	0.00842098
	ACTL7B	0.00717525	0.00978401	0.0286531
	ACTN1	12.9592	12.0453	24.6939
	ACTN2	0.276797	0.289594	0.59177
	ACTN2	0	0.0196045	0.0376501
	ACTN3	0.343473	0.232445	0.144312
	ACTN4	80.2968	102.781	287.62
	ACTR10	14.7615	25.3784	36.3204
	ACTR1B	47.4631	56.2667	50.5768
	ACTR1B	9.11096	6.5754	4.02415
	ACTR2	64.41	107.169	187.62
	ACTR3	77.0969	255.719	367.763
	ACTR5	4.3576	3.59948	2.1532
	ACTR6	1.57063	2.78392	2.20962
	ACTR8	11.9505	6.42798	8.985
	ACTRT1	0	0	0.0124289
	ACTRT3	0.972745	1.93474	3.9581
	ACVR1	1.34926	3.05548	2.68646
	ACVR1B	22.2151	46.8821	188.56
	ACVR1C	0.00734709	0.0174322	0.0184129
	ACVR2A	0.221113	0.686964	0.499605
	ACVR2B	20.6278	15.0391	9.42791
	ACVRL1	3.07174	4.05486	6.30134
	ACYP1	1.80374	5.69547	3.88763
	ACYP2	2.10334	1.61722	1.65577
	ACYP2	0.0295119	0.0157196	0.0219659
	ADA	37.2193	14.5673	8.30269
	ADAD1	0	0.00622745	0.014919
	ADAD2	0.00562003	0	0
	ADAL	2.1653	1.75498	1.1808
	ADAM10	6.58416	8.60265	15.1294
	ADAM11	0.140103	0.0787123	0.0701686
	ADAM15	8.43213	7.46852	5.12368
	ADAM17	10.4294	33.1135	54.2111
	ADAM19	18.7134	24.4324	267.477
	ADAM1B	0.0429331	0.0460607	0.0820143
	ADAM20	0.0273448	0.0751185	0.0525889
	ADAM21	0.00470381	0	0.00693942
	ADAM28,ADAMDEC1	4.62714	9.11505	17.0881
	ADAM32	0.0288889	0.0212299	0.00542354
	ADAM33	0.0208998	0.00833254	0.00279221
	ADAM7	0.0255871	0	0.0341444
	ADAM8	375.298	262.032	675.009
	ADAM9	8.61272	17.4572	16.8797
	ADAMTS1	0.488647	0.0431991	0.0683989
	ADAMTS10	0.793216	0.377543	0.364495
	ADAMTS12	0.131274	0.0736515	0.200302
	ADAMTS13	0.151552	0.0641679	0.022479
	ADAMTS14	0.232028	0.173257	0.0774671
	ADAMTS15	0.0517723	0.00378277	0.00425418
	ADAMTS17	0.172427	0.0105286	0.0396735
	ADAMTS18	0.0553025	0.223482	0.214202
	ADAMTS2	12.8332	16.3425	14.0077
	ADAMTS20	0.00164384	0	0
	ADAMTS3	0.051248	0	0.106619
	ADAMTS3	0.0835691	0.0187596	0.0630899
	ADAMTS4	0.0118822	0.0229874	0.0109889
	ADAMTS5	0.0103307	0.0298124	0.00893378
	ADAMTS6	0.113451	0.0841244	0.0840025
	ADAMTS7	0.209097	0.445565	0.30058
	ADAMTS8	0.191987	0.160619	0.18239
	ADAMTSL2	0.011096	0.00682515	0.0191905
	ADAMTSL3	0.0073834	0.00751097	0.00520693
	ADAMTSL4	8.39571	13.381	13.5346
	ADAP1	24.2407	30.1588	57.3938
	ADAP1	12.8766	10.4503	22.8124
	ADAP2	4.7448	5.37019	9.15684
	ADAR	36.546	31.5681	74.4101
	ADARB1	2.82437	1.6772	1.83014
	ADARB2	0.0254081	0.0113015	0
	ADAT1	1.41401	0.96211	2.2917
	ADAT2	2.32801	1.42147	2.26985
	ADCK1	4.84334	3.42552	1.62178
	ADCK2	12.0236	6.63203	3.64396
	ADCK3	8.34252	1.68928	6.67859
	ADCK4	8.50394	6.89168	5.75558
	ADCK5	11.4723	7.83159	4.54824
	ADCY10	0.264398	0.0226022	0.586967
	ADCY10	0.012645	0.012243	0.0138407
	ADCY2	0.00350601	0	0
	ADCY3	0.115517	0.060674	0.0913036
	ADCY4	0.866196	0.627711	3.22064
	ADCY5	0.0318883	0.00941087	0.0107452
	ADCY6,ENSBTAG00000047525	3.22899	2.2557	1.12739
	ADCY7	8.72492	6.29209	9.80758
	ADCY8	0.0712573	0.0374057	0.0819622
	ADCY9	0.778583	0.753051	0.721948
	ADCYAP1R1	1.59787	0.505294	0.623319
	ADD1	37.3108	21.9146	50.2871
	ADD2	0.0346396	0.0402315	0.0184955
	ADD3	2.9212	3.03844	6.12835
	ADGB	0.0243853	0.144514	0.242005
	ADGRA1	0.0533851	0.030481	0.00468535
	ADGRA2	0.173511	0.112438	0.0809656
	ADGRA3	0.457842	0.181115	0.707646
	ADGRB1	0.00135074	0	0
	ADGRB2	0.00196528	0.00465895	0.0111005
	ADGRD1	0	0	0.0023989
	ADGRD2	0.019264	0	0
	ADGRE1,ENSBTAG00000038981,VAV1	54.0527	189.869	908.635
	ADGRE3	57.2385	188.981	448.54
	ADGRE3	0.308301	0.592312	11.8045
	ADGRE5	244.621	296.552	831.569
	ADGRF1	2.03736	0.216006	2.66666
	ADGRF3	0.0182516	0.0526791	0.047996
	ADGRF4	0	0.0128153	0
	ADGRF5	0.361647	0.482845	0.446726
	ADGRG2	0.027083	0.0302218	0.125136
	ADGRG3	2.95743	2.83675	24.0914
	ADGRG5	3.07292	0.472519	0.438695
	ADGRG6	0.0590581	0.240518	0.190518
	ADGRG7	0	0	0.00813241
	ADGRL1	0.166541	0.081069	0.111773
	ADGRL2	0.178392	0.0643707	0.399095
	ADGRL3	0	0.00936557	0
	ADGRV1	0.0569011	0.00556581	0.103763
	ADH5	26.9175	7.74665	12.4819
	ADH6	0.0153953	0	0.0579381
	ADHFE1	0.859636	0.324282	0.725092
	ADI1	64.7872	28.0239	21.1435
	ADIG	0.0362126	0.0183143	0.0694316
	ADIPOQ	0.00391222	0.00996018	0.0124537
	ADIPOR1	38.5157	50.2922	66.5729
	ADIPOR2	25.2773	20.3045	16.4877
	ADIRF	75.3334	1.24996	7.53072
	ADM	12.3121	27.3225	18.8752
	ADM2,ENSBTAG00000002559	2.55393	1.98078	1.46686
	ADNP	5.4797	10.1246	19.5032
	ADNP2	2.29465	4.97449	7.4035
	ADO	5.54012	3.68289	3.18652
	ADORA1	0.00337823	0.0211989	0.0449254
	ADORA2A	32.344	86.4324	49.8325
	ADORA2B,SPECC1	59.1868	77.7204	88.6868
	ADORA3,ENSBTAG00000039738	26.9197	29.5469	194.827
	ADPGK	9.27247	10.7087	9.09155
	ADPRH	0.00631138	0	0
	ADPRH,PLA1A	9.00531	10.6088	8.78229
	ADPRHL1	0.00593849	0	0
	ADPRHL2	20.0209	9.51266	5.74814
	ADPRM	0.354565	0.761074	1.00441
	ADRA1A	0.0401074	0	0.0368117
	ADRA1B	0.176673	0.058606	0.0918676
	ADRA2B	0.0211093	0.0387757	0
	ADRB1	0.807007	0.166544	0.159213
	ADRB2	3.69949	2.3953	2.06368
	ADRB3	0.153012	0.00601013	0.013531
	ADRBK1	61.7972	53.2204	86.3052
	ADRBK2	12.4446	17.5291	25.5307
	ADRM1	64.6615	56.3282	45.5492
	ADSS	8.25647	7.65764	12.006
	ADSSL1	12.7798	1.22126	5.23619
	ADTRP	3.31399	9.51368	3.01263
	ADTRP	0.314947	0.16313	0.177831
	AEBP1,ENSBTAG00000048068	0.418654	0.0623241	0.15962
	AEBP2	1.13011	2.45219	4.08397
	AEN	5.15475	4.2829	5.82217
	AES	68.9817	15.7976	46.5741
	AFAP1	1.54048	0.685618	1.79855
	AFAP1L1	0.00265096	0	0.00496044
	AFAP1L2	0.438188	0.127755	0.154859
	AFF1	3.04744	4.85711	22.4137
	AFF1	0.0476884	0.10681	0.46354
	AFF2	0.0611129	0.191853	0.247047
	AFF3	0.847888	0.295247	0.627765
	AFF4	2.00853	12.2348	54.8995
	AFF4	0.0933249	0.148779	0.468312
	AFG3L2	19.2706	13.3926	12.5193
	AFMID	0.586083	0.300963	0.194526
	AFTPH	6.09395	10.4194	40.4151
	AGA	6.17162	12.9649	7.21987
	AGAP2	4.03534	3.34418	14.5794
	AGAP3	18.7565	15.1541	7.9507
	AGBL3	0.0712706	0.207556	0.766506
	AGBL5	0.617116	0.856826	0.921901
	AGER,PBX2	142.57	259.395	911.37
	AGFG1	13.5927	22.2986	36.4105
	AGFG2	6.05527	7.83599	5.46367
	AGGF1	3.97615	5.69823	10.3747
	AGK	2.01769	1.95086	1.96254
	AGMAT	6.03975	6.87085	2.71543
	AGMO	0.274477	0.0455328	1.05231
	AGO1	1.08705	1.62756	1.26535
	AGO2	5.77125	14.1789	28.0546
	AGO3	0.542545	1.30079	1.33027
	AGO3	0.133392	0.501122	0.84415
	AGO4	2.51509	4.14262	9.08378
	AGPAT1	60.9238	57.4968	131.219
	AGPAT2	12.7916	8.37284	4.88139
	AGPAT3	27.7078	28.315	42.0165
	AGPAT4	0.4489	0.996103	0.255188
	AGPAT5	1.49785	2.22764	1.31782
	AGPS	4.41363	8.5333	9.85981
	AGR2	4.92287	0.418897	5.90339
	AGRN	1.52567	0.451969	0.473788
	AGT	4.00467	0.176948	2.40083
	AGTPBP1	0.224141	0.301227	0.275921
	AGTR2	0.137701	0	0.0559478
	AGTRAP	70.1786	256.464	284.946
	AHCTF1	2.85243	3.77578	7.25437
	AHCY	241.166	181.262	117.274
	AHCYL1	5.04638	8.11816	12.4321
	AHCYL2	1.28291	0.999718	1.77709
	AHDC1	0.760062	0.486969	0.489415
	AHI1	0.342875	0.698748	0.323803
	AHNAK	34.8212	35.3639	46.792
	AHRR	0.0361532	0.0802914	0.0512969
	AHSA1	58.9177	79.6533	37.9192
	AHSP	0.242313	0.482658	0
	AICDA	0.0887656	0.0270237	0.0819108
	AIDA	6.44064	11.4488	9.13496
	AIF1	197.246	76.8286	136.976
	AIF1L	1.00389	0.473392	1.95865
	AIFM1	6.67025	5.92808	4.05014
	AIFM2	7.15117	3.26188	2.60874
	AIFM3	0.719991	0.237933	1.28588
	AIG1	16.1274	15.5761	9.23469
	AIM1	2.657	3.98942	12.193
	AIM1	5.46164	5.06972	11.7961
	AIM1L	2.9901	1.60172	1.02734
	AIMP1	44.0574	24.7835	21.8351
	AIMP2	43.3654	17.2453	8.4913
	AIP	68.1576	44.2997	30.0255
	AIRE	0.00566571	0	0.00664194
	AJUBA	0.243006	0.133651	0.199985
	AK1	6.65331	2.67235	6.03474
	AK2	45.9676	43.8281	44.9372
	AK3	7.58996	12.2696	43.1539
	AK4	5.40542	14.3558	9.59649
	AK5	0.0639281	0.119389	0.177069
	AK6,TAF9	8.05429	20.9391	19.6891
	AK7	0.146831	0.0353139	0.0528826
	AK8	2.40337	1.59111	0.863805
	AK9	0.177846	0.0712376	0.0916733
	AKAP1	8.78265	4.28205	4.95201
	AKAP10	3.38132	7.40633	9.32278
	AKAP11	1.29504	2.00409	3.03591
	AKAP12	0.0473699	0.0400696	0.0259718
	AKAP13	23.686	35.5542	131.705
	AKAP14	0.0114707	0.0186406	0.0582289
	AKAP2	0.363088	2.97727	1.31113
	AKAP3	0.00692572	0.00866066	0
	AKAP5	1.27035	2.98507	2.53832
	AKAP6	0.0483105	0.0419964	0.082777
	AKAP7	0.800822	0.580211	0.933541
	AKAP8	9.53229	10.734	15.1945
	AKAP8L,RASAL3,WIZ	28.0268	21.9875	35.6023
	AKAP9	0.674305	1.32864	2.09349
	AKIP1	14.5334	7.89232	8.24446
	AKIRIN1	6.29592	14.2375	19.0331
	AKIRIN2	67.894	102.292	256.71
	AKNA	36.7934	23.9594	27.8559
	AKR1A1	213.736	236.505	102.743
	AKR1E2	0.303749	0.183499	0.018218
	AKT1	176.074	125.188	139.715
	AKT1S1	13.3862	4.69608	6.47447
	AKT2	18.8393	13.2447	14.7721
	AKT3	0.501034	0.997772	2.43925
	AKTIP	3.3151	3.87115	3.72659
	ALAD	17.3549	1.89163	7.45786
	ALAS1	58.3317	54.4963	66.704
	ALAS2	0	0	0.0136523
	ALB	0.00859821	0.0122062	0.00643529
	ALCAM	5.77134	49.0562	42.7704
	ALDH16A1	32.3276	13.687	9.84368
	ALDH18A1	6.21285	3.58005	4.9483
	ALDH1A1	14.7654	7.3344	26.9145
	ALDH1A2	0.0883374	0.181103	0.0526067
	ALDH1A3	4.10696	1.36088	1.88118
	ALDH1B1	0.0541756	0.0425429	0.0254815
	ALDH1L1	0.00316082	0.00347654	0
	ALDH1L2	0.150438	0.166307	0.397048
	ALDH3A1	0.0278364	0.0423412	0.00905669
	ALDH3A2	20.1224	9.75007	10.859
	ALDH3B1	20.4531	18.2176	15.8413
	ALDH3B2,UNC93B1	5.97375	0.220203	3.81897
	ALDH4A1	15.1185	12.6699	5.70342
	ALDH5A1	3.2766	0.902374	2.85245
	ALDH6A1	1.76044	1.76197	3.68343
	ALDH7A1	7.98351	7.02963	8.94708
	ALDH8A1	0.0226751	0.0478783	0.0547102
	ALDH9A1	25.1069	20.6194	21.2453
	ALDOA	1785.91	2595.81	2001.27
	ALDOB,TMEM246	0.312414	0.00256735	0.183571
	ALDOC	119.021	85.6682	79.6095
	ALG10	0.390321	1.04649	0.990574
	ALG11	1.98137	3.72951	2.49009
	ALG12	24.3244	10.2231	6.94057
	ALG14	14.5061	9.53295	6.78736
	ALG2	5.98059	5.76143	6.4445
	ALG3	7.45979	8.38032	5.09165
	ALG5	11.8935	11.1506	10.0148
	ALG6	0.469038	1.50913	1.17193
	ALG8	1.24995	2.49212	1.64967
	ALK	0.00466754	0.00375561	0.00371644
	ALKBH2	5.34871	3.56101	3.85332
	ALKBH3	14.5194	9.7766	11.1094
	ALKBH4	70.4822	18.8611	12.9853
	ALKBH5	45.486	62.5554	67.5483
	ALKBH6	7.78865	2.5112	2.68857
	ALKBH7	68.0572	18.8319	16.5945
	ALKBH8	0.50863	0.73846	0.991725
	ALMS1	1.27305	1.35829	0.697218
	ALOX12	2.63254	3.5016	5.4711
	ALOX12	0.546135	0.776194	1.5514
	ALOX15	14.4105	0.666929	4.62978
	ALOX15	0.0847271	0.421232	0.928218
	ALOX15B	0.902194	0.18658	0.147293
	ALOX5	10.5775	3.98035	1.35994
	ALOX5AP	86.8958	52.6464	87.376
	ALPK1	4.23065	7.44844	35.1114
	ALPK2	0.382972	0.184879	0.221839
	ALPK3,ZNF592	16.6455	15.1429	18.4207
	ALPL	10.4938	8.45264	26.2947
	ALS2	0.765183	0.860328	0.630637
	ALS2CL	1.58538	0.311515	0.492444
	ALS2CR11	0	0.00201047	0.00535337
	ALS2CR12	0.0139922	0	0.0164662
	ALX3	0.0809256	0.0138851	0.0277271
	ALX3,UBL4B	0.434067	0.0784484	0.612128
	ALYREF	93.0387	61.6259	45.369
	AMACR,SLC45A2	4.27018	2.1952	2.56816
	AMBN	0.0152688	0.0096773	0.0307044
	AMBP	0.0185505	0	0
	AMBRA1	14.1431	10.4771	17.5067
	AMD1	9.69508	18.0185	21.3097
	AMDHD1	0.109953	0.322417	0.119878
	AMDHD2	176.021	89.1094	66.1885
	AMER1,ENSBTAG00000045409	0.967253	2.31369	2.78739
	AMFR	17.0437	22.577	17.4311
	AMH	0.532937	0.164955	0.101105
	AMHR2,SP1	7.45689	13.3733	25.2428
	AMIGO1	0.219027	0.111665	0.262096
	AMIGO2	0.0957215	0.116621	0.336904
	AMIGO3,GMPPB	46.5652	19.682	15.4973
	AMMECR1	1.87747	2.69401	6.24671
	AMMECR1L,POLR2D	27.647	23.4476	26.0854
	AMN	0.263788	0.0512768	0.017682
	AMN1	0.950167	1.76816	2.92123
	AMOT	0.302959	0.226232	1.0727
	AMOTL1	0.721199	0.118183	0.443687
	AMOTL2	1.60696	0.281471	0.467601
	AMPD1	0.0148267	0.303828	0.685962
	AMPD2,bta-mir-197	11.3762	12.5336	43.0359
	AMPD3	29.8571	37.161	454.332
	AMPH	0.0778848	0.0281995	0.0507205
	AMPH	0.031856	0.131414	0.00400391
	AMT,ENSBTAG00000000387	11.0466	11.263	9.93499
	AMZ1	0.0513814	0.0171629	0.00906339
	AMZ2	123.439	93.8969	108.421
	ANAPC1	3.90326	2.80385	2.90855
	ANAPC10	1.72214	3.61871	2.75922
	ANAPC13	15.276	9.32785	8.43809
	ANAPC15	38.9438	31.4171	35.1089
	ANAPC16	23.7637	25.9711	48.1553
	ANAPC2	34.6858	18.008	19.3326
	ANAPC4	2.93449	2.80163	2.56875
	ANAPC5	5.73087	2.83451	3.43643
	ANAPC7	2.83505	4.46986	6.03239
	ANGEL1	1.88013	2.53981	2.19569
	ANGEL2	0.927081	1.4712	1.99892
	ANGPT2	0.282162	0.192125	0.537636
	ANGPT4	0.151363	0.198992	2.28243
	ANGPT4	0.226905	0.107891	0.136138
	ANGPTL1	0.0068383	0.00968515	0.0557941
	ANGPTL2	0.0158452	0.00433033	0
	ANGPTL3	0.0143486	0.0194795	0.0363003
	ANGPTL4	46.8215	37.6242	7.85762
	ANGPTL6	2.73343	1.77498	1.51603
	ANGPTL7	0.00744067	0.00987328	0.033325
	ANGPTL8	0.290942	0.0502553	0.0871735
	ANHX	0.00671706	0.00807641	0.00909704
	ANK3	0.502061	0.0703505	0.983895
	ANKAR	0.0015785	0	0.00845724
	ANKDD1B	0.0242926	0.0190267	0
	ANKEF1	0.00869913	0.0149653	0
	ANKFN1	0.00375053	0	0
	ANKFY1	6.93564	9.14065	34.4567
	ANKH	17.4591	18.818	14.907
	ANKIB1	1.79208	2.21486	2.39984
	ANKLE1	1.47535	0.640796	0.499513
	ANKLE2	6.38226	8.01586	8.35929
	ANKMY1	0.0389363	0.0299893	0.0140109
	ANKMY2	2.8318	3.08558	3.174
	ANKRA2	3.93504	6.74131	13.6023
	ANKRD1	0.647567	0.102323	0.739576
	ANKRD10	13.6899	11.6044	8.9467
	ANKRD11	20.091	21.644	51.2146
	ANKRD12	3.744	14.2827	44.1346
	ANKRD13A	11.2832	19.437	32.5852
	ANKRD13B	0.34859	0.115604	0.101948
	ANKRD13C	1.3435	1.44116	2.54516
	ANKRD13D	9.42104	3.11844	2.47035
	ANKRD16	6.76845	1.88716	1.7229
	ANKRD17,COX18	2.13204	4.8565	9.30488
	ANKRD2,UBTD1	94.6382	35.9058	50.2852
	ANKRD22	53.0062	107.001	326.602
	ANKRD23	1.1569	0.732286	0.549558
	ANKRD24	0.0962547	0.0341316	0.0234609
	ANKRD26	0.157301	0.28513	0.287322
	ANKRD26	0	0.257053	0.2811
	ANKRD27	3.25718	5.06215	7.51377
	ANKRD28	1.24125	1.86365	3.82395
	ANKRD29	1.65242	3.22908	2.54148
	ANKRD29	0.13308	0.341407	0.498075
	ANKRD32	0.225902	0.316539	0.328818
	ANKRD33	1.97924	1.65127	0.955388
	ANKRD33B	2.26024	12.8788	7.16419
	ANKRD33B	0.0314703	0.23798	0.0810031
	ANKRD34A	0.0863245	0.00813691	0.0458255
	ANKRD34C	0	0	0.0163003
	ANKRD35	0.161462	0.040524	0.0411703
	ANKRD37	47.2552	77.5444	90.1059
	ANKRD39	8.92621	4.87079	5.19272
	ANKRD40	3.40174	2.81756	3.70818
	ANKRD42	2.98195	2.3981	3.67822
	ANKRD45	0.0197335	0	0.022806
	ANKRD46	4.02394	7.17878	6.6473
	ANKRD49	2.26002	2.89817	5.25582
	ANKRD50	0.239015	0.556622	0.515028
	ANKRD52	1.22954	2.36044	2.21081
	ANKRD53	0.081195	0.0308079	0.0544212
	ANKRD54,bta-mir-658	6.50255	3.42328	3.60314
	ANKRD55	1.97747	4.02036	0.207904
	ANKRD55	0.161166	0	0.141687
	ANKRD55	0.0242029	0.0239222	0.0208993
	ANKRD6	0.580829	0.0489292	0.44782
	ANKRD61	0.268871	0.280528	0.510592
	ANKRD63	0.462334	0.206855	0.125427
	ANKRD65	0.0338786	0	0.0341688
	ANKRD66	0.23276	0.317423	0.264797
	ANKRD9	16.4778	3.92506	1.7782
	ANKS1A	4.59487	3.58651	5.67088
	ANKS1A	0.138541	0.494822	1.95285
	ANKS3	8.42433	4.25366	2.82791
	ANKS4B	0.0985844	0.449298	1.34433
	ANKS6	0.00768144	0	0.0343178
	ANKUB1	0	0.0570177	0.062029
	ANKZF1	7.37156	7.0221	9.34533
	ANLN	0.563533	0.714419	0.681954
	ANO1	0.421752	0.0434853	0.179859
	ANO10	4.00149	8.63831	26.2926
	ANO10	12.7692	18.3813	13.1789
	ANO2	0.0034521	0.00431679	0
	ANO3	0.0103679	0	0.00963462
	ANO4	0	0.00281308	0
	ANO6	3.38868	8.26881	10.2103
	ANO8	2.33842	1.71245	1.18675
	ANOS1	0.0228797	0.0143367	0.0150553
	ANP32B	430.546	148.696	106.281
	ANP32E	16.0515	14.354	19.5779
	ANPEP	0.148498	0.0376801	0.0295569
	ANTXR1	0.0450304	0.00823948	0.0240805
	ANTXR2	46.2518	132.126	337.519
	ANXA1	638.192	657.543	794.893
	ANXA11	36.1633	53.2433	60.3041
	ANXA13	0.0957155	0.0717792	0.055996
	ANXA2	635.96	559.641	429.792
	ANXA3	28.4759	18.0436	61.0607
	ANXA4	18.6613	34.8085	26.3477
	ANXA5	284.219	240.512	232.797
	ANXA6	22.195	10.8518	8.58946
	ANXA7	12.4888	24.5176	39.1835
	ANXA9	0.41579	0.286186	0.899368
	AOAH	3.42826	8.88914	31.9662
	AOC1	0.00311034	0.0221963	0
	AOC2	0.749501	1.76345	5.9536
	AOC2,PSME3	32.1522	27.3801	38.4268
	AOC3	0.0603616	0.0507007	0.0922899
	AOX1	0.407967	0.0223437	2.5949
	AOX2	0.121474	0.151918	0.476833
	AOX2	0.245091	0.846948	0.209187
	AP1AR	6.43701	4.73881	5.21796
	AP1B1	79.259	36.7809	18.6685
	AP1G1	4.37174	10.9923	16.2482
	AP1G2	9.14838	7.1279	4.49034
	AP1M1	42.8658	29.9501	26.4585
	AP1M1	0.602984	0.101131	0.401872
	AP1M2	18.8653	1.1431	18.2507
	AP1S1	121.231	22.1141	38.5507
	AP1S2	12.8046	33.8784	34.7385
	AP1S2	0.951327	2.40791	2.92021
	AP1S2	0	0.218865	0.912648
	AP1S3	0.728419	0.726245	1.42889
	AP2A1	20.4723	27.5463	21.8076
	AP2A2	107.511	62.3332	37.7285
	AP2B1	19.1237	35.6719	59.6929
	AP2M1	143.147	159.41	127.091
	AP2S1	189.699	117.917	70.6099
	AP3B1	11.9221	14.8488	13.7673
	AP3D1	97.8283	60.7833	73.0138
	AP3M1	3.39077	10.3639	14.0394
	AP3M2	0.749112	1.18097	2.57645
	AP3S1	0	0.174223	0.0447794
	AP3S2	17.2029	9.46184	8.58897
	AP4B1	2.58738	1.5933	1.35086
	AP4E1	1.12678	1.61132	2.43739
	AP4M1	19.4537	10.8014	8.96283
	AP4S1	3.01384	8.20114	10.3947
	AP5B1	29.1776	14.6358	9.5891
	AP5M1	0.726196	1.08268	1.20937
	AP5S1	10.9739	9.64431	6.78288
	AP5Z1	31.1441	15.5731	14.8307
	APAF1	1.11624	1.74621	2.99716
	APBA1	5.16216	2.45602	4.33318
	APBA2	0.00377466	0	0.00769264
	APBA3	22.8786	33.0893	35.736
	APBB1	1.66158	0.2333	1.03045
	APBB1IP,PDSS1	25.1375	31.2451	38.3455
	APBB2	0.249797	0.150664	0.605771
	APBB3	3.12142	2.06195	2.9486
	APC2	0.0639358	0.106733	0.099723
	APCDD1	1.20691	0.235434	0.79212
	APCDD1L	0	0	0.00926912
	APEH	35.3435	16.7741	10.231
	APEX1	40.8923	27.8264	31.1147
	APEX2	3.67895	3.86218	2.50233
	APH1A	30.6908	34.7936	49.3599
	APH1B	3.26834	6.78511	7.90237
	API5	4.31153	11.0571	13.5524
	APIP	11.1565	11.5648	9.25594
	APITD1	18.951	13.4354	6.23732
	APLF	1.05645	1.11116	2.9759
	APLN	2.04739	2.87892	1.66472
	APLN,OCRL	3.33679	4.55299	5.34701
	APLP1	0.919393	0.631102	0.852948
	APLP2	58.8027	85.1261	76.129
	APMAP	27.9546	13.214	13.5844
	APOA1	0.579812	0.151971	0.161645
	APOA2	0.0230342	0.262034	0.83666
	APOA4	0.245442	0	0.0316179
	APOA5	0	0.0093024	0
	APOB	0.000681279	0.0016089	0
	APOBEC1	0	0.0168178	0.0227345
	APOBEC2	0.241846	0.374406	0.950519
	APOBR	31.338	21.2614	39.4425
	ApoC3	0.928854	0.036697	0.355447
	ApoC3	0.183697	0.064919	0.0329595
	APOC4	0.227859	0.120525	0
	APOD	0.0126872	0.0286449	0
	APOE	0	4413.73	639.857
	APOF,ENSBTAG00000045969	0.0103484	0.0100202	0.0299994
	APOH	0	0	0.0119442
	APOLD1	0.291066	1.5547	1.28177
	APOM	7.45666	5.17809	4.51023
	APOO	9.03443	5.59234	7.303
	APOOL	1.08335	2.6516	2.81942
	APOPT1	59.2201	32.2632	17.1877
	APP	28.9968	52.3156	27.5408
	APPBP2	3.72632	8.35279	16.397
	APPL1	1.7442	5.4979	4.05982
	APPL2	5.60319	7.46852	15.8495
	APRT,GALNS	477.198	143.866	112.499
	APTX	6.02803	4.1496	3.37474
	AQP10	0	0	0.0162285
	AQP11	0.0177978	0.0151584	0.017118
	AQP3	6.79393	0.749572	4.17524
	AQP4	0.00118745	0.00419883	0
	AQP5	0.357409	0.0405923	0.0383101
	AQP6	0.00911948	0	0
	AQP8	0.0082669	0	0.00778479
	AQP9	8.06486	44.4424	41.6117
	AQR	1.88697	4.83649	6.80902
	AR	0	0.00431385	0.00485238
	ARAF	19.7123	23.8885	21.5189
	ARAP2	1.4183	2.04983	2.80661
	ARAP3	8.27867	11.7314	24.9609
	ARC	6.92673	1.103	0.593498
	ARCN1	24.458	33.7548	53.7047
	AREG	23.4846	36.1027	93.3157
	AREL1	3.19017	3.8443	4.5148
	ARF3	295.294	319.515	435.814
	ARF4	112.436	145.562	215.513
	ARF5	28.7626	11.8658	6.31934
	ARF6	236.379	208.072	219.971
	ARFGAP1	43.2477	19.9685	12.6197
	ARFGAP2	51.2629	28.5546	32.7352
	ARFGAP3	19.0925	17.9366	19.38
	ARFGAP3	0.0552479	0.215622	0.0750954
	ARFGEF1	5.2954	8.25004	20.4528
	ARFGEF2	2.41889	2.98282	4.33089
	ARFGEF3	0.219915	0.0519014	0.570681
	ARFIP1	3.78772	3.91127	8.25762
	ARFIP2	32.5624	8.35389	16.1852
	ARFRP1	59.5053	20.3026	19.3911
	ARG1	0.00408185	0	0.00506294
	ARG2	70.4157	193.805	370.981
	ARGLU1	38.6554	26.4891	29.6942
	ARHGAP1	17.2703	11.757	17.5007
	ARHGAP10	16.5668	16.3894	13.4725
	ARHGAP12	1.89954	3.13211	4.41594
	ARHGAP15	9.56671	11.6808	66.7601
	ARHGAP17	7.06441	8.69279	12.1739
	ARHGAP18	5.60141	3.60923	4.54965
	ARHGAP20	0.104342	0.121186	0.156555
	ARHGAP21	1.88408	4.02539	4.37866
	ARHGAP22	9.75257	11.005	5.39647
	ARHGAP23	0.260653	0.0938295	0.268229
	ARHGAP24	0.957923	1.40807	0.437398
	ARHGAP25	66.4635	66.5816	126.578
	ARHGAP26	5.19338	6.05889	16.2112
	ARHGAP26	2.25457	1.07446	2.50108
	ARHGAP27,PLEKHM1	21.0943	13.2921	23.7161
	ARHGAP28	1.35201	0.624584	1.43965
	ARHGAP29	0.097351	0.0531952	0.0897982
	ARHGAP30,TSTD1,USF1	286.271	190.995	350.781
	ARHGAP31	1.39927	5.71077	8.91128
	ARHGAP32	0.0466229	0.107228	0.235756
	ARHGAP33	0.172239	0.167721	0.0841561
	ARHGAP35	4.26304	8.3305	9.59717
	ARHGAP39,C8orf82,LRRC24	35.2442	15.6542	10.2975
	ARHGAP4	26.248	10.6102	11.064
	ARHGAP42	0.031533	0.0316259	0.0781656
	ARHGAP44	0.0794151	0.0237069	0.0233286
	ARHGAP45	153.704	144.4	109.249
	ARHGAP5	0.362111	1.25674	2.82825
	ARHGAP6	0.836447	0.999748	0.949177
	ARHGAP9	30.1004	16.3784	27.0808
	ARHGDIA	468.342	311.329	278.477
	ARHGDIB	225.766	167.567	136.4
	ARHGDIG	0.0535993	0	0
	ARHGEF1	62.5365	51.3371	76.1721
	ARHGEF10	0.485653	0.0745987	0.0271398
	ARHGEF10L	9.13103	4.3192	8.06072
	ARHGEF11	15.0128	15.8548	42.99
	ARHGEF12	0.662862	0.695758	1.66753
	ARHGEF15	0.0225292	0	0
	ARHGEF16	13.612	0.331668	4.70215
	ARHGEF17	0.24337	0.172076	0.193056
	ARHGEF19	0.0726796	0.0303006	0.0183452
	ARHGEF2	44.5046	115.793	156.878
	ARHGEF25	0.0171004	0.0234089	0
	ARHGEF26	1.21036	0.163115	1.314
	ARHGEF28	0.277278	0.163959	0.196146
	ARHGEF3	2.00053	0.88291	1.18821
	ARHGEF33	0.316406	0.0625839	0.168687
	ARHGEF37	0.926346	0.162802	1.85104
	ARHGEF39	4.62697	2.46045	1.56295
	ARHGEF4	0.0976945	0.0785944	0.0857575
	ARHGEF40	5.03848	4.60038	3.14378
	ARHGEF5	3.69656	0.258397	1.85698
	ARHGEF6	6.64162	12.2071	29.3893
	ARHGEF7	16.2825	9.01691	7.01376
	ARHGEF9	0.180601	0.186347	0.31534
	ARID1A	3.51234	7.39816	12.0168
	ARID1B	2.45259	3.16384	7.89331
	ARID1B	0.220015	0	0
	ARID2	0.394731	1.66456	2.60109
	ARID3A,WDR18	24.2644	53.4262	57.7827
	ARID3B	3.85053	3.88472	5.38198
	ARID3C	0.0159909	0.0336925	0
	ARID4A	3.61831	8.91088	29.4978
	ARID4B	3.3878	6.82672	33.0368
	ARID5A	113.82	154.433	365.406
	ARID5B	2.07824	12.8097	31.6767
	ARID5B	0.081716	0.227718	0.775312
	ARIH1	5.28398	8.78179	16.4478
	ARIH2	25.9182	21.1377	50.4796
	ARL1	17.9949	30.1786	41.6592
	ARL10	4.64433	1.7063	0.560698
	ARL11	22.6723	32.4518	33.1828
	ARL13A	0.0130001	0.0195084	0.0444848
	ARL13B,NSUN3	3.11882	2.25607	2.98326
	ARL14	0.165731	0.84941	0.582113
	ARL14EP	58.9851	94.1249	176.931
	ARL15	1.03686	1.25649	7.11592
	ARL16	5.03993	4.30264	3.80331
	ARL2	47.4863	35.2597	15.1735
	ARL2BP	7.09817	7.51327	19.3026
	ARL3	5.32228	3.3363	4.84876
	ARL4A	25.3348	23.1769	17.0518
	ARL4C	49.4455	53.3065	51.0974
	ARL4D	2.43475	0.192357	1.44834
	ARL5A	5.04068	5.84733	7.97122
	ARL5B	0.250635	1.1137	2.06123
	ARL5C	0.584092	5.72079	2.87575
	ARL6	0.0429744	0.149793	0.143886
	ARL6IP1	73.8142	79.5116	82.8811
	ARL6IP4,OGFOD2	68.3307	20.7866	17.4685
	ARL6IP5	87.1312	69.0972	37.2631
	ARL6IP6,ENSBTAG00000047365	9.31391	10.2583	13.5566
	ARL8A	26.8859	29.3416	23.2323
	ARL8B	29.87	70.0833	147.946
	ARL8B	12.3517	0	0
	ARMC1	3.99485	5.90665	5.64341
	ARMC10	8.85927	10.2171	8.04497
	ARMC12	0.643151	0.919434	0.422115
	ARMC2	0.411047	0.554593	0.640573
	ARMC4	0.0281519	0.0118301	0.0127272
	ARMC5	6.45945	3.57076	1.73041
	ARMC6	6.80214	2.52468	1.77586
	ARMC7	19.5808	10.8267	9.77881
	ARMC8	1.70348	1.92891	1.66443
	ARMC9	1.66907	0.245678	0.60639
	ARMCX1	0	0.00731301	0.00682873
	ARMCX2	1.27594	1.02916	0.90056
	ARMCX3	7.07398	9.93672	20.3257
	ARMCX5,ENSBTAG00000032852,ENSBTAG00000046229,ENSBTAG00000047213	3.77242	3.55539	3.80938
	ARMCX6	3.54632	3.17655	3.20242
	ARMT1	1.85935	3.3509	3.91709
	ARNT,CTSK,CTSS	448.726	1291.61	652.64
	ARNTL	1.5748	2.67399	3.92222
	ARNTL2	0	0	0.019845
	ARPC1A	60.9527	40.3529	48.208
	ARPC1A	0.417588	0.235146	0.953039
	ARPC1B	976.272	745.017	638.871
	ARPC2	293.668	536.21	755.557
	ARPC3	366.745	448.273	457.079
	ARPC4	360.238	284.474	261.568
	ARPC5	113.814	208.734	227.244
	ARPC5L	48.4069	18.3227	13.3828
	ARPP19	10.8311	28.4854	28.9428
	ARPP21	0.0201407	0	0
	ARRB1	38.2972	61.4401	55.039
	ARRB2	49.1419	54.8734	51.5764
	ARRDC1	51.4564	30.7675	26.1593
	ARRDC2	19.3645	49.9808	20.4286
	ARRDC3	5.8255	10.014	29.1935
	ARRDC4	39.8911	297.721	278.408
	ARRDC5	0.908722	1.16522	3.66144
	ARSA	35.5226	24.396	9.78739
	ARSB	5.99971	9.50807	9.17379
	ARSE	0.362124	0.0303234	0.231117
	ARSG	8.64546	7.23515	34.5832
	ARSH	0.115291	0.0518243	0.055272
	ARSI	0.0829734	0.0817482	0.0873949
	ARSJ	0.00394157	0.0290026	0.0139581
	ARSK	0.132201	0.658289	0.305967
	ART3	0.353992	0.101756	0.586182
	ART4	0	0.0109741	0.011723
	ARTN	0.0959547	0.0341104	0.079076
	ARV1	1.98588	2.22884	2.37817
	ARVCF	31.6112	22.4204	18.0228
	ARVCF	4.4495	2.77222	2.41526
	ASAH1	28.8964	47.4808	42.9895
	ASAH1	0.181997	0.100764	0.406659
	ASAP1	1.87026	6.18944	9.2306
	ASAP2	0.472028	0.526549	0.618168
	ASAP3	3.17864	0.356398	1.47851
	ASB1	2.68875	2.38196	1.86867
	ASB10	0.0150729	0	0
	ASB11	37.315	5.49741	46.328
	ASB12	0.280204	0.178427	0.121834
	ASB12,MTMR8	0.578804	0.67695	0.511011
	ASB13	2.29294	0.861286	1.00209
	ASB14	0.137825	0.435404	0.187957
	ASB16	0.00797523	0.00502182	0.00994908
	ASB2	2.86891	0.333445	0.609289
	ASB4	0.0157549	0.0202635	0.0107118
	ASB5	0.00907982	0.0159148	0.0466853
	ASB6	8.46745	5.50966	4.30229
	ASB7	1.10962	1.43518	1.39794
	ASB8	16.2141	11.6182	18.7128
	ASB9	0.115462	0.0804074	0.0499547
	ASCC1	4.80982	12.1275	19.1112
	ASCC2	25.9734	9.34304	8.45562
	ASCC3	1.19616	0.993086	1.45204
	ASCL2	14.1355	2.1517	3.32755
	ASCL4	0.0942064	0.0636758	0.108705
	ASF1A	2.00292	3.64111	2.6471
	ASF1B	7.8809	4.13523	1.95403
	ASGR1	0.259521	0.144098	0.387702
	ASGR2	1.0445	0.309046	0.516826
	ASH1L	1.01685	4.09728	9.06677
	ASH2L	4.74178	5.23431	5.12892
	ASIC1	0.194158	0.351099	0.520553
	ASIC3	1.02577	0.235548	0.163505
	ASIP	2.96008	1.87079	1.43367
	ASMTL	39.5942	17.8984	11.0874
	ASNA1	53.9287	37.3931	28.6326
	ASNS	19.1458	10.6984	21.7141
	ASNSD1	21.1424	12.6788	14.1191
	ASPA	1.12543	4.69412	1.28452
	ASPHD1	0	0.0129764	0
	ASPHD2	1.1076	0.710907	1.2129
	ASPM	0.139911	0.194458	0.162995
	ASPN	0	0	0.0055341
	ASRGL1	131.085	130.223	138.909
	ASS1	37.2183	16.7893	20.245
	ASTE1	2.09032	1.41648	1.52731
	ASTL	0.463058	0.605161	0.966149
	ASUN	2.00085	3.60357	7.15262
	ASXL1	11.312	13.6811	50.0602
	ASXL2	2.13265	5.39113	11.2391
	ASZ1	0.0885959	0.0462266	0.0395798
	ATAD1	10.8279	17.1727	24.9631
	ATAD2	1.08849	1.1253	0.954852
	ATAD2B	1.27468	2.72828	7.90378
	ATAD5	0.289919	0.20519	0.0987086
	ATAT1	1.2355	2.24562	1.67322
	ATCAY	0.22862	0.13516	0.100141
	ATE1	2.34297	3.2365	3.45618
	ATF1	5.2743	25.8422	42.7129
	ATF2	2.4477	3.86915	6.36695
	ATF3	45.9531	136.759	247.661
	ATF3	0.508849	3.44888	13.9274
	ATF4	670.271	1147.25	1679.32
	ATF5	20.9585	5.81963	12.5631
	ATF6	4.44509	13.2714	19.4204
	ATF6B	24.8739	26.8981	52.8444
	ATF7IP	3.00816	7.92123	17.6435
	ATG10	0.915893	1.10216	1.15871
	ATG101	74.8939	28.9076	26.4696
	ATG12,CDO1	20.1894	24.7084	57.1112
	ATG13	9.1993	5.5006	12.1048
	ATG14	0.578101	0.929121	0.870012
	ATG16L1	8.21623	6.59083	25.6042
	ATG16L2	8.65047	12.7393	34.8067
	ATG2B	0.946087	0.993446	2.05343
	ATG3	35.9141	45.191	63.0693
	ATG4A	1.58523	1.60267	1.44024
	ATG4B	25.9802	14.5692	11.2907
	ATG4C	0.627471	1.67492	1.30767
	ATG4D	49.4215	55.2585	67.3477
	ATG7	5.94696	5.96968	5.47285
	ATG9A	12.2779	13.2104	20.258
	ATG9B	0.401261	0.230994	0.0989091
	ATHL1	3.84709	2.20956	5.28366
	ATHL1,IFITM1	1625.36	620.557	1040.6
	ATIC	40.5671	26.9573	25.8939
	ATL1	0.02156	0.0187676	0.0529594
	ATL2	3.84195	4.57552	5.38976
	ATL3	11.5608	12.6962	11.1139
	ATM	0.246121	0.501738	0.75709
	ATMIN	2.61389	4.48815	3.72016
	ATN1,C12orf57,U7	103.454	26.7378	23.068
	ATOH7	0	0.0386063	0
	ATOH8	0.0516931	0.0118334	0
	ATOX1	329.163	320.051	221.354
	ATP10A	0.638284	0.252734	0.321808
	ATP10A	0.000938175	0	0.00115238
	ATP10B	0.0455758	0.908402	0.389378
	ATP10D	1.37172	2.62501	3.61202
	ATP11A	6.15279	14.2639	19.3556
	ATP11B	1.32497	3.40039	7.6838
	ATP11C	0.32082	1.40435	1.74748
	ATP12A	0.15322	0.070106	0.0172492
	ATP13A1	18.0417	17.8613	12.7856
	ATP13A2	16.8313	12.5523	29.2113
	ATP13A2	0.590595	0.450964	3.59149
	ATP13A3	2.8221	10.3015	21.0339
	ATP13A4	1.07841	0.384087	1.14351
	ATP13A5	0.00199585	0	0.0111719
	ATP1A1	95.1059	245.793	190.944
	ATP1A2	0.00186172	0.0025087	0.00247955
	ATP1A3	0.044636	0.14826	0.935608
	ATP1A4	0	0.00420287	0.0181881
	ATP1B1	41.0042	45.0205	30.0916
	ATP1B2	0.0101637	0.0085312	0
	ATP1B3	36.6952	79.3117	46.2572
	ATP1B4	0.137185	0.485885	1.4925
	ATP1B4	0.0217831	0.0243218	0.0746457
	ATP23	5.60343	7.88137	5.6475
	ATP2A1	0.100611	0.165539	0.118909
	ATP2A2	10.5284	17.5292	21.3123
	ATP2A2	0.516572	0.341331	0.560791
	ATP2A3	16.9682	9.10398	6.67236
	ATP2B1	10.9416	36.0794	44.4475
	ATP2B2	0.31187	0.0629318	0.346065
	ATP2B2	0.0294624	0.0208613	0.023735
	ATP2B4	1.81123	4.51999	3.51012
	ATP2C1	6.27851	10.768	8.80671
	ATP2C2	37.3198	0.795879	12.075
	ATP2C2	0.488664	0.802383	0.98522
	ATP4B	0.276719	0.0997123	0.115731
	ATP5A1	303.143	279.363	213.359
	ATP5A1	2.6547	13.9682	16.2253
	ATP5B	219.146	223.609	157.345
	ATP5C1	79.0122	91.5329	88.889
	ATP5D	592.294	187.079	129.496
	ATP5F1	125.893	234.874	634.949
	ATP5G1	191.527	72.0713	41.0485
	ATP5G2	265.126	318.359	450.07
	ATP5G3	317.343	187.404	132.709
	ATP5J	82.5283	137.597	94.9185
	ATP5J2	143.384	166.862	132.016
	ATP5S	0.79883	1.66885	2.04727
	ATP5SL	13.4703	6.05707	6.29808
	ATP6,ATP8,COII,COX1,COX3,ENSBTAG00000043544,ENSBTAG00000043551,ENSBTAG00000043552,ENSBTAG00000043554,ENSBTAG00000043566,ENSBTAG00000043574,ENSBTAG00000043576,ND3,ND4,ND4L,ND5	413.869	0	11397.3
	ATP6AP1	90.1225	172.927	181.475
	ATP6AP2	59.024	111.104	92.8648
	ATP6V0A1	11.7421	32.9701	29.7106
	ATP6V0A2	1.81102	1.78656	2.33999
	ATP6V0A4	0.10899	0.0499658	0.033704
	ATP6V0B	410.578	451.231	400.518
	ATP6V0C	398.821	712.485	694.538
	ATP6V0D1	295.954	266.967	185.257
	ATP6V0D2	1.29971	1.93087	0.796348
	ATP6V0E1	219.715	421.722	704.148
	ATP6V1A	14.7669	46.2128	41.1051
	ATP6V1B1	0.0316939	0.0231518	0.0263027
	ATP6V1B2	47.0473	55.2282	47.0837
	ATP6V1C1	21.6907	46.7054	86.803
	ATP6V1C2	3.33717	0.241262	0.41683
	ATP6V1D	22.4736	37.2046	51.1783
	ATP6V1E1	260.712	620.99	789.299
	ATP6V1E2	3.81399	0.797399	0.989011
	ATP6V1G1	208.812	204.159	244.799
	ATP6V1G2	0.247654	0.0898015	0.214146
	ATP6V1H	37.6686	39.9619	26.613
	ATP7A	0.726021	2.45754	7.62134
	ATP7A	0.0374775	1.31448	3.52187
	ATP7B	0.149462	0.023214	0.0817432
	ATP8A1	0.645013	0.577033	0.863387
	ATP8A2	0.0438759	0.0614927	0.0400722
	ATP8B1	0.701871	0.80847	0.708109
	ATP8B2	5.69835	1.70162	1.93619
	ATP8B3	0.0207946	0.0196383	0.00564458
	ATP8B4	5.59584	3.24008	5.8954
	ATP9A	3.38108	2.76546	20.4149
	ATP9B	5.87539	6.54372	3.80795
	ATP9B	0.0449073	0.0984613	0.0866311
	ATPAF1	7.04798	5.86952	4.98227
	ATPAF2	21.0684	8.07497	6.08361
	ATR	0.377135	0.565708	1.06259
	ATRAID	10.8218	24.4647	15.0756
	ATRN	2.59118	3.99029	6.4035
	ATRNL1	0.00270418	0.0132879	0.00722395
	ATRX	0.588007	1.14195	1.98676
	ATXN1,ENSBTAG00000019672	7.95967	11.1321	57.8224
	ATXN10	38.5665	22.5953	24.3126
	ATXN1L,U6	5.93219	5.42982	8.30613
	ATXN2	0.857161	3.60662	4.83841
	ATXN2L	10.6535	17.8986	26.4494
	ATXN7	61.6566	15.3299	26.6051
	ATXN7L1	7.21552	4.84859	4.97338
	ATXN7L1	1.16801	0.373012	0.139137
	ATXN7L2	1.26726	1.2248	1.13556
	ATXN7L3	18.0595	16.4611	26.9531
	ATXN7L3B	16.1397	12.3397	13.7752
	AUH	2.38382	3.61306	16.001
	AUNIP	0.898051	0.413815	0.459214
	AUP1	102.317	87.0988	70.321
	AURKA	2.65045	2.81452	1.32284
	AURKAIP1,CCNL2	139.307	96.0676	230.421
	AURKB	6.35929	1.88031	0.912194
	AUTS2	2.51586	6.03796	2.25915
	AVEN	15.9155	4.64441	6.6641
	AVIL	0.304659	0.310468	3.34167
	AVL9	1.41938	2.80757	5.69854
	AVP	0.0187731	0	0
	AVPI1	106.938	61.4076	33.9046
	AVPR2	15.98	0.248736	3.78883
	AXDND1	0.229191	1.04167	1.20101
	AXIN1	13.734	8.98022	7.79761
	AXIN2	0.156228	0.0651187	0.0723264
	AXL	14.6997	6.14342	5.13522
	AZGP1	138.608	2.78716	63.8579
	AZI2	20.0191	16.7332	16.2007
	AZIN1	11.0194	29.0482	35.684
	AZIN2	0.0159952	0.0370183	0.160519
	AZU1	0.0746029	0.0192486	0
	B2M	3716.29	10721	14357.5
	B3GALNT1	0.188738	0.0325111	0.0309728
	B3GALNT2	4.49616	3.91571	2.06958
	B3GALT2	0.371485	0.313922	0.462562
	B3GALT4	12.9792	4.62878	3.20874
	B3GALT5	0.00951245	0	0.0183487
	B3GALT6	4.06524	2.15083	1.2717
	B3GAT1	0.0441617	0.0177398	0.0135067
	B3GAT2	0.226639	0.324817	1.00289
	B3GAT3	66.4212	33.5649	20.9938
	B3GLCT	1.92139	1.32358	0.572361
	B3GNT3	2.42444	7.48937	11.2217
	B3GNT4	0	0.0972068	0.0845683
	B3GNT5	1.87988	6.27198	29.5739
	B3GNT6	0.194707	0.453231	1.03518
	B3GNT7	1.04056	0.582395	0.415338
	B3GNT8	0.417472	0.230579	0.109622
	B4GALNT1	0.041904	0.010669	0
	B4GALNT2	0.00439398	0.0156964	0.00780477
	B4GALNT3	8.69303	0.121923	3.20076
	B4GALNT4	0.736064	0.0354523	0.120891
	B4GALNT4,BRSK2	5.06433	2.53887	2.64044
	B4GALT1	37.6272	53.4511	174.802
	B4GALT2	18.3918	11.1366	6.73582
	B4GALT3	6.14764	8.93008	5.96925
	B4GALT4	6.7842	4.94696	7.74908
	B4GALT5	4.96355	12.3087	17.36
	B4GALT6	0.819421	1.77083	0.817486
	B4GALT7	12.4489	8.40569	5.15427
	B4GAT1	2.1173	1.64171	1.1315
	B9D1	15.3696	3.12395	3.4853
	B9D2	28.7251	13.5005	6.01839
	BAALC	0.0395665	0.00843531	0.00996426
	BACE1	3.05789	2.44611	1.91415
	BACE2	2.87914	0.537877	0.52095
	BACH1	17.8608	25.0089	107.899
	BACH2	2.1937	1.91669	16.2164
	BACH2	0.157842	0.0500897	0.582785
	BAD	65.9617	20.6542	15.4904
	BAG1	73.7227	36.6284	54.9902
	BAG2	4.85319	2.77222	3.38086
	BAG3	19.4909	14.3184	14.1444
	BAG4	2.73415	4.45451	5.01222
	BAG5	9.11868	7.9588	7.29972
	BAG6	76.4606	80.5478	84.8105
	BAHCC1	0.17981	0.201035	0.270804
	BAHCC1	0.232721	0.163231	0.238004
	BAHD1	5.02804	5.64735	7.26451
	BAIAP2	14.7305	12.8683	9.6968
	BAIAP2L1	4.3765	1.27236	2.57859
	BAIAP2L2	0.0412059	0.0221141	0.0348904
	BAIAP3	0.219746	0.03432	0.0786742
	BAK1	36.9979	22.9463	14.7377
	BAMBI	0.42615	1.09428	0.926238
	BANF1	515.455	194.41	112.126
	BANP	7.64589	12.4788	17.8131
	BAP1	11.3158	13.6632	17.569
	BARD1	0.50656	0.418309	0.735451
	BARHL2	0	0.0123525	0
	BARX2	4.0481	0.0960971	0.621119
	BATF	55.0964	66.4951	84.7548
	BATF2	4.51431	2.63359	3.11688
	BATF3	92.9301	475.067	857.885
	BAX	99.3691	78.0634	47.0722
	BAZ1A	8.9254	42.7237	96.1375
	BAZ1B	9.33317	7.89236	7.44522
	BAZ2A	4.85519	10.7145	33.1292
	BAZ2B	0.250201	0.489099	2.03967
	BBOF1	0.00727282	0.00805956	0.0183997
	BBOX1	0.00357941	0.056185	0.460428
	BBS10	0.083982	0.152503	0.624296
	BBS12	0.449199	0.233487	0.482493
	BBS2	2.64215	1.66041	2.25216
	BBS4	8.62057	6.07794	12.8985
	BBS5	2.54914	1.77359	0.898662
	BBS7	0.346867	0.592476	0.386856
	BBS9	0.622714	1.26949	1.11365
	BBX	1.22866	2.58094	5.38502
	BCAM	6.46887	1.99651	1.14334
	BCAP29	4.22372	13.0617	9.77552
	BCAP31	258.353	131.604	58.8794
	BCAR1	3.9872	2.73651	5.51838
	BCAR3	3.92825	4.29286	7.02735
	BCAS1	3.15309	0.178863	6.74554
	BCAS3	4.29891	4.97267	5.15756
	BCAS4	47.1355	15.8728	28.699
	BCAT1	1.434	2.61532	1.25142
	BCAT2,HSD17B14	11.843	1.81441	5.50741
	BCCIP	52.704	21.2729	19.8076
	BCDIN3D	2.03297	2.326	1.50319
	BCHE	0.02246	0.0172268	0.00646245
	BCKDHA	39.4403	15.836	32.3724
	BCKDHB	7.63086	3.45052	7.21226
	BCKDK,ENSBTAG00000044656,KAT8	46.6466	89.5536	173.65
	BCL10	31.5799	27.378	35.7078
	BCL11B	1.35217	0.570991	0.580762
	BCL2	6.94163	3.536	3.27376
	BCL2	2.25266	2.69013	1.2094
	BCL2A1	176.65	1088.7	1400.94
	BCL2A1	3.81907	30.056	135.806
	BCL2L1	43.9957	30.1883	70.8071
	BCL2L11	28.7477	54.2435	97.9468
	BCL2L12	12.9553	6.91356	5.03004
	BCL2L14	4.12112	4.58701	1.89611
	BCL2L15	85.5694	39.7564	56.8841
	BCL2L2,BCL2L2-PABPN1	44.924	74.7997	82.915
	BCL3	76.1173	230.583	798.657
	BCL3	4.63075	15.8389	59.5934
	BCL6	28.0838	42.6893	207.199
	BCL6	2.50057	24.2364	95.752
	BCL7A	1.08186	0.20297	0.826469
	BCL7A	0.0270181	0.06097	0.748529
	BCL7B	13.2454	15.0447	10.224
	BCL7C	80.7669	40.4942	21.9046
	BCL9	0.166179	0.209626	0.289098
	BCL9L	2.75061	18.0939	9.64073
	BCLAF1	6.71269	16.442	33.1456
	BCO1	0.00584107	0.0146779	0
	BCO2,TEX12	3.09369	3.32845	11.4312
	BCOR	2.78517	6.5798	7.7687
	BCORL1	0.834408	1.18605	1.12215
	BCR	12.6103	1.41596	2.51175
	BCR	0.320937	0	0.0169521
	BCS1L	7.82511	4.17282	3.43966
	BDH1	25.8585	0.448188	3.60619
	BDH2	15.4323	6.77747	10.9267
	BDKRB1	0.0164194	0.0125017	0.0533366
	BDKRB2	0.0164505	0	0
	BDP1	0.497167	0.826249	2.04986
	BEAN1	0.0757331	0.124648	0.0662418
	BECN1	31.3728	29.6883	61.0819
	BECN2	0	0	0.00993044
	BEGAIN	0.106238	0.0424366	0.052195
	BEND3	0.383913	0.234433	0.374379
	BEND4	0.0133685	0.0242473	0.0334337
	BEND5	6.30659	0.529803	2.01193
	BEND6	0.136475	0.0961583	0.163526
	BEND7	0.389772	0.133959	0.77273
	BEST1	0.0257509	0.280882	0.603139
	BEST3	0.106448	0.0186878	0.15808
	BEST4	0.0250476	0	0.0297397
	BET1	29.6714	10.3754	11.6458
	BET1L	18.25	11.3758	10.8626
	BEX3,ENSBTAG00000047601	1.15062	1.08402	0.499476
	BEX5	0.907875	0.0632523	0
	BFAR	11.2912	10.6578	10.5056
	BFSP2	12.1833	9.02331	7.65608
	BGLAP	3.09644	5.29441	2.21267
	BGN	3.61407	1.51332	2.92505
	BHLHA15	10.4397	0.446641	10.8932
	BHLHA15,LMTK2	32.5423	4.11	9.45426
	BHLHE22	0.00761041	0	0
	BHLHE23	0.040884	0	0
	BHLHE40	56.2141	150.522	723.329
	BHLHE41	3.14655	2.09341	1.6733
	BICC1	0.664726	0.101719	2.00632
	BICC1	0.0753145	0.00419212	0.0769172
	BICD1	0.03641	0.0119917	0.0700228
	BICD2	6.84422	6.98509	7.2532
	BICDL1	32.539	1.8256	27.7456
	BICDL2	13.3909	0.410141	4.04772
	BID	92.6277	29.9987	35.471
	BIN1	65.3258	22.0328	14.3831
	BIN2	68.6831	97.6534	265.291
	BIN3	34.015	31.8369	51.5063
	BIRC2,BIRC3	22.6159	418.123	1212.3
	BIRC5	5.34887	2.8843	1.36202
	BIRC6	2.28408	3.54209	5.75882
	BLCAP	36.5188	42.4302	45.5903
	BLK	2.34233	1.53106	0.464326
	BLM	0.628032	0.953924	1.47843
	BLMH	27.2239	17.6869	15.0437
	BLNK	7.27925	8.92784	4.02347
	BLOC1S2	18.9505	23.7468	14.4793
	BLOC1S4	11.2555	8.46004	6.13311
	BLOC1S6	5.96319	5.66494	11.2448
	BLVRA	147.108	52.7881	23.9148
	BLVRB	234.091	224.898	68.6671
	BLZF1	4.07454	15.3635	32.4543
	BMF	6.09615	19.756	14.2575
	BMP1	12.4545	17.7804	10.3741
	BMP2	0.0618235	0.0649495	0.0458328
	BMP3	0.0217537	0.00849797	0.18371
	BMP4	0.550478	0.593556	1.52198
	BMP6	0.246461	0.131503	0.106646
	BMP7	0.0454311	0.0273359	0.0311779
	BMPER	0.0155148	0	0.0191856
	BMPR1A	0.298525	0.128963	0.497203
	BMPR1B	0.00197502	0	0
	BMPR2	0.712241	2.72128	4.50962
	BMS1	4.23142	3.91882	3.90229
	BMT2,TMEM168	6.79206	9.54889	10.6685
	BMX	0.211579	0.269653	1.80721
	BNC1	0.00797743	0	0
	BNC2	0.0397363	0.0968896	1.71714
	BNIP1,CREBRF	10.0137	13.5106	37.1921
	BNIP2,GTF2A2	11.3057	30.8372	39.6157
	BNIP3	86.799	258.345	262.715
	BNIP3L	60.4547	202.551	254.061
	BNIPL,C1orf56	2.86565	0.357448	0.552359
	BOC	1.6619	2.15702	1.7954
	BOD1L1	1.34239	2.2422	3.93631
	BOK	14.2918	2.76612	2.71886
	BoLA DR-ALPHA	714.091	1225.93	1350.82
	BOLA1	10.2328	5.43255	4.65222
	BOLA1	3.81015	1.84209	1.41385
	BOLA3	8.65245	10.4672	7.76104
	BOLA-A,ENSBTAG00000001476,ENSBTAG00000007075,ENSBTAG00000012208,ENSBTAG00000022590	1013.68	1183.79	1438.62
	BOLA-DRB3	892.48	481.555	517.977
	BOLL	0	0.0349827	0.0254552
	BOP1	18.4308	5.83341	6.19089
	BORA	1.39438	2.26478	1.4092
	BORCS5	8.84106	9.94777	6.29411
	BORCS6	13.2446	5.95041	5.59497
	BPHL	22.9563	20.8543	27.3714
	BPHL	10.7859	4.20705	4.8828
	BPI	1.21195	0.386616	1.16451
	BPIFA1	0.118145	0	0.0131142
	BPIFB1	0.144202	0.0074784	0.00793501
	BPIFB3	0.194597	0.03841	0.0286529
	BPIFB4	0.100053	0.0127307	0.0139051
	BPIFC	0.00491308	0.00666554	0
	BPNT1	9.18644	7.48032	11.5353
	BPTF	1.32768	4.85135	8.52124
	BRAF	1.84356	7.45433	37.4328
	BRAP	4.28711	6.53829	13.9011
	BRAT1	2.35694	0.934613	0.821598
	BRCA1	1.20087	0.806751	1.74684
	BRCA2	0.0898027	0.150849	0.240447
	BRCC3	3.64698	2.96547	3.46152
	BRD1	5.43474	5.04967	8.423
	BRD2	84.6132	149.05	197.997
	BRD2	5.04464	10.4313	13.4991
	BRD3	3.41759	1.49646	2.08348
	BRD4	14.4424	24.0271	65.3293
	BRD4	0.486777	0.619754	2.31957
	BRD7	13.8339	16.1243	21.5967
	BRD8	13.2295	13.2161	24.1031
	BRD9	31.9323	14.7637	10.4474
	BRE	21.1933	45.4157	36.5045
	BRF1	10.3306	6.05672	4.47112
	BRF1	0.202433	0.576638	0.416251
	BRF2	17.3202	13.7367	19.713
	BRI3	576.744	424.027	312.206
	BRI3BP	3.93765	1.01048	0.794637
	BRICD5	0.0795777	0.235552	0.131283
	BRINP1	0.868162	0.70356	0.338523
	BRINP2	0.010137	0	0
	BRIP1	0.0944687	0.124551	0.0813365
	BRIX1	8.17118	8.62233	7.33837
	BRK1	92.9472	93.6565	84.2407
	BRMS1	47.0737	28.4402	22.9869
	BROX	3.91987	7.83161	13.8902
	BRPF1	4.90802	3.97507	4.2813
	BRPF3	4.2567	5.19962	11.521
	BRSK1	0.033329	0.0259919	0.0224249
	BRSK2	0.00462311	0	0
	BRWD1	3.45249	5.10137	11.4442
	BRWD3	0.457939	1.89272	6.20041
	BSCL2,LRRN4CL	12.9572	7.27699	7.05699
	BSDC1	21.1432	14.7722	25.7085
	BSG	235.559	162.021	98.9238
	BSN	0.00248016	0.0031962	0.0060656
	BSPRY	16.1657	0.63909	6.78153
	BST1	9.0422	13.2036	98.3222
	BTAF1	1.28163	3.4838	7.48994
	bta-let-7a-3	2.615	0.322602	0.583189
	bta-mir-101-1	5.08512	15.6409	21.9892
	bta-mir-1179	0.179747	0.289088	0.89437
	bta-mir-1282	15.529	87.9073	98.709
	bta-mir-132,bta-mir-212	2.72836	4.5195	3.86567
	bta-mir-138-1	0.0169491	0.0239578	0.0161124
	bta-mir-142	63.5501	19.5873	27.8349
	bta-mir-146a	2.64523	42.0083	51.7551
	bta-mir-146b	0	0.414934	0.406516
	bta-mir-148a	0.381778	0.285291	0.204128
	bta-mir-155	0.122158	2.4368	1.33936
	bta-mir-15a,bta-mir-16a	1.51044	3.90995	10.5385
	bta-mir-17,bta-mir-18a,bta-mir-19a,bta-mir-19b,bta-mir-20a,bta-mir-92a-1	0.341143	1.2608	1.1503
	bta-mir-181a-2	0.227639	0.0545593	0.353013
	bta-mir-192	0.382438	0.271493	1.54754
	bta-mir-192,bta-mir-194-2	9.03894	5.71782	24.8175
	bta-mir-210	2.08161	2.39851	1.22904
	bta-mir-221,bta-mir-222	75.8335	47.3873	56.0144
	bta-mir-223	96.6193	63.1184	126.722
	bta-mir-2284b	0.0488003	0.183903	0.547712
	bta-mir-2284l	0	0.00988401	0.0105355
	bta-mir-2285a	0.125736	0.077614	0.316462
	bta-mir-2357	3.60249	2.08622	5.58373
	bta-mir-2357	0.144443	0.272482	1.32389
	bta-mir-2375	2.1524	2.53871	1.53792
	bta-mir-2385	39.9014	23.1214	19.3773
	bta-mir-23a,bta-mir-24-2,bta-mir-27a	93.8598	94.9471	70.4497
	bta-mir-2402	0.613996	2.22145	3.1945
	bta-mir-2415	0.708661	1.09164	5.36676
	bta-mir-2417	0.0788281	0.160766	0.249536
	bta-mir-2419	0.083162	0.149984	0.300408
	bta-mir-2431	0.101772	0.22878	0.0774241
	bta-mir-2443	0.863356	0.303925	0.325514
	bta-mir-2446	0.205676	0.444696	0.367044
	bta-mir-2453	0.175057	0.0781359	0.0512966
	bta-mir-2469	10.6281	10.0668	7.20841
	bta-mir-27b	4.77511	0	0
	bta-mir-2889	0.235757	0.0994551	0.369237
	bta-mir-2904-3	0	407.582	1079.03
	bta-mir-296	0.362449	0.202437	0.121426
	bta-mir-29b-2,bta-mir-29c	2.79315	7.53245	12.6001
	bta-mir-29c	2.38886	4.46526	5.18538
	bta-mir-302b,bta-mir-302c	0	0	0.390413
	bta-mir-30b	0.559378	0.625084	1.09372
	bta-mir-324	2.07208	3.64643	11.3727
	bta-mir-331	0.169639	0.387858	0.405471
	bta-mir-345	0.46099	0.136977	0.228482
	bta-mir-34a	0.430994	1.26166	0.576344
	bta-mir-3604-1	0.341049	0.145258	0.716796
	bta-mir-3613a	2.35885	5.55654	15.7392
	bta-mir-371	0.144377	4.17442	21.3033
	bta-mir-374b	4.16423	2.93127	3.44652
	bta-mir-374b,bta-mir-421,bta-mir-545	3.9034	16.7187	35.9059
	bta-mir-375	4.18269	0.077213	0.699462
	bta-mir-378-1	0.0535483	0.00455912	0.0817445
	bta-mir-378d	0	0.0223183	0.011806
	bta-mir-568	0.0829927	0.099986	0.356214
	bta-mir-582	2.57157	0.959953	3.62609
	bta-mir-7-1	0.0910643	0.135952	0.575949
	bta-mir-7-2	12.983	11.1778	12.2074
	BTBD1	6.296	9.99334	17.8543
	BTBD10	1.89308	4.59632	5.00712
	BTBD11	0.841636	0.558816	1.77411
	BTBD11	0.041696	0.532407	1.16722
	BTBD11	0.155255	0.0633928	0.577866
	BTBD16	0.0112511	0.00734327	0
	BTBD18	0.0258676	0.00580954	0.0679282
	BTBD19	3.57401	3.41938	5.38972
	BTBD19	0.456124	0.414293	1.49096
	BTBD2	24.5222	15.0831	13.8493
	BTBD3	1.64454	0.324519	1.64185
	BTBD6	25.2469	9.82236	8.79855
	BTBD7	0.721597	1.07239	1.60556
	BTBD9,ZFAND3	3.32675	4.91723	9.13495
	BTC	0.762859	0.0527708	0.82419
	BTD	1.55199	0.67486	0.613932
	BTF3L4	26.8802	36.1542	66.4518
	BTG1	329.019	1852.48	3960.44
	BTG2	70.175	100.482	336.233
	BTG3	16.268	101.65	72.0518
	BTK,TIMM8A	22.3507	23.376	27.2124
	BTLA	0.559588	0.280147	0.34567
	BTRC	2.90371	25.8777	31.2214
	BUB1	1.31123	0.897717	0.463584
	BUB1B	0.905499	0.0642237	0.679015
	BUB1B	0.665908	0.328859	0.247029
	BUB3	18.5308	20.6148	15.2076
	BUD13	5.05662	3.80384	4.39296
	BUD31	159.397	145.662	137.135
	BYSL	9.83973	6.27941	5.42554
	BZW1	60.0334	85.6584	113.547
	BZW2	23.95	15.9632	20.4003
	C10orf10	6.26634	0.21113	1.53564
	C10orf105	0.300917	0.5326	1.51133
	C10orf107	0.168027	0.0295167	0.204235
	C10orf120	0.00672891	0	0.0280991
	C10orf128,FAM170B	2.18777	0.613067	0.452125
	C10orf2	1.84461	0.935882	1.27675
	C10orf35	20.0722	8.02593	7.38124
	C10orf54	134.32	169.946	411.678
	C10orf76	3.6499	4.85343	4.82085
	C10orf82	0.0347274	0	0
	C11orf16	0.0135358	0.0239181	0.00773165
	C11orf24	4.19243	3.88841	3.30785
	C11orf42	1.81868	1.95218	7.29853
	C11orf49	0.312616	0.500875	0.513217
	C11orf52,ENSBTAG00000000440	19.1539	1.18579	10.9892
	C11orf53	0.0151978	0	0
	C11orf54	2.5346	1.63778	2.42224
	C11orf57	2.46254	4.23988	5.15835
	C11orf58	43.5631	24.931	22.1144
	C11orf63	0.00403779	0	0
	C11orf68	44.2412	28.9294	21.5124
	C11orf74	11.026	5.7126	6.07103
	C11orf80,RCE1	23.5243	15.4013	8.15838
	C11orf84	7.50106	3.43182	1.59354
	C11orf91	0.489167	0.035813	0.222735
	C11orf94	0.161983	0.460987	0.257448
	C11orf95	0.380912	0.172464	0.0775849
	C12orf10	26.1314	8.60497	10.2387
	C12orf29	4.88306	4.96361	5.25912
	C12orf43	7.86083	3.47028	3.45382
	C12orf45	0.612876	0.874248	0.680924
	C12orf49	34.3952	15.951	15.6368
	C12orf50	0.00954129	0	0
	C12orf56	0.254657	0.311548	0.178787
	C12orf60	0.033229	0.140492	0.236248
	C12orf65	17.497	8.84026	5.07326
	C12orf66	0.393136	0.549235	0.543706
	C12orf71	0.0187076	0	0.00622764
	C12orf73	30.5021	9.95555	6.57099
	C12orf73	1.03539	0.611112	0.528255
	C12orf75	19.9205	31.0231	82.4023
	C14orf1	2.94152	12.2166	8.3436
	C14orf119	36.4593	58.0524	118.738
	C14orf142	4.09991	5.47411	3.87875
	C14orf159	9.53401	0.240819	2.29621
	C14orf166	105.373	63.8122	67.8699
	C14orf169	4.13117	2.52315	1.72552
	C14orf180	0.0109124	0.00320808	0.00885417
	C14orf2	358.987	185.488	132.792
	C14orf28	3.72269	2.0175	1.44087
	C14orf37	0.127965	0.544244	0.10692
	C14orf79	3.42818	1.20165	0.815369
	C14orf80	1.31072	0.264423	0.143536
	C14orf93	1.70312	1.19642	2.50124
	C15H11orf71	14.2183	3.17621	4.93274
	C15orf39	7.8829	3.08142	7.4914
	C15orf40	31.4703	9.77437	9.11028
	C15orf41	1.00214	0.909036	0.850757
	C15orf48,SLC30A4,bta-mir-147	264.177	496.823	1021.58
	C15orf52	0.583067	0.374204	0.296211
	C15orf57	10.7799	7.1393	7.97411
	C15orf59	0.903429	0.434109	0.15498
	C15orf61	6.89152	3.01201	2.47627
	C15orf62	8.02668	4.17539	2.9145
	C16orf45	0	0.00297705	0
	C16orf46	0.484636	0.300695	0.309109
	C16orf5	9.39515	4.6065	4.04741
	C16orf52	1.29452	3.12406	2.82393
	C16orf54	53.4245	75.1423	83.7227
	C16orf58	5.3577	3.69456	3.01947
	C16orf59	11.7574	5.09846	4.01492
	C16orf62	9.2634	8.64524	7.87266
	C16orf70	1.83287	2.85566	2.59337
	C16orf71	0.836096	0	0.130882
	C16orf71	0.32183	0.130904	0.115064
	C16orf72	13.0253	31.0316	65.1244
	C16orf72	3.12947	5.93863	15.3102
	C16orf86	0.0270255	0.0267357	0.0707763
	C16orf87	1.59779	2.24313	4.27099
	C16orf89	0.0175274	0.0236462	0
	C16orf90	0	0.0434969	0.0149331
	C17orf107	0.267437	0.299577	0.314769
	C17orf47	0.00429426	0	0
	C17orf53	0.376751	0.323066	0.160706
	C17orf62	28.6532	19.3788	12.1893
	C17orf67	2.65832	0.496318	0.223223
	C17orf75	1.45492	1.59788	2.10804
	C17orf80	6.86371	10.9686	11.6689
	C17orf96	1.1069	4.09209	1.09929
	C17orf98	0.704795	2.11891	1.14336
	C18orf21	4.80641	9.24786	6.5099
	C18orf32	3.14061	15.1315	16.118
	C18orf54	0.464453	0.915127	0.372537
	C18orf8	4.81733	10.9702	18.5789
	C19orf24,CIRBP,MIDN	268.682	166.642	341.772
	C19orf25	14.5942	6.60962	5.21753
	C19orf35	12.7646	2.81885	4.12287
	C19orf38,DNM2	102.293	94.1641	269.402
	C19orf43	321.781	111.039	122.976
	C19orf47	1.69378	1.00224	0.87082
	C19orf52	15.4694	4.37851	2.74013
	C19orf54	1.0389	1.37796	1.79617
	C19orf57	0.428025	0.0790311	0.152659
	C19orf57	0.602146	0	0.0714794
	C19orf60	115.888	26.2566	19.6614
	C19orf66	136.077	114.397	136.6
	C19orf67	0.171941	0.120736	0.0389537
	C19orf68	1.0273	0.417856	0.238445
	C19orf70	204.877	92.4994	70.9907
	C19orf71,FZR1	50.3598	45.3185	95.7
	C1D	3.66079	7.12609	8.10016
	C1GALT1	3.37372	8.73715	7.87464
	C1orf100	0.021129	0	0
	C1orf106	0.245266	0.0174768	0.167472
	C1orf109	2.85279	2.10876	3.30835
	C1orf111	0.212215	0.369456	1.66805
	C1orf112	0.397248	0.363365	0.608826
	C1orf115	1.97168	0.182287	1.40336
	C1orf116	1.68769	0.507313	0.659692
	C1orf122	61.8108	20.4852	20.4185
	C1orf123	72.706	36.1344	24.6265
	C1orf131	6.64328	3.1279	3.06907
	C1orf146	0	0.0623562	0.0450235
	C1orf159	7.45684	5.30158	7.2981
	C1orf167	1.89182	0.558851	1.06001
	C1orf168	0.426696	0	0.182459
	C1orf168	0	0.0127151	0.0558511
	C1orf174	15.7956	10.3701	6.67131
	C1orf186	9.29655	10.6905	11.6701
	C1orf189	0.0436905	0.18637	0.489407
	C1orf194	0.171395	0.443698	0.359774
	C1orf198	6.55006	2.48854	3.27736
	C1orf210	11.259	0.58985	13.326
	C1orf216	1.75915	1.34359	1.03244
	C1orf228	0.0711676	0.0373343	0.0338356
	C1orf27	1.66889	6.07195	5.7118
	C1orf35	35.2946	11.2273	9.81399
	C1orf50	19.8258	11.6679	9.52174
	C1orf52	4.99332	11.1024	9.43036
	C1orf54	20.4308	17.6749	11.2378
	C1orf74	3.66745	1.64218	1.39648
	C1orf87	0.54231	1.38144	1.48858
	C1QA	145.122	60.3429	12.0148
	C1QB	98.1992	55.9257	10.4451
	C1QBP	50.5174	22.1407	16.8309
	C1QC	143.974	42.8697	6.79525
	C1QL1	2.80313	3.44455	0.523782
	C1QL2	0.00889891	0.0151584	0
	C1QL4	0	0.0320412	0
	C1QTNF1	0.903227	0.893341	0.228851
	C1QTNF2	0.00852107	0.0163527	0
	C1QTNF5	5.32936	0.127172	2.002
	C1QTNF6	0.422773	0.415902	0.66342
	C1QTNF7	0.0150813	0.0285198	0.0290893
	C1RL	7.2803	5.95563	24.7048
	C1S	0.281846	0.0520948	0.215459
	C2	25.6797	38.8155	26.3647
	C20orf144	0.0595077	0	0
	C20orf194	0.190757	0.305845	0.206292
	C20orf196	3.02639	3.39467	4.47183
	C20orf27	77.4251	56.1083	31.4348
	C20orf96	0.296126	0.232614	0.131622
	C21orf140	0	0.012472	0
	C21orf2	6.53134	1.75727	1.99349
	C21orf58	0.0129333	0.0164829	0
	C21orf62	0.00915864	0.0086951	0
	C21orf91	6.60627	31.9207	83.1852
	C21orf91	2.91305	1.10811	1.25293
	C22orf23	0.14226	0.0446959	0.262567
	C22orf31	0.0098314	0	0.0679143
	C22orf39,UFD1L	194.145	87.8107	88.462
	C25H16ORF13	69.5055	26.4703	17.8639
	C2CD2	2.45256	0.810823	1.19458
	C2CD2L	11.0811	10.2032	14.518
	C2CD3	3.88546	10.852	18.3791
	C2CD4C	2.3294	1.16264	0.467394
	C2CD4D	1.09741	0	0.0444395
	C2CD4D	0.0130914	0.0160506	0
	C2CD5	1.43621	2.03998	3.79683
	C2orf42,TIA1	3.03561	13.3468	14.7485
	C2orf47	1.86301	2.90664	2.06745
	C2orf49	12.2086	6.36462	15.8471
	C2orf49	2.07887	2.71484	1.51924
	C2orf50	0.833847	0.537624	0.451293
	C2orf54	1.10632	0.0896427	0.134056
	C2orf68	9.44146	10.4313	11.4184
	C2orf69	1.11889	1.05054	1.19592
	C2orf72	2.15599	0.0595735	1.19428
	C2orf76	1.97157	2.70106	2.53084
	C2orf80	9.70064	0.600851	4.94226
	C2orf81	0.0421288	0.0350284	0.0244591
	C2orf82	8.30052	0.153631	0.193703
	C2orf88	0.0143904	0	0.0549611
	C3	85.8571	41.4138	270.257
	C3AR1	0.667837	1.25242	0.90922
	C3orf14	0.882547	2.36481	1.05807
	C3orf18	0.0922464	0.0374079	0.0314168
	C3orf20	0	0.0168342	0.0180487
	C3orf22,TXNRD3	4.05299	1.60879	0.750395
	C3orf33	0.358764	0.427728	0.284309
	C3orf38	13.7778	16.2922	41.1166
	C3orf52	0.321123	0.177516	0.309295
	C3orf58	1.54175	1.69595	1.68932
	C3orf62,USP4	24.8043	32.3787	43.8448
	C3orf67	0.125274	0.206929	0.0958215
	C3orf70	1.95215	1.67355	1.64416
	C3orf84	0	0	0.0683736
	C4A	1.12467	0.942346	2.65647
	C4BPA	0.233686	0.284111	0.0993988
	C4BPB	0.0162477	0.0137971	0
	C4orf17	0.011573	0	0.016418
	C4orf19	6.33522	0.612191	2.21071
	C4orf32	2.58178	1.07248	2.87435
	C4orf32	0.156038	0.0915183	0.150057
	C4orf33	1.46455	1.97369	3.07355
	C4orf45	0.0233003	0.0496253	0.224158
	C4orf46	0.567818	0.807933	0.57314
	C4orf47	0.247659	0.399609	0.581261
	C4orf48	5.48116	0.45286	0.0834422
	C5AR1	145.437	327.104	733.054
	C5AR2,DHX34	42.0448	99.1812	210.433
	C5orf15	15.5071	20.1694	30.7812
	C5orf22	0.339389	0.720765	0.680781
	C5orf24	2.0526	1.71975	2.54913
	C5orf30	2.41816	2.06304	1.73893
	C5orf34	0.967553	0.96859	0.932149
	C5orf42	0.761211	0.943629	1.02369
	C5orf45	4.73051	1.78768	2.20512
	C5orf46	0	0.0281372	0
	C5orf51	3.41788	11.6105	31.74
	C5orf51	0.853378	9.25953	22.676
	C5orf52	1.27105	0.938011	0.819221
	C5orf63	1.00854	0.578579	0.659956
	C6	0.0133359	0.0184392	0.16985
	C6orf106	28.6997	32.6299	60.4933
	C6orf106	0.413002	0.707512	3.24422
	C6orf120	9.74353	6.7161	6.89935
	C6orf132	0.438411	0.2021	0.372188
	C6orf136	2.89823	2.46334	2.93885
	C6orf141	8.8747	5.33281	3.23075
	C6orf163,SMIM8	9.58204	4.47631	4.79072
	C6orf201	0.41377	0.145512	0.0811339
	C6orf203	2.17522	1.31015	0.908394
	C6orf25	0.00738955	0.0205559	0.0126461
	C6orf47	11.611	6.13376	5.71218
	C6orf62	24.3143	41.0552	71.3322
	C6orf89	6.71086	10.0038	19.1525
	C6orf89	0	0	1.09651
	C7	0.281257	0.438256	0.63357
	C7orf25	2.7856	2.82581	3.30004
	C7orf26,ZDHHC4	61.1195	44.7657	52.5697
	C7orf31	0.0305431	0.0212245	0
	C7orf43,GAL3ST4	7.00197	6.75912	4.60554
	C7orf49	12.0793	6.09276	9.12858
	C7orf50,bta-mir-339a	191.489	112.994	384.458
	C7orf57	0.019658	0.0143637	0.10062
	C7orf61	1.58616	0.0950571	0.611886
	C7orf73	16.08	20.2112	18.3534
	C8G	12.8822	11.3013	7.35166
	C8H9orf152	2.60997	0.393634	2.26978
	C8orf33	14.2582	5.50599	5.77944
	C8orf34	0.344826	0.00570149	0.0904246
	C8orf37	0.382652	0.567117	0.734937
	C8orf37	0.0478095	0.029009	0.163157
	C8orf4	5.2174	0.556035	1.64339
	C8orf46	0.0521724	0.0637086	0.042702
	C8orf48	0.030729	0.0174583	0
	C9	0.00722304	0	0.0160192
	C9orf114	7.90061	3.76735	2.64275
	C9orf116	17.727	9.53237	3.2833
	C9orf135	0.0125757	0	0
	C9orf142	156.46	31.3386	21.564
	C9orf16	524.768	333.785	152
	C9orf172	0.344958	0.147443	0.0681162
	C9orf24	0	0	0.0118235
	C9orf40,CARNMT1	11.5558	7.70027	4.52419
	C9orf43	0.0919774	0.0227512	0.0274963
	C9orf50	1.37762	0.575245	0.409604
	C9orf64	4.22596	5.96871	2.89851
	C9orf69	28.7815	13.5681	12.7403
	C9orf72	1.40602	6.42823	15.0214
	C9orf78	18.1564	21.7795	24.2377
	C9orf84	0.0100657	0.0333261	0.363338
	C9orf91	8.97317	11.5349	9.9416
	CA11	0.495344	0.187403	0.10301
	CA12	0.336477	0.538243	1.08808
	CA13	0.0101667	0.00403253	0.0361181
	CA14	0.00620328	0	0
	CA2	5.42035	9.62786	3.91271
	CA4	9.86706	2.75014	20.1958
	CA5A	0.0441431	0.0997863	0.727585
	CA5A	0.337906	0.158638	0.66755
	CA5A	0.125807	0.0216366	0.451972
	CA5B	1.30509	3.47095	5.09442
	CA6	0.558196	0.0314286	0.201541
	CA8	12.8762	0.383434	9.06155
	CA9	2.62632	2.31683	2.23825
	CAAP1	3.96786	2.18611	2.61749
	CAB39	20.6638	32.758	46.7103
	CAB39	0.38134	0.485619	0.529652
	CAB39L	2.81151	2.26391	7.9753
	CABIN1	14.5687	4.87976	5.18226
	CABLES1	3.75708	2.20899	1.4643
	CABLES2	1.84845	3.72485	3.78261
	CABP1	0.0914184	0.293577	0.161554
	CABP2	1.26703	0.465639	0.112831
	CABP4	0.00601398	0.0101319	0
	CABP7	0.0770764	0.0616972	0.0304052
	CABYR	0.415369	0.908341	0.787226
	CACFD1	24.0794	6.94398	4.46533
	CACHD1	0.228661	0.0482464	0.330848
	CACNA1A	0.165153	0.383104	0.227357
	CACNA1A	0.250819	0.150281	0.126959
	CACNA1B	0.00491073	0.00334226	0
	CACNA1C	0.0762356	0.0141007	0.0250297
	CACNA1C	0.0234009	0.0091143	0.0163364
	CACNA1D	0	0.00168084	0
	CACNA1E	0.00893249	0.0203223	0.0496123
	CACNA1F	1.41833	1.57335	0.333239
	CACNA1G	0.00558509	0.00618303	0.0108022
	CACNA1H	3.44505	0.624804	0.677945
	CACNA1I	0.0100968	0.00479502	0.00236893
	CACNA1S	0.0839256	0.00927078	0.0327523
	CACNA2D1	0.0136448	0.0386088	0.0592103
	CACNA2D2	0.00343209	0.004086	0.00890352
	CACNA2D4	0.00307909	0	0.00832153
	CACNB1	0.185558	0.175674	0.153352
	CACNB2	0.455793	0.525632	0.421774
	CACNB2,NSUN6	1.49393	1.21582	0.836593
	CACNB3	4.25872	4.84195	2.75075
	CACNG1	0.00582873	0	0
	CACNG3	0	0	0.0147072
	CACNG4	0.0627447	0.070024	0.0363784
	CACNG8,bta-mir-935	0	0	0.0416172
	CACTIN	11.7941	12.9075	20.8202
	CACUL1	1.27987	1.85331	2.47547
	CACYBP	72.5994	56.6124	23.1636
	CAD	10.4676	3.2146	6.69453
	CADM1	71.3709	95.707	58.6377
	CADM2	0.0142834	0	0.0317033
	CADM3	0.0183775	0.202439	0.057119
	CADM4	2.43812	1.31733	6.36604
	CADM4	0.588272	1.37633	5.42786
	CADPS2	1.05409	0.139536	2.22534
	CAGE1	0.0469479	0.172617	0.0166543
	CALB1	0.0109718	0.0136316	0.655524
	CALB2	0.0279851	0	0
	CALCA	11.2072	1.06443	1.34694
	CALCOCO1	19.3678	10.7022	21.0168
	CALCOCO2	44.6805	39.006	83.8493
	CALCRL	0.0695714	0.194739	0.262391
	CALD1	3.60289	2.00876	5.05955
	CALHM1	0.00721258	0	0
	CALHM2	1.61502	0.539929	0.415098
	CALHM3	0.0217087	0	0.0138166
	CALM1	101.962	37.238	28.865
	CALM2	534.93	580.406	450.526
	CALM2	21.9009	38.0269	54.5912
	CALML4	17.5011	7.58092	3.98943
	CALML5	1.2261	0.15221	0.124073
	CALML6	0.0432321	0	0
	CALN1	0.0138973	0	0.0386055
	CALR	367.607	480.827	246.46
	CALR3	0.075807	0.0410139	0.0789423
	CALU	10.4342	27.5557	21.6346
	CALY	1.37222	0.279002	0.125582
	CAMK1	4.58912	2.22577	0.850298
	CAMK1D	0.649721	0.623036	0.608671
	CAMK1G	1.19512	2.84214	9.44365
	CAMK2A	0.0080632	0.0402486	0.00429294
	CAMK2B	0.00372853	0	0
	CAMK2D	4.01506	5.98635	6.6184
	CAMK2G	4.60629	3.7742	8.58642
	CAMK2N1	0.0256305	0.12737	0.0435672
	CAMK2N2	1.10824	0.285842	0.383095
	CAMKK1	11.8637	4.5109	24.3857
	CAMKK1	0.34138	0.000488271	0.102484
	CAMKK2	3.90698	1.18592	3.4304
	CAMKMT	1.30574	0.885655	0.953594
	CAMKV	0.0224421	0	0.00445531
	CAMLG	8.64624	10.9959	9.74909
	CAMSAP1	1.98341	1.50786	1.18979
	CAMSAP2	2.54414	3.30167	5.03348
	CAMSAP3	5.63644	0.183933	2.43429
	CAMTA1	0.132485	0.0942191	0.145141
	CAMTA2,SPAG7	50.1225	42.4233	34.1553
	CAND1	3.4655	8.01492	8.58781
	CAND1	1.85534	1.93052	2.30482
	CAND2	0.234441	0.0143125	0.040668
	CANT1	7.68498	7.64442	7.51964
	CANX	61.124	91.7606	66.7656
	CAP1	167.599	278.757	352.057
	CAP2	0.00755059	0	0
	CAPG	352.101	465.475	207.535
	CAPN1	49.6909	39.355	66.7959
	CAPN10	10.9812	2.55375	8.35032
	CAPN11	0.174071	0.110543	0.242139
	CAPN14	3.90697	1.0857	3.7732
	CAPN15	5.61401	3.17055	3.78603
	CAPN2	30.664	17.1399	35.3087
	CAPN3	0.812878	2.89236	5.3537
	CAPN3	0.0467508	0.234075	0.302321
	CAPN5	1.85427	0.548542	0.582169
	CAPN6	2.38285	0.0501101	0.0965571
	CAPN7	2.49284	3.54491	4.69415
	CAPN8	0.0368471	0	0.0185478
	CAPNS1	163.541	244.694	201.863
	CAPRIN1	1.16232	3.01466	1.99368
	CAPRIN1,NAT10	16.3222	42.9092	61.7468
	CAPRIN2	0.128153	0.0707867	0.210178
	CAPS	8.59462	2.77905	1.6467
	CAPS2	0.0181493	0.00822856	0
	CAPSL	2.20608	0.151036	3.06011
	CAPZA1	19.661	106.075	227.252
	CAPZA2	10.068	35.2132	56.7926
	CAPZB	142.402	148.754	198.737
	CARD10	0.348041	0.0345919	0.0846213
	CARD11	10.9732	2.84193	1.60764
	CARD14	0.0845321	0.342995	1.45764
	CARD14	0.621088	0.168221	0.212202
	CARD19	35.8623	14.6746	17.1068
	CARD19	0.789302	0.959235	1.96598
	CARD6	6.01558	12.4212	23.1983
	CARD9	82.9352	29.4394	11.536
	CARF	0.148822	0.378767	0.829804
	CARHSP1	107.95	41.1914	52.072
	CARM1	6.13476	10.6098	13.1822
	CARMIL2	2.21144	0.879612	0.636829
	CARMIL3	0.016451	0.0106595	0.0417882
	CARNS1	0.259231	0.127654	0.133613
	CARNS1	0.286209	0.039018	0
	CARS	43.539	27.0589	46.7723
	CARS2	22.2249	5.90574	5.32609
	CARS2	0.241764	0.276429	0.505751
	CASC1	0.0526799	0.184729	0.211596
	CASC3	7.27325	7.80083	9.77971
	CASC4	3.48658	4.57543	5.96465
	CASD1	2.77982	1.2938	1.45034
	CASK	0.552713	1.6289	1.6259
	CASK	0	0.0522359	0.495109
	CASK	0.0402243	0	0.203063
	CASKIN1	0.0822598	0.0191345	0.0405069
	CASKIN2	1.73429	0.484379	0.637087
	CASP14	0	0.0388624	0
	CASP2	3.82684	2.78081	2.66486
	CASP3	3.88494	4.20937	4.61921
	CASP4	84.2474	368.807	682.865
	CASP6	10.7222	17.402	16.4087
	CASP7	5.80005	6.88395	16.5724
	CASP8	9.74155	14.786	24.6807
	CASP8AP2	0.260579	0.462751	0.600721
	CASP9	4.9316	6.67266	12.5264
	CASQ1	0.0214993	0.0134596	0.00843351
	CASQ2	0.00525772	0	0
	CASS4	5.07845	11.5369	63.463
	CAST	13.3739	24.2416	37.2805
	CASZ1	0.747434	0.2526	0.731913
	CAT	24.1853	21.7472	16.0069
	CATHL4	1.15394	0.837617	0.751204
	CATIP	1.1521	3.65959	3.14637
	CATIP	0.176201	0.201413	0.216894
	CATSPER2	0.164412	0.139986	0.201675
	CATSPER3	0.0122278	0.0103042	0.0555842
	CATSPERD	1.08923	2.12057	2.17955
	CATSPERD	0.352495	0.660886	0.793529
	CATSPERD	0.538291	0.271687	0.424072
	CATSPERG	0.535864	0.885698	0.791491
	CATSPERG	0.226635	0.250314	0.157818
	CAV1	0.278308	0.231757	0.285392
	CAV2	0.828359	0.289345	0.429672
	CAV3	0.0123733	0	0
	CBFA2T2	0.438187	0.66488	0.674994
	CBFA2T3	0.920451	0.936091	1.11252
	CBFB	31.5806	26.3804	30.3932
	CBL	4.55468	7.78078	23.0168
	CBLB	0.87217	1.09816	1.57897
	CBLB	7.65e-05	0.714551	0.303397
	CBLC	22.5675	0.590555	4.6629
	CBLL1	0.541902	2.72234	3.9764
	CBR3	13.7244	4.58388	2.37601
	CBR4	5.57512	4.30901	5.27083
	CBX1	9.43495	7.63727	6.093
	CBX2	0.483878	0.206431	0.283986
	CBX3	1.78979	1.57027	1.67748
	CBX4	7.96502	5.21989	2.76619
	CBX5	7.23269	7.74143	7.30261
	CBX6	1.33905	0.480541	0.754404
	CBX7	10.3992	6.83644	8.67737
	CBX7	0.178256	0.0841434	0.100342
	CBX8	4.40961	1.29434	0.985342
	CBY1	10.1044	5.24723	4.73464
	CBY3	0.0274563	0	0
	CC2D1A	6.42995	3.86895	2.84769
	CC2D1B	19.2355	10.4489	7.5979
	CC2D2A	0.0701948	0.0278028	0.349196
[truncated: 12,553 more rows]
