# Supplementary material for: Comparative transcriptome analysis of mammary epithelial cells at different stages of lactation reveals wide differences in gene expression and pathways regulating milk synthesis between Jersey and Kashmiri cattle
Source: PLoS One. 2019 Feb 5;14(2):e0211773. doi: 10.1371/journal.pone.0211773 (PMC6363229; doi:10.1371/journal.pone.0211773)
Supplement: S4 Table — (XLSX) [file pone.0211773.s004.xlsx]

## Sheet: D15 V D90 Kashmiri(S4a)
Table S4a: Differentially expressed genes between D15 (early lactation) vs D90 (mid lactation) in Kashmiri cattle
Gene	FPKM (D15)	FPKM (D90)	log2(fold_change)	p_value	q_value
SAMSN1	39.7017	148.433	1.90254	0.00505	0.0471392
5S_rRNA	18.5523	0	#NAME?	0.00115	0.0157565
AACS	47.9007	9.30789	-2.36352	5e-05	0.00137331
AAGAB	36.9859	12.0578	-1.61701	0.0027	0.0298634
AAK1,ENSBTAG00000047822	7.39721	2.40229	-1.62257	0.00425	0.0416909
ABCC1	3.07542	11.6561	1.92224	0.00485	0.0457958
ABCD1	10.0878	3.40219	-1.56807	0.00515	0.0477909
ABCD4	21.06	4.42289	-2.25144	0.00015	0.00322964
ABCG2	152.568	33.7083	-2.17827	0.0003	0.00556837
ABHD11	44.5906	10.8943	-2.03317	0.0003	0.00556837
ABHD17C	6.10137	1.24387	-2.29429	0.0033	0.0346122
ABLIM1	5.56754	28.8853	2.37522	5e-05	0.00137331
ABO	26.1353	3.41617	-2.93555	0.00105	0.0147183
ACACA	128.258	11.4763	-3.48232	5e-05	0.00137331
ACCS	18.6458	4.1898	-2.1539	0.00095	0.0136322
ACHE,UFSP1	19.3837	5.70865	-1.76362	0.0043	0.0420315
ACO1	117.872	36.3707	-1.69637	0.00235	0.026917
ACSS2	382.143	105.335	-1.85912	0.00195	0.0233969
ADAMTS8	1.65345	0.130814	-3.65989	0.00505	0.0471392
ADARB1	12.261	1.02805	-3.5761	5e-05	0.00137331
ADCK3	24.9261	5.33572	-2.2239	0.00055	0.00889632
ADCY6	12.2051	1.02012	-3.58066	5e-05	0.00137331
ADGRA1	0.0436664	0.684426	3.9703	0.0037	0.037638
ADGRF5	0.0470433	0.44748	3.24976	0.0033	0.0346122
ADGRL2	0.894217	0.184005	-2.28088	0.00175	0.0215557
ADGRV1	0.475107	0.0258895	-4.19781	5e-05	0.00137331
ADH5	59.7772	19.0998	-1.64604	0.001	0.0141867
ADI1	78.0286	21.5715	-1.85487	0.00015	0.00322964
ADORA2A	3.1414	11.3053	1.84752	0.005	0.0468104
ADSSL1	52.9564	3.95349	-3.74361	0.001	0.0141867
ADTRP	0.249699	3.48366	3.80234	0.0001	0.00235366
AGFG2	14.5017	54.2932	1.90455	0.00135	0.0177775
AGO2	4.36859	17.9861	2.04164	0.00175	0.0215557
AGPAT1	169.075	39.9703	-2.08066	0.0005	0.00826406
AGR2	27.0503	5.88161	-2.20136	0.00065	0.0101601
AGRN	5.21095	0.502364	-3.37474	5e-05	0.00137331
AKAP2	0.0631807	0.350767	2.47296	0.0023	0.026508
AKT1S1	27.4309	7.55716	-1.85989	0.00295	0.0318763
ALAD	51.4309	9.2333	-2.47772	5e-05	0.00137331
ALDH3A2	33.158	11.9947	-1.46696	0.00535	0.0491005
ALDOB,TMEM246	1.16428	0.162982	-2.83666	0.00185	0.0224897
ALDOC	288.673	59.8211	-2.27071	5e-05	0.00137331
ALG14	29.3486	8.40562	-1.80387	0.00355	0.0364874
ALOX15	98.9791	8.85309	-3.48287	5e-05	0.00137331
ALS2CL	2.59184	0.36033	-2.84659	0.0017	0.0210931
AMOT	2.08647	0.426049	-2.29197	0.0028	0.030657
AMOTL1	3.31295	1.16037	-1.51354	0.0052	0.0481211
ANK3	3.97564	0.603284	-2.72028	0.0017	0.0210931
ANKRD6	2.81811	0.414967	-2.76366	0.0011	0.0152426
ANXA1	57.1028	215.144	1.91367	0.0004	0.00693591
AP1M2	60.0172	11.5119	-2.38225	5e-05	0.00137331
AP1S1	290.442	39.8319	-2.86625	5e-05	0.00137331
APCDD1	3.47185	0.627972	-2.46693	0.0047	0.0447568
APOE	462.799	1764	1.93039	0.00205	0.0243112
APRT,GALNS	338.864	110.232	-1.62016	0.00235	0.026917
AQP3	32.8542	6.81958	-2.26832	0.0001	0.00235366
ARFGAP3	44.725	13.9885	-1.67684	0.00245	0.0277834
ARHGAP15	6.22491	35.3378	2.50509	0.00065	0.0101601
ARHGAP24	0.245203	1.35744	2.46884	0.0018	0.0220142
ARHGEF12	2.51514	0.630486	-1.9961	0.0012	0.0162977
ARHGEF16	32.5832	3.76039	-3.11517	5e-05	0.00137331
ARHGEF17	0.590647	0.0746035	-2.98498	0.0019	0.0229392
ARHGEF3	4.99117	19.0471	1.93212	0.00145	0.0187657
ARHGEF5	11.3386	1.72091	-2.72	5e-05	0.00137331
ARHGEF6	5.89435	21.9216	1.89495	0.0042	0.0413349
ARL4A	64.9295	20.4747	-1.66503	0.0026	0.0290546
ARL4D	12.2561	1.63087	-2.90979	0.00025	0.00483017
ARMC9	4.33771	0.913712	-2.24712	0.00535	0.0491005
ARNT,CTSK,CTSS	40.2833	237.724	2.56104	5e-05	0.00137331
ARPC1A	107.905	39.0178	-1.46756	0.00305	0.0326531
ARPC2	128.011	345.121	1.43084	0.00385	0.0387403
ARSB	1.72451	7.09739	2.0411	0.00345	0.0357336
ARSI	0	0.561359	inf	5e-05	0.00137331
ASAP1	1.02106	3.88969	1.92959	0.00175	0.0215557
ASAP3	15.642	1.04788	-3.89987	5e-05	0.00137331
ASCL2	30.8238	2.46096	-3.64675	5e-05	0.00137331
ASF1B	11.4697	36.004	1.65033	0.0018	0.0220142
ATP10A	3.96277	0.448453	-3.14348	0.00025	0.00483017
ATP11C	0.200941	1.48827	2.88879	0.0034	0.0353747
ATP1B3	18.4472	60.6666	1.7175	0.00095	0.0136322
ATP2C2	146.971	16.635	-3.14324	5e-05	0.00137331
ATP4B	0.781721	6.88358	3.13843	0.00465	0.0444102
ATP5D	689.915	245.498	-1.49071	0.0015	0.0192357
ATP6AP1	21.5582	62.7151	1.54057	0.00135	0.0177775
ATP6AP2	18.1212	58.8352	1.699	0.0044	0.0427319
ATP6V0C	109.3	298.215	1.44806	0.00325	0.0342389
ATP6V0D2	0.0748822	4.92161	6.03836	0.0046	0.044079
ATP6V1C2	7.27548	0.645798	-3.49389	0.0004	0.00693591
ATXN7L3B	36.9718	12.1539	-1.60501	0.0005	0.00826406
AZGP1	492.171	48.0825	-3.35558	5e-05	0.00137331
B3GNT7	2.26589	13.9475	2.62186	0.00325	0.0342389
B4GALNT3	18.7156	1.77614	-3.39742	5e-05	0.00137331
B9D1	25.6626	5.35709	-2.26015	0.00045	0.0075999
BAHCC1	0.749625	0.0744042	-3.33271	0.0019	0.0229392
BARX2	13.2526	0.2968	-5.48064	0.0016	0.0201708
BCAR1	9.14435	2.00707	-2.18779	0.00065	0.0101601
BCAS1	22.3555	5.49758	-2.02376	0.00135	0.0177775
BCAT2,HSD17B14	47.6455	10.7991	-2.14142	0.0005	0.00826406
BCCIP	54.765	16.2833	-1.74986	0.00545	0.0497677
BCKDHA	100.196	27.6599	-1.85696	0.00015	0.00322964
BDH1	71.7055	7.54444	-3.2486	5e-05	0.00137331
BDH2	24.9461	8.07523	-1.62724	0.0051	0.0474646
BGN	1.51044	9.47575	2.64927	0.00025	0.00483017
BHLHA15,LMTK2	108.942	14.8084	-2.87907	0.0002	0.00404613
BICDL1	232.292	48.1933	-2.26903	0.0044	0.0427319
BICDL2	38.3805	3.61276	-3.4092	5e-05	0.00137331
BLNK	0.851782	7.90488	3.21419	0.0001	0.00235366
BLOC1S6	9.56191	2.88143	-1.73051	0.00295	0.0318763
BLVRA	64.558	13.4354	-2.26456	0.0005	0.00826406
BNIPL,C1orf56	4.37765	0.897535	-2.28612	0.0026	0.0290546
BoLA DR-ALPHA	72.7161	342.329	2.23504	0.00015	0.00322964
BSPRY	51.1024	6.69654	-2.9319	5e-05	0.00137331
bta-let-7a-3	6.45281	0.601896	-3.42234	0.0006	0.00954602
BTBD3	12.5268	1.63417	-2.93838	5e-05	0.00137331
BTC	2.15822	0.458692	-2.23424	0.0034	0.0353747
C10orf35	25.5796	6.19113	-2.04672	0.00075	0.0113481
C10orf82	0.344993	0	#NAME?	0.0001	0.00235366
C12orf10	46.178	13.3271	-1.79284	0.0007	0.0107703
C12orf73	51.5778	12.4246	-2.05355	0.0014	0.018274
C14orf159	16.1155	1.20234	-3.74453	5e-05	0.00137331
C15orf40	62.2943	15.1398	-2.04075	0.00485	0.0457958
C19orf43	297.931	92.8439	-1.6821	0.0014	0.018274
C1orf115	11.744	0.997496	-3.55747	5e-05	0.00137331
C1orf123	105.187	32.8019	-1.68111	0.0018	0.0220142
C1orf198	14.8602	3.89408	-1.9321	0.0001	0.00235366
C1orf210	48.3835	7.79932	-2.63309	5e-05	0.00137331
C1QA	6.73347	31.2598	2.21489	0.0041	0.0406057
C1QB	5.95617	25.8149	2.11575	0.0037	0.037638
C1QTNF1	0.0676092	1.11284	4.04089	0.00085	0.0125151
C1QTNF5	6.96837	1.35436	-2.36321	0.00255	0.0286244
C21orf2	12.15	2.94317	-2.04552	0.00095	0.0136322
C25H16ORF13	129.376	35.3248	-1.87282	0.0001	0.00235366
C2CD2	3.75358	1.16327	-1.69008	0.00515	0.0477909
C2CD4D	3.1459	0.213041	-3.88427	0.00015	0.00322964
C2orf72	10.1075	0.628399	-4.0076	5e-05	0.00137331
C2orf82	52.0631	3.94932	-3.72058	0.0001	0.00235366
C3orf22,TXNRD3	4.48764	0.797287	-2.49279	0.0019	0.0229392
C4orf19	15.0112	1.62608	-3.20656	0.0017	0.0210931
C4orf32	8.955	2.1452	-2.06158	0.004	0.0398697
C7orf50	75.2054	14.2214	-2.40277	0.0001	0.00235366
C7orf61	6.24574	0.395473	-3.98122	0.00055	0.00889632
C8H9orf152	6.57365	1.38337	-2.24851	0.0051	0.0474646
C8orf33	20.9777	6.02875	-1.79893	0.00135	0.0177775
C8orf4	7.5519	1.7096	-2.14318	0.00115	0.0157565
C9orf142	222.496	57.611	-1.94936	0.00035	0.00626037
CA6	14.0473	3.54258	-1.98742	0.0012	0.0162977
CA8	18.7929	4.13298	-2.18493	0.00155	0.0197116
CACFD1	32.4796	10.5102	-1.62775	0.0033	0.0346122
CACHD1	2.05002	0.231535	-3.14634	0.00045	0.0075999
CACNA1H	10.4065	1.37117	-2.92401	0.0045	0.0433966
CADPS2	4.31006	0.756931	-2.50947	0.0006	0.00954602
CALD1	9.77447	1.39863	-2.805	5e-05	0.00137331
CAMKK1	8.04748	1.78809	-2.17012	0.00165	0.0206434
CAMKK2	12.9767	2.55525	-2.34438	5e-05	0.00137331
CAMSAP3	15.6559	2.15031	-2.86409	5e-05	0.00137331
CAND2	0.542687	0.100372	-2.43477	0.0032	0.0338647
CAPG	48.1054	123.684	1.36239	0.00465	0.0444102
CAPN14	6.85124	0.882093	-2.95736	0.00515	0.0477909
CAPN6	10.8277	0.709613	-3.93155	5e-05	0.00137331
CAPSL	10.6532	1.81059	-2.55676	0.00135	0.0177775
CAPZA1	11.7675	56.3851	2.26051	5e-05	0.00137331
CARS2	26.9103	10.2804	-1.38826	0.00505	0.0471392
CBLL1	0.544664	3.45915	2.66698	0.0002	0.00404613
CCDC102A	12.6783	3.69423	-1.77901	0.00375	0.0380331
CCDC13	11.0923	0.77482	-3.83955	0.0008	0.0119393
CCDC152	34.3186	7.77556	-2.14197	0.0014	0.018274
CCDC155	3.91555	0.284169	-3.78439	0.00015	0.00322964
CCDC160	10.7844	2.19308	-2.29791	0.00245	0.0277834
CCDC28B	17.2891	4.70158	-1.87865	0.00275	0.0302564
CCDC67	2.82285	0.435168	-2.69751	0.0023	0.026508
CCDC69	3.80853	18.9437	2.31441	0.00045	0.0075999
CCDC91	24.4654	3.68112	-2.73252	0.0003	0.00556837
CCL2	7.84505	82.5928	3.39616	5e-05	0.00137331
CCL22	2.10991	7.32448	1.79555	0.00345	0.0357336
CCL28	53.5643	4.98295	-3.4262	0.00055	0.00889632
CCNE1	0.628777	3.91319	2.63773	0.00085	0.0125151
CCNL1	9.44982	35.4339	1.90677	0.00385	0.0387403
CCR2	0.427849	2.19891	2.36161	0.002	0.0238626
CCR7	13.9982	101.607	2.85968	5e-05	0.00137331
CD163	2.7279	9.02813	1.72664	0.00445	0.0430801
CD164	25.6587	75.9489	1.56558	0.0046	0.044079
CD19	0.904873	4.91391	2.44108	0.0046	0.044079
CD2	15.3392	140.63	3.19662	5e-05	0.00137331
CD28	3.95949	24.8593	2.6504	5e-05	0.00137331
CD2BP2	73.5284	25.2386	-1.54267	0.00195	0.0233969
CD320	50.5575	10.9056	-2.21286	5e-05	0.00137331
CD3D	56.5193	198.347	1.81121	0.0022	0.025641
CD3E	145.688	659.237	2.17792	5e-05	0.00137331
CD3G	38.4307	164.372	2.09663	0.00245	0.0277834
CD4	13.4745	98.9209	2.87605	5e-05	0.00137331
CD44	90.4304	427.389	2.24067	0.00045	0.0075999
CD48	38.735	269.08	2.79632	5e-05	0.00137331
CD5	48.0281	182.892	1.92904	0.00125	0.0168072
CD53	62.7296	223.185	1.83102	0.0018	0.0220142
CD59	127.468	32.5459	-1.96959	0.00015	0.00322964
CD68	11.4171	280.652	4.61951	5e-05	0.00137331
CD74	240.47	1533.46	2.67286	0.0002	0.00404613
CD79A	8.02674	42.4576	2.40314	0.0003	0.00556837
CD79B	1.53812	11.8211	2.94213	0.0007	0.0107703
CD83	16.03	55.6381	1.7953	0.0023	0.026508
CD86	2.21214	11.2733	2.3494	0.0005	0.00826406
CD96	17.1333	102.978	2.58745	5e-05	0.00137331
CDC25A	13.5449	2.27785	-2.57201	5e-05	0.00137331
CDC25B	8.91492	33.7969	1.9226	0.00115	0.0157565
CDC42BPG	2.34638	0.633414	-1.88922	0.0054	0.0494335
CDC42EP4	10.6671	2.36785	-2.17151	0.0002	0.00404613
CDC42SE2	17.241	50.1383	1.54007	0.00245	0.0277834
CDCA7L	31.5782	3.43524	-3.20045	5e-05	0.00137331
CDK10	19.9876	6.06786	-1.71984	0.00395	0.0394855
CDK18	5.46906	1.11704	-2.29161	0.0008	0.0119393
CDK5RAP3	48.9893	14.0462	-1.80229	0.0003	0.00556837
CDK7	2.76993	9.78561	1.82081	0.00305	0.0326531
CDKN1A	37.1806	131.434	1.82172	0.00335	0.0349903
CDKN1C	16.7795	1.45112	-3.53146	0.0001	0.00235366
CECR2	1.03107	0.147956	-2.8009	0.00275	0.0302564
CENPB	33.5995	7.86144	-2.09558	0.00035	0.00626037
CEP170B	27.2152	3.69102	-2.88232	5e-05	0.00137331
CES2	4.23579	0.901211	-2.2327	0.0027	0.0298634
CFAP36	84.4382	17.9369	-2.23496	5e-05	0.00137331
CGN	7.48215	0.792606	-3.23878	5e-05	0.00137331
CGNL1	11.1558	0.779905	-3.83835	5e-05	0.00137331
CHCHD6	18.9518	2.60127	-2.86505	0.0002	0.00404613
CHID1	175.679	56.114	-1.64651	0.0015	0.0192357
CHMP2A	234.741	74.0584	-1.66434	0.00055	0.00889632
CISD1	27.5747	9.25908	-1.5744	0.0043	0.0420315
CITED4	423.3	42.0803	-3.33046	5e-05	0.00137331
CKB	31.7449	132.225	2.05839	0.00035	0.00626037
CKS2	3.96179	80.3261	4.34164	5e-05	0.00137331
CLDN3	151.491	27.0982	-2.48297	5e-05	0.00137331
CLDN7	87.9261	14.9219	-2.55886	5e-05	0.00137331
CLDN8	30.4442	2.91825	-3.38299	5e-05	0.00137331
CLEC1A,CLEC7A	0.230622	2.63569	3.51458	0.00375	0.0380331
CLEC3B	79.0455	3.87557	-4.3502	5e-05	0.00137331
CLEC4A,CLEC6A	4.23562	21.8279	2.36553	0.0016	0.0201708
CLIC1	48.1098	149.026	1.63116	0.0013	0.0173066
CLINT1	66.743	14.7706	-2.17589	0.0001	0.00235366
CLMN	66.2782	4.42271	-3.90553	5e-05	0.00137331
CLN6	14.9938	4.54996	-1.72044	0.00335	0.0349903
CLPP	91.0768	25.4625	-1.83871	0.0009	0.0130721
CLTA	607.209	227.627	-1.41552	0.00545	0.0497677
CLTB	133.366	30.7686	-2.11586	0.00025	0.00483017
CMKLR1	0.532258	3.24243	2.60688	0.00085	0.0125151
CMTM7,CMTM8	150.126	29.577	-2.34362	5e-05	0.00137331
CNEP1R1	1.34967	5.13153	1.92678	0.0023	0.026508
CNIH4	17.3237	52.2971	1.59399	0.00335	0.0349903
CNN3	1.8412	7.6963	2.06352	0.00265	0.0294653
CNOT2	3.58872	18.0652	2.33167	0.00155	0.0197116
CNOT6L	4.17343	16.9937	2.02569	0.00075	0.0113481
CNOT9	4.83269	12.5732	1.37946	0.0053	0.0487801
CNTFR	27.5105	1.61544	-4.08998	5e-05	0.00137331
COA3	179.246	64.5167	-1.47419	0.00145	0.0187657
COA5	59.6672	11.433	-2.38373	5e-05	0.00137331
COL14A1	43.3712	2.49968	-4.11692	5e-05	0.00137331
COL5A3	0.0387889	0.352837	3.18529	0.0007	0.0107703
COL9A1	47.2095	4.56009	-3.37194	5e-05	0.00137331
COMMD7	78.7128	26.1669	-1.58885	0.00305	0.0326531
COPE	486.278	186.197	-1.38495	0.00485	0.0457958
COPRS	26.6935	5.2158	-2.35553	5e-05	0.00137331
COPZ2	23.0486	6.83976	-1.75266	0.003	0.032261
CORO6,SSH2	13.3758	43.121	1.68876	0.0054	0.0494335
CPM	0.13847	4.89707	5.14427	0.0001	0.00235366
CPQ	1.63154	0.0635514	-4.68217	0.00285	0.0310731
CPSF3L	59.7064	20.0865	-1.57166	0.00155	0.0197116
CPT1A	4.80722	17.3227	1.84938	0.00485	0.0457958
CRABP2	0.711993	4.7817	2.74759	0.0015	0.0192357
CREB3L1	95.15	25.4608	-1.90193	0.00115	0.0157565
CREB3L3	0.130469	2.67944	4.36016	0.0008	0.0119393
CRTAM	19.2265	73.6456	1.93751	0.0027	0.0298634
CRYBA4	38.0247	4.37294	-3.12026	0.0001	0.00235366
CSF2RB	109.231	21.8655	-2.32065	0.00365	0.0372575
CSTF1,FAM210B	3.1567	19.6759	2.63994	0.00015	0.00322964
CTDSP1	83.3543	25.5544	-1.70568	0.0015	0.0192357
CTDSPL	6.40095	1.16957	-2.45231	0.0022	0.025641
CTLA4	2.14469	15.2105	2.82623	0.0045	0.0433966
CTNNA1	69.683	15.1791	-2.19872	5e-05	0.00137331
CTNNAL1	9.16132	1.55173	-2.56167	0.00025	0.00483017
CTNND1	26.9766	4.39502	-2.61776	0.00015	0.00322964
CTPS1	30.5256	5.49177	-2.47468	5e-05	0.00137331
CTSA	17.979	95.2578	2.40553	5e-05	0.00137331
CTSB	234.988	908.841	1.95144	0.00245	0.0277834
CTSC	22.7678	88.6911	1.96179	0.00195	0.0233969
CTSH	43.0853	180.302	2.06515	0.0011	0.0152426
CTTN	54.6135	7.03982	-2.95565	5e-05	0.00137331
CUEDC1	73.0852	7.54805	-3.2754	5e-05	0.00137331
CXCL12	48.7128	2.91931	-4.0606	0.00085	0.0125151
CXCR3	3.75665	14.6992	1.96822	0.00355	0.0364874
CYB5A	95.8704	15.2172	-2.65539	0.00025	0.00483017
CYBA	82.0587	265.086	1.69173	0.0017	0.0210931
DAB2IP	6.36644	0.309397	-4.36296	5e-05	0.00137331
DAGLA	0.922568	0.186932	-2.30314	0.00465	0.0444102
DAZAP2	38.4107	144.603	1.91252	5e-05	0.00137331
DBNDD2	86.1933	16.2337	-2.40859	5e-05	0.00137331
DCXR	103.423	17.6641	-2.54967	5e-05	0.00137331
DDAH1	6.79132	1.43257	-2.24509	0.00045	0.0075999
DDIAS	0.0990621	0.956559	3.27145	0.00535	0.0491005
DDR1	10.4806	1.6254	-2.68885	5e-05	0.00137331
DDT	2556.38	325.476	-2.97348	5e-05	0.00137331
DEGS1	5.21714	37.7618	2.8556	5e-05	0.00137331
DENND6B	27.2938	5.1019	-2.41947	0.0003	0.00556837
DEPDC7	2.76078	13.6143	2.30198	0.0016	0.0201708
DHRS1	57.424	15.3409	-1.90427	0.0005	0.00826406
DHRS11	110.169	31.1296	-1.82336	0.0003	0.00556837
DHRS12	28.4083	6.33875	-2.16404	0.0003	0.00556837
DHRS13	14.3024	3.14887	-2.18336	5e-05	0.00137331
DHRS3	114.97	29.7033	-1.95257	0.00135	0.0177775
DHRS7	23.6597	5.49556	-2.10609	0.0009	0.0130721
DLG3	14.8495	2.69932	-2.45975	5e-05	0.00137331
DLGAP4	6.06694	17.9921	1.56832	0.00335	0.0349903
DMP1	0.0529701	1.34122	4.66222	0.00165	0.0206434
DMPK,SIX5	12.9927	1.03233	-3.65372	5e-05	0.00137331
DNAJC12	1390.46	134.638	-3.36841	5e-05	0.00137331
DNASE1L2	1.25451	0.175042	-2.84135	0.001	0.0141867
DNASE2	18.7716	55.8903	1.57405	0.0036	0.0368683
DNLZ	179.91	22.654	-2.98943	5e-05	0.00137331
DNPH1	314.018	63.6907	-2.30169	5e-05	0.00137331
DOC2G,NUDT8	26.6052	4.08437	-2.70352	0.0008	0.0119393
DOCK1	2.82546	0.585613	-2.27047	0.0005	0.00826406
DPH7	58.5921	16.8006	-1.80219	0.0012	0.0162977
DPP10	4.20293	0.290215	-3.8562	0.00485	0.0457958
DPYD	5.83309	1.88519	-1.62955	0.0037	0.037638
DPYSL2	1.19799	6.10115	2.34847	0.0001	0.00235366
DSE	0.126829	0.56086	2.14476	0.00415	0.0409727
DSP	12.0548	1.02666	-3.55358	5e-05	0.00137331
DTX4	1.61222	0.364775	-2.14397	0.0042	0.0413349
DUSP11	19.1908	56.4293	1.55603	0.00205	0.0243112
DUSP23	73.1227	11.8272	-2.62821	5e-05	0.00137331
DUSP3	10.3296	3.26435	-1.66193	0.00235	0.026917
DYNLL2	229.765	74.7126	-1.62073	0.0014	0.018274
DYX1C1,PYGO1	1.05767	7.50203	2.8264	0.00045	0.0075999
EBNA1BP2	61.2262	18.4659	-1.72929	0.00125	0.0168072
ECE2	23.8712	3.95332	-2.59413	0.0011	0.0152426
ECHS1	175.598	48.0729	-1.86898	0.00035	0.00626037
ECI1	121.932	31.3799	-1.95816	5e-05	0.00137331
EDF1	497.772	193.486	-1.36325	0.00275	0.0302564
EDNRB	0.373829	2.96673	2.98843	0.0003	0.00556837
EEF1AKMT1	34.2314	10.1148	-1.75885	0.0026	0.0290546
eef1d	4554.94	719.093	-2.66318	0.0019	0.0229392
EEF2K	29.9001	6.4145	-2.22074	0.00035	0.00626037
EFHB	26.3372	5.13689	-2.35814	0.0011	0.0152426
EFHD1	273.256	30.5094	-3.16293	5e-05	0.00137331
EFS	3.23681	0.228643	-3.82341	0.00035	0.00626037
EGR1	1.64734	6.58028	1.99801	0.0021	0.0247571
EHF	63.6392	10.8282	-2.55512	5e-05	0.00137331
EHHADH	11.9036	2.6337	-2.17624	5e-05	0.00137331
EIF1	2.03604	20.1255	3.30518	0.00035	0.00626037
EIF2AK1	9.69501	33.2116	1.77637	0.0012	0.0162977
EIF4EBP1	289.273	87.558	-1.72412	0.0006	0.00954602
ELF5	1799.35	206.312	-3.12457	0.002	0.0238626
ELMO3	41.6669	3.59534	-3.5347	5e-05	0.00137331
EML6	1.99614	0.203378	-3.29498	0.00355	0.0364874
EMP3	14.163	51.7567	1.86962	0.00305	0.0326531
ENAH	1.73379	0.355068	-2.28777	0.00185	0.0224897
ENO4	2.64909	0.349927	-2.92037	0.00535	0.0491005
ENPP1	0.561759	8.08415	3.84707	0.0003	0.00556837
EPB41L4B	4.62355	0.834823	-2.46946	0.00255	0.0286244
EPB41L5	4.99402	0.69808	-2.83874	0.0005	0.00826406
EPC2	1.52762	5.0021	1.71125	0.004	0.0398697
EPHA1	1.7219	0.243298	-2.8232	0.0006	0.00954602
EPHB3	4.11467	1.07157	-1.94104	0.0038	0.038406
EPM2A	1.78621	0.139643	-3.67709	0.0022	0.025641
EPN2	5.37637	1.54575	-1.79833	0.0046	0.044079
EPS8L1	10.0883	1.70864	-2.56177	0.00015	0.00322964
EPS8L2,TMEM80	42.4817	9.9207	-2.09833	0.00345	0.0357336
ERBB2	12.2895	0.786299	-3.96621	5e-05	0.00137331
ERBB3	11.8811	1.05859	-3.48845	5e-05	0.00137331
ERCC6L	0.12509	0.58445	2.22411	0.00335	0.0349903
ERP29	227.201	47.207	-2.2669	5e-05	0.00137331
ERP44	11.7946	37.7302	1.67759	0.0009	0.0130721
ESPNL,SCLY	105.112	19.4481	-2.43422	5e-05	0.00137331
ESRP1	7.31291	1.5876	-2.2036	0.0032	0.0338647
ETFB,VSIG10L	377.543	141.759	-1.41321	0.00215	0.0252035
ETNK2	8.47246	1.81222	-2.22503	0.00105	0.0147183
EVA1B	58.9876	7.66889	-2.94332	5e-05	0.00137331
EXOSC4	44.9284	13.1761	-1.7697	0.0021	0.0247571
EXOSC5	85.0207	17.1851	-2.30665	5e-05	0.00137331
EXOSC7	65.8363	20.848	-1.65898	0.00235	0.026917
EYA2	6.54604	1.19124	-2.45816	0.00045	0.0075999
F11R	17.1949	4.78072	-1.84668	0.0009	0.0130721
F2R	6.31778	23.4195	1.89022	0.00065	0.0101601
FABP3	10560.5	2158.65	-2.29048	0.00155	0.0197116
FABP4	17.6217	154.243	3.12978	0.0001	0.00235366
FABP5	13.7039	210.343	3.94008	5e-05	0.00137331
FADD	146.058	47.1398	-1.63152	0.00195	0.0233969
FAH	55.7828	11.6188	-2.26336	5e-05	0.00137331
FAM107A	97.6089	7.69422	-3.66517	5e-05	0.00137331
FAM109A	5.0669	0.813478	-2.63893	0.00045	0.0075999
FAM110A	24.9253	7.69982	-1.69472	0.00425	0.0416909
FAM114A1	16.5967	2.84349	-2.54516	0.00075	0.0113481
FAM120B	4.26163	1.12082	-1.92686	0.00385	0.0387403
FAM134B	118.312	17.25	-2.77793	5e-05	0.00137331
FAM160A1	8.08616	1.11338	-2.86051	0.0014	0.018274
FAM162A	158.407	562.424	1.82802	0.0005	0.00826406
FAM173A	256.538	29.7641	-3.10753	5e-05	0.00137331
FAM174B	25.0698	3.70279	-2.75927	0.0006	0.00954602
FAM177A1	16.7291	5.84023	-1.51827	0.0042	0.0413349
FAM181B	5.8435	0.224974	-4.699	0.00145	0.0187657
FAM189A2	16.8902	1.72545	-3.29114	5e-05	0.00137331
FAM207A	72.7526	16.7714	-2.117	0.0002	0.00404613
FAM213A	28.434	3.37392	-3.07512	0.0001	0.00235366
FAM213B	309.905	49.7058	-2.64034	5e-05	0.00137331
FAM221A,STK31	6.39439	0.753269	-3.08557	0.0021	0.0247571
FAM229A	24.0958	5.11889	-2.23488	0.00235	0.026917
FAM234B	21.3001	3.03048	-2.81324	0.0001	0.00235366
FAM49B	14.494	91.2901	2.655	0.001	0.0141867
FAM63A	23.7272	5.15568	-2.20231	0.00035	0.00626037
FAM69A	0.335108	1.58163	2.23871	0.00545	0.0497677
FAM78A	4.23931	20.4064	2.26712	0.0005	0.00826406
FAM83F	66.1526	5.75178	-3.52372	5e-05	0.00137331
FAM83H	7.81449	1.676	-2.22113	0.00025	0.00483017
FAM84A	9.55777	1.7326	-2.46373	0.0007	0.0107703
FAM84B	6.33462	1.16451	-2.44353	5e-05	0.00137331
FAM89B,SSSCA1	109.208	33.2245	-1.71676	0.0052	0.0481211
FAN1	8.58523	2.24367	-1.936	0.0006	0.00954602
FARP1	6.89618	1.72397	-2.00006	0.00085	0.0125151
FASTK	84.5111	22.4549	-1.91211	0.00045	0.0075999
FBP1	65.4521	17.5773	-1.89672	0.00025	0.00483017
FBXL12	440.684	103.873	-2.08492	0.0027	0.0298634
FBXL15	26.9315	6.431	-2.06618	0.0015	0.0192357
FBXL19	68.6081	9.12029	-2.91123	0.00015	0.00322964
FBXO10	4.55777	1.111	-2.03648	0.0025	0.0282157
FBXW9	6.96081	0.933247	-2.89892	0.00075	0.0113481
FCMR	1.08868	6.16107	2.5006	0.0008	0.0119393
FEM1C	2.83621	8.99356	1.66493	0.00515	0.0477909
FERMT2	6.08913	1.15339	-2.40035	5e-05	0.00137331
FGFBP1	367.486	90.1005	-2.02808	0.00015	0.00322964
FHL1	0.0291676	0.366016	3.64947	0.00065	0.0101601
FHOD3	1.0906	0.0293239	-5.2169	0.0015	0.0192357
FKBP15	918.69	67.9506	-3.75702	0.00405	0.0402439
FN3KRP	29.6691	8.25544	-1.84555	0.00035	0.00626037
FNBP1	20.6295	67.5454	1.71115	0.0038	0.038406
FOLR2	32.1087	109.501	1.76991	0.00045	0.0075999
FOXP1	2.17852	8.63437	1.98674	0.0043	0.0420315
FPGS	15.458	3.66205	-2.07763	0.0013	0.0173066
FRMPD3	1.46785	0.0704868	-4.3802	5e-05	0.00137331
FTH1	1005.38	4003.55	1.99354	0.00135	0.0177775
FUBP1	10.411	31.0792	1.57785	0.0052	0.0481211
FUK	19.6671	6.05996	-1.69841	0.00425	0.0416909
FXYD5	34.5061	256.8	2.89572	0.0001	0.00235366
FYB	6.58103	30.1722	2.19684	0.0042	0.0413349
FYN	32.2474	184.259	2.51448	0.00015	0.00322964
FZD4	3.08065	0.465348	-2.72685	0.00015	0.00322964
FZD5	9.4825	1.09858	-3.10962	5e-05	0.00137331
G0S2	156.71	20.6878	-2.92125	5e-05	0.00137331
GADD45G	68.929	18.0575	-1.93252	0.0004	0.00693591
GADD45GIP1	221.097	42.6185	-2.37513	0.00115	0.0157565
GALM	266.698	35.5508	-2.90725	5e-05	0.00137331
GAMT	47.3651	16.9657	-1.48121	0.00345	0.0357336
GAS6	5.32929	24.1587	2.18053	0.0007	0.0107703
GCAT	219.329	26.5152	-3.04821	5e-05	0.00137331
GCDH	47.208	14.6872	-1.68448	0.0024	0.0273568
GCHFR	772.19	65.8189	-3.55238	5e-05	0.00137331
GCK	332.366	18.5606	-4.16245	5e-05	0.00137331
GCSAM	1.25918	7.17134	2.50976	0.00355	0.0364874
GFER	64.1157	17.0286	-1.91272	0.0001	0.00235366
GGA2	119.724	42.9534	-1.47886	0.0038	0.038406
GGACT	22.1454	4.65627	-2.24976	0.00215	0.0252035
GINS1	6.80259	1.83556	-1.88986	0.0022	0.025641
GIPC1	35.719	10.0391	-1.83106	0.00395	0.0394855
GIPC2	47.0625	4.01724	-3.5503	0.0001	0.00235366
GJA9,RHBDL2	8.66457	2.16423	-2.00128	0.0032	0.0338647
GK5	13.8823	2.40169	-2.53112	0.0025	0.0282157
GLCCI1	2.70909	14.5147	2.42164	0.00045	0.0075999
GLRX5	67.8159	19.3147	-1.81192	0.00025	0.00483017
GLT8D2	4.44046	0.477719	-3.21647	0.00375	0.0380331
GM2A	4.95814	21.544	2.11942	0.00165	0.0206434
GNA11	10.9596	2.23607	-2.29316	5e-05	0.00137331
GNA12	25.1374	5.92714	-2.08443	0.0029	0.031488
GNA15	2.90417	12.5033	2.10611	0.00205	0.0243112
GNAI2	47.47	153.949	1.69737	0.0013	0.0173066
GNAT1,SEMA3F	6.69343	1.71281	-1.96638	0.00255	0.0286244
GNG12	15.5458	2.1591	-2.84802	0.00165	0.0206434
GNG2	11.9466	49.2229	2.04273	0.00415	0.0409727
GNPDA1	8.78992	26.5689	1.59581	0.0013	0.0173066
GNRH1	0	0.503279	inf	0.0001	0.00235366
GNS	4.52884	26.6365	2.55619	5e-05	0.00137331
GOLGA7	10.3286	37.6689	1.86672	0.0003	0.00556837
GORASP1	26.4445	4.28405	-2.62592	5e-05	0.00137331
GP2	365.008	25.9461	-3.81434	5e-05	0.00137331
GPA1	0	0.439274	inf	0.0007	0.0107703
GPAM	86.7369	9.06342	-3.25852	5e-05	0.00137331
GPAT4	319.077	73.8158	-2.1119	0.0008	0.0119393
GPD1,SMARCD1	322.267	49.1239	-2.71376	5e-05	0.00137331
GPD1L	13.4301	3.3158	-2.01804	0.0027	0.0298634
GPHN	13.7774	1.99429	-2.78835	0.0001	0.00235366
GPKOW	52.4313	18.227	-1.52435	0.0011	0.0152426
GPNMB	3.14123	69.7284	4.47234	5e-05	0.00137331
GPR137B	2.55911	14.8203	2.53386	0.002	0.0238626
GPR171	7.19082	47.6203	2.72735	0.0007	0.0107703
GPR68	62.8528	4.40584	-3.83449	5e-05	0.00137331
GPRC5B	134.546	5.29446	-4.66747	5e-05	0.00137331
GPRC5C	12.4112	2.06376	-2.5883	0.00025	0.00483017
GPT,PPP1R16A	33.3382	2.47238	-3.75321	5e-05	0.00137331
GPT2	25.8292	4.1597	-2.63445	5e-05	0.00137331
GPX2	0	0.407792	inf	0.0001	0.00235366
GRAMD1B	5.20429	1.16786	-2.15583	0.0012	0.0162977
GRAMD2	33.3106	3.49374	-3.25314	5e-05	0.00137331
GRASP	14.114	43.2128	1.61433	0.004	0.0398697
GRB10	5.56752	1.78448	-1.64154	0.00325	0.0342389
GRB7	8.44471	0.954265	-3.14559	0.00035	0.00626037
GRHL1	10.7816	1.43421	-2.91024	5e-05	0.00137331
GRK4	48.184	9.24109	-2.38242	0.0006	0.00954602
GRN	123.345	411.987	1.7399	0.00195	0.0233969
GRTP1	30.7857	4.46458	-2.78566	5e-05	0.00137331
GSS	161.625	14.8858	-3.44064	5e-05	0.00137331
GSTK1	47.895	14.8007	-1.69421	0.0029	0.031488
GSTM3	342.104	34.3857	-3.31455	5e-05	0.00137331
GTF2H5	54.878	20.0317	-1.45394	0.00375	0.0380331
H1F0	65.1451	12.6867	-2.36034	5e-05	0.00137331
H2AFV	154.634	390.614	1.33689	0.00495	0.04647
HACD4	0.136768	4.10036	4.90595	0.0004	0.00693591
HAGHL	47.922	4.29896	-3.47863	0.00235	0.026917
HAPLN3	1.38854	0.187668	-2.88732	0.00235	0.026917
HARS	45.4581	15.0689	-1.59297	0.0015	0.0192357
HBB	0	0.609723	inf	5e-05	0.00137331
HCRTR1	1.25471	9.56913	2.93104	0.00065	0.0101601
HDAC10	13.2008	3.91059	-1.75517	0.00225	0.0260726
HDGF	119.441	38.2212	-1.64386	0.00435	0.0423618
HDHD3	28.5175	8.48191	-1.74939	0.00085	0.0125151
HEG1	0.248302	1.5336	2.62676	0.00095	0.0136322
HERPUD2	9.02282	26.4438	1.55128	0.0031	0.0330664
HES2	11.4042	2.27914	-2.323	0.00025	0.00483017
HHATL	4.54772	0.792175	-2.52125	0.0016	0.0201708
HHIPL2	259.888	26.171	-3.31185	5e-05	0.00137331
HIBADH	65.5478	21.3868	-1.61583	0.00215	0.0252035
HIST2H2AC	0	0.411184	inf	0.00255	0.0286244
HLF	20.5433	3.47328	-2.5643	5e-05	0.00137331
HOMER2	57.6942	7.46118	-2.95095	5e-05	0.00137331
HOOK2	26.0584	3.07997	-3.08076	5e-05	0.00137331
HPN	61.9755	6.28844	-3.30092	5e-05	0.00137331
HR	1.31579	0.247823	-2.40855	0.00295	0.0318763
HS1BP3	19.3815	4.24812	-2.18978	5e-05	0.00137331
HS3ST6	141.604	35.0152	-2.0158	0.00015	0.00322964
HSD17B10	278.171	67.2087	-2.04925	5e-05	0.00137331
HSD17B11	5.76929	22.2353	1.94638	0.00455	0.0437604
HSD17B7	46.7539	13.4877	-1.79345	0.00305	0.0326531
HSPA6	43.6129	15.789	-1.46584	0.0041	0.0406057
HTATSF1	3.94889	1.06748	-1.88724	0.00265	0.0294653
HTRA1	20.8669	82.5833	1.98463	0.00045	0.0075999
HYKK	2.47642	0.427365	-2.53472	0.0043	0.0420315
ICA1	54.3257	6.23695	-3.12272	0.00025	0.00483017
ID2	30.4564	103.532	1.76526	0.0005	0.00826406
IFI30	20.843	76.9882	1.88507	0.0015	0.0192357
IFI35	125.342	43.5441	-1.52532	0.00145	0.0187657
IFNAR2	10.0747	38.434	1.93165	0.00115	0.0157565
IFRD2	81.3007	14.1492	-2.52255	5e-05	0.00137331
IFT46	12.7776	3.24758	-1.97618	0.0013	0.0173066
IGSF5	18.2661	1.99106	-3.19756	0.0003	0.00556837
IL11RA	20.7245	3.207	-2.69204	0.00025	0.00483017
IL17B	0.374721	3.22674	3.10619	0.0023	0.026508
IL17RC	39.6637	4.50738	-3.13746	5e-05	0.00137331
IL18BP,RNF121	62.1684	306.217	2.3003	0.00045	0.0075999
IL1R1	16.0124	2.62504	-2.60878	0.00015	0.00322964
IL21R	13.3055	58.3689	2.13317	0.0004	0.00693591
IL33	1.59211	0.252604	-2.65599	0.0029	0.031488
IL34	2.86021	0.357004	-3.0021	0.0024	0.0273568
IL7R	13.7023	58.7552	2.1003	0.00155	0.0197116
INPP5D	13.8154	51.233	1.89079	0.00225	0.0260726
INPPL1	44.3369	16.7778	-1.40196	0.0033	0.0346122
INSC	7.23543	0.229339	-4.97953	5e-05	0.00137331
IP6K3	226.489	59.9452	-1.91773	0.00025	0.00483017
IQCE	4.96025	1.18208	-2.06909	0.00025	0.00483017
IQGAP1,ZNF774	7.24805	33.5798	2.21193	0.0007	0.0107703
IRAK1	63.4774	19.8922	-1.67404	0.00315	0.0334575
IRAK3	0.643701	3.61279	2.48865	0.0048	0.0454455
IRF4	4.14819	12.2467	1.56184	0.0031	0.0330664
IRF6	14.9884	3.25617	-2.2026	0.0002	0.00404613
IRS1	6.58111	1.38131	-2.25229	0.0008	0.0119393
IRX1	134.219	5.61933	-4.57805	5e-05	0.00137331
IRX3	97.7802	5.79587	-4.07645	5e-05	0.00137331
IRX5	13.2078	1.22396	-3.43176	5e-05	0.00137331
ISCA2	30.4144	7.25199	-2.06831	0.001	0.0141867
ISOC1	27.0126	7.28001	-1.89162	0.00075	0.0113481
ISOC2	69.3579	13.9852	-2.31015	5e-05	0.00137331
ITFG1	2.9578	9.38944	1.66652	0.0014	0.018274
ITGA8	0.604297	0	#NAME?	5e-05	0.00137331
ITGB2	46.496	153.356	1.7217	0.00145	0.0187657
ITK	14.4047	44.6518	1.63217	0.0029	0.031488
ITSN1	3.79054	1.01746	-1.89744	0.00525	0.0484522
IVD	53.4292	17.3524	-1.62249	0.0021	0.0247571
JAM3	3.19874	20.1005	2.65166	0.0003	0.00556837
JCHAIN	3.17145	11.0562	1.80164	0.0053	0.0487801
JOSD2	82.7275	24.6745	-1.74535	0.0017	0.0210931
JUP	24.4587	3.83219	-2.6741	5e-05	0.00137331
KCNAB2	4.61854	19.1603	2.05261	0.0003	0.00556837
KCNF1	2.82639	0.304831	-3.21288	0.0001	0.00235366
KCNJ15	2.15408	0.104851	-4.36066	0.0046	0.044079
KCNK5	28.87	9.54513	-1.59674	0.0008	0.0119393
KCNN3	0.53643	3.84555	2.84173	0.0053	0.0487801
KCTD12	3.8688	13.5407	1.80734	0.0039	0.0391217
KCTD14	18.2573	1.90886	-3.25769	0.0008	0.0119393
KDF1	6.78465	1.08836	-2.64011	0.0023	0.026508
KHDRBS3	23.8949	3.22348	-2.89002	5e-05	0.00137331
KIAA0196	40.9323	7.45442	-2.45707	0.00295	0.0318763
KIAA1217	1.77172	0.233976	-2.92072	0.00095	0.0136322
KIAA1324	15.3788	1.65307	-3.21772	5e-05	0.00137331
KIAA1551	2.67818	13.3034	2.31247	0.0029	0.031488
KIF11	0.127914	0.92468	2.85378	0.005	0.0468104
KIF16B	8.23101	1.37516	-2.58147	5e-05	0.00137331
KIF26B	0.514078	0.0319964	-4.00601	0.0002	0.00404613
KLF15	31.5493	2.00434	-3.97641	5e-05	0.00137331
KLF9	7.95736	1.28819	-2.62695	0.00065	0.0101601
KLHDC1,Metazoa_SRP	1892.8	54.6958	-5.11294	0.0031	0.0330664
KLHDC7A	7.75855	1.07424	-2.85247	5e-05	0.00137331
KLHDC8B	9.62409	1.32413	-2.86161	0.00155	0.0197116
KLHL29	1.10435	0.179111	-2.62427	0.0022	0.025641
KLHL40	200.486	10.506	-4.25422	5e-05	0.00137331
KLHL42	5.60978	1.34997	-2.05502	0.0031	0.0330664
KLRK1	4.52004	25.2346	2.481	0.00135	0.0177775
KMT2A,TTC36	167.048	15.6125	-3.41949	0.00425	0.0416909
KMT2E	2.14976	8.48667	1.98103	0.00385	0.0387403
KRT18	51.2741	9.13252	-2.48915	0.0001	0.00235366
KRT19	3195.47	295.163	-3.43644	5e-05	0.00137331
KRT7	380.735	68.9601	-2.46496	5e-05	0.00137331
LAMP3	7.09671	32.4023	2.19087	0.00305	0.0326531
LAMTOR2	306.629	106.425	-1.52666	0.0025	0.0282157
LAMTOR4	543.885	131.973	-2.04305	0.00125	0.0168072
LAPTM5	222.811	1193.4	2.42118	0.0006	0.00954602
LBP	47.8089	7.29931	-2.71145	5e-05	0.00137331
LCAT,SLC12A4	1.33223	6.96645	2.38658	0.00025	0.00483017
LCP2	18.2268	52.9485	1.53853	0.00205	0.0243112
LDHA	24.2291	133.948	2.46686	5e-05	0.00137331
LDHD	4.41028	0.530094	-3.05655	0.00095	0.0136322
LEF1	6.69317	36.8024	2.45904	0.00065	0.0101601
LF	188.621	50.6404	-1.89713	0.00105	0.0147183
LGALS1	107.326	759.449	2.82295	5e-05	0.00137331
LGALS3	62.9681	774.461	3.6205	5e-05	0.00137331
LGMN	68.966	275.923	2.00031	0.00025	0.00483017
LGR4	2.0991	0.257697	-3.02603	0.0012	0.0162977
LHFPL2	0.820885	7.15296	3.12329	0.00435	0.0423618
LIMK2	30.4034	5.93742	-2.35633	5e-05	0.00137331
LIPA	11.3598	109.581	3.26998	5e-05	0.00137331
LIPJ	22.5258	3.88958	-2.53389	0.0022	0.025641
LIX1	8.36952	2.01979	-2.05094	0.0004	0.00693591
LLGL2	66.6005	8.67052	-2.94134	5e-05	0.00137331
LMO1	22.0205	1.99101	-3.46727	5e-05	0.00137331
LNP1	9.49637	0.969811	-3.2916	0.00415	0.0409727
LONP2	78.1305	19.4472	-2.00632	0.0015	0.0192357
LPIN1	51.8682	5.6278	-3.20421	5e-05	0.00137331
LPL	289.744	43.8328	-2.7247	0.00085	0.0125151
LPO	249.75	64.3892	-1.9556	0.00055	0.00889632
LPXN	10.1133	34.751	1.7808	0.0009	0.0130721
LRBA	29.4951	7.105	-2.05357	0.0021	0.0247571
LRIF1	0.712438	3.52752	2.30782	0.0018	0.0220142
LRP3	79.2666	3.87157	-4.35572	5e-05	0.00137331
LRRC1	48.6664	5.38363	-3.17628	5e-05	0.00137331
LRRC16A	14.5329	3.22912	-2.17011	0.00175	0.0215557
LRRC25	2.56901	12.8451	2.32193	0.0052	0.0481211
LRRC26	93.843	4.61531	-4.34575	5e-05	0.00137331
LRRC28	38.7998	12.0576	-1.68611	0.00115	0.0157565
LRRC66	0.0333639	0.986695	4.88624	0.00255	0.0286244
LRRC8A	58.5913	11.1368	-2.39535	5e-05	0.00137331
LRRC8D	3.70179	13.3211	1.84742	0.00145	0.0187657
LSM4	117.392	42.2971	-1.47271	0.0019	0.0229392
LY6E	115.174	360.959	1.64802	0.0035	0.0361084
LY6G6C	0.764034	3.59031	2.2324	0.00505	0.0471392
LY86	3.76759	25.8871	2.78052	0.0027	0.0298634
LYPD3	0.847875	4.03748	2.25153	0.004	0.0398697
LYZ	11.4354	86.5321	2.91972	5e-05	0.00137331
MACROD1	117.754	15.1218	-2.96108	0.001	0.0141867
MAGED2	104.459	26.0282	-2.00479	0.0011	0.0152426
MAGI1	5.35077	0.424882	-3.65461	5e-05	0.00137331
MAGIX	48.6973	7.97103	-2.61101	5e-05	0.00137331
MAML3	2.6221	0.493902	-2.40843	0.00095	0.0136322
MAMLD1	9.47115	1.2753	-2.89271	0.00015	0.00322964
MAP2	0.0500462	0.332487	2.73197	0.00255	0.0286244
MAP3K13	1.39403	0.280144	-2.31502	0.0006	0.00954602
MAP7	3.34537	0.7151	-2.22595	0.00495	0.04647
MAPK11	2.3023	0.419838	-2.45517	0.00185	0.0224897
MAPK12	13.4214	1.54572	-3.11818	5e-05	0.00137331
MAPK13	222.844	27.007	-3.04463	5e-05	0.00137331
MAPK1IP1L	9.3326	41.2679	2.14467	0.0008	0.0119393
MAPK4	4.35231	0.628416	-2.79199	0.0007	0.0107703
MAPK8IP1	5.32464	0.679681	-2.96975	5e-05	0.00137331
MAPRE2	9.60948	33.0183	1.78073	0.0046	0.044079
MARCKS	170.438	25.0663	-2.76542	5e-05	0.00137331
MBNL1	7.45002	33.3091	2.1606	0.0036	0.0368683
MCC	19.3796	1.83107	-3.40378	5e-05	0.00137331
MCEE	40.0541	7.31458	-2.4531	5e-05	0.00137331
MCRIP1	114.146	38.1108	-1.5826	0.00315	0.0334575
MED30	5.34082	19.5671	1.8733	0.0032	0.0338647
METTL12	126.27	32.2906	-1.96732	0.00295	0.0318763
METTL22	95.9058	16.9035	-2.5043	5e-05	0.00137331
MFSD14A	3.91362	13.4548	1.78154	0.0041	0.0406057
MFSD2A	7.69793	1.89362	-2.02332	0.0045	0.0433966
MFSD4A	47.0853	7.22867	-2.70348	5e-05	0.00137331
MGME1	5.71645	1.4688	-1.96048	0.0038	0.038406
MGST2	36.1734	9.47634	-1.93253	0.0009	0.0130721
MICALL2	16.1284	1.75954	-3.19634	5e-05	0.00137331
MID1	19.289	1.31939	-3.86983	5e-05	0.00137331
MID1IP1	6.65485	20.3091	1.60965	0.00345	0.0357336
MILR1	0.464146	5.62808	3.59999	0.005	0.0468104
MIR1199	19.067	3.33311	-2.51614	0.0001	0.00235366
MKS1	12.4153	2.01646	-2.62223	5e-05	0.00137331
MKX	5.46985	0.484789	-3.49607	0.0002	0.00404613
MLLT3	0.370775	2.32844	2.65075	0.0012	0.0162977
MMAB	73.7454	17.1616	-2.10337	0.0006	0.00954602
MMP14	3.62178	20.8631	2.52618	0.0002	0.00404613
MMP15	3.09461	0.427644	-2.85527	0.0006	0.00954602
MMP19	10.1573	147.298	3.85815	5e-05	0.00137331
MOB1A	6.03026	18.2556	1.59805	0.00115	0.0157565
MOSPD1	8.80843	2.65326	-1.73112	0.00355	0.0364874
MPC1	445.65	101.337	-2.13674	5e-05	0.00137331
MPC2	265.1	73.5018	-1.85069	5e-05	0.00137331
MPV17	128.189	25.997	-2.30186	5e-05	0.00137331
MPZL1	11.0444	2.97704	-1.89137	0.00525	0.0484522
MRAS	0.29155	2.30567	2.98337	0.00295	0.0318763
MREG	0.372436	3.33821	3.16401	0.0001	0.00235366
MROH2B	2.20771	0.0621077	-5.15164	0.00025	0.00483017
MROH6	7.11602	1.01544	-2.80896	5e-05	0.00137331
MRPL24	56.5751	19.469	-1.53899	0.0018	0.0220142
MRPL28	134.939	35.7139	-1.91775	0.00015	0.00322964
MRPL34	73.2615	21.8584	-1.74486	0.001	0.0141867
MRPL36	247.169	50.3947	-2.29415	0.0034	0.0353747
MRPL41	564.455	146.433	-1.94662	0.00175	0.0215557
MRPS26	366.704	111.136	-1.72229	0.0011	0.0152426
MRPS34	317.653	74.1867	-2.09822	0.0001	0.00235366
MRTO4	71.1237	19.345	-1.87837	0.0049	0.0461249
MSL2	1.48528	6.03396	2.02237	0.00115	0.0157565
MSMO1	23.7385	87.2911	1.8786	5e-05	0.00137331
MSRB2	25.2098	4.92125	-2.35689	0.0002	0.00404613
MTAP	2.77156	17.2384	2.63686	0.0008	0.0119393
MTHFD2L	13.9667	2.81193	-2.31236	0.00195	0.0233969
MTHFR	30.9012	7.34188	-2.07344	0.0032	0.0338647
MTSS1L	1.12105	0.207683	-2.43239	0.00225	0.0260726
MUC1	136.516	43.0316	-1.6656	0.001	0.0141867
MUC15	34.9434	10.1913	-1.77768	0.00065	0.0101601
MVK	138.713	37.7394	-1.87796	0.0004	0.00693591
MVP	109.137	43.7122	-1.32003	0.00495	0.04647
MXRA8	5.8618	1.03034	-2.50823	0.0013	0.0173066
MYC	10.8286	30.5092	1.4944	0.0047	0.0447568
MYL9	8.36934	31.8423	1.92776	0.00045	0.0075999
MYO10	1.94679	0.435341	-2.16088	0.00135	0.0177775
MYO1E	2.63168	7.98128	1.60064	0.00225	0.0260726
MYO5B	5.79809	1.40706	-2.0429	0.00095	0.0136322
MYOM1	21.7715	1.01016	-4.42979	5e-05	0.00137331
NAA38	111.393	31.0674	-1.84219	0.0013	0.0173066
NANS	183.646	65.6852	-1.48329	0.0034	0.0353747
NAPG	26.3958	7.06173	-1.90222	0.0014	0.018274
NAPRT	113.243	18.089	-2.64623	5e-05	0.00137331
NAXD	57.086	18.0118	-1.6642	0.00355	0.0364874
NCF2	9.49812	32.9247	1.79346	0.0039	0.0391217
NCKAP1L	7.81036	25.3251	1.69711	0.004	0.0398697
NCOA4	131.894	28.538	-2.20843	5e-05	0.00137331
ND1,ND2	183.43	4885.31	4.73515	5e-05	0.00137331
NDRG1	193.62	31.0184	-2.64203	5e-05	0.00137331
NDRG4	31.3345	3.48137	-3.17003	5e-05	0.00137331
NDST1	5.88888	1.44823	-2.0237	0.00065	0.0101601
NDUFB7	550.337	137.508	-2.0008	5e-05	0.00137331
NDUFS6	301.687	53.4688	-2.49628	0.0001	0.00235366
NDUFV1	141.896	53.4411	-1.40881	0.00345	0.0357336
NECTIN4	4.05817	0.564381	-2.84609	0.0025	0.0282157
NEO1	1.34068	0.199229	-2.75046	0.00165	0.0206434
NFAT5	0.483464	1.4905	1.62431	0.00495	0.04647
NFATC2	3.32685	17.393	2.38627	0.0003	0.00556837
NFIL3	23.1232	77.7247	1.74903	0.00135	0.0177775
NFIX	19.3737	1.34316	-3.85039	0.0025	0.0282157
NFKBIL1	36.2822	6.67953	-2.44145	0.0001	0.00235366
NHLRC4,PIGQ	31.7376	8.66714	-1.87257	0.0015	0.0192357
NIPAL2	73.6179	13.3275	-2.46565	5e-05	0.00137331
NKG7	25.3563	108.806	2.10134	0.0003	0.00556837
NLRP3	0.413847	2.72312	2.71809	0.0024	0.0273568
NOSTRIN	10.7678	2.83536	-1.92512	0.00515	0.0477909
NOTCH4	11.6005	2.38926	-2.27955	0.0006	0.00954602
NOTO	3.26799	0.365484	-3.16052	0.0002	0.00404613
NPDC1	20.951	6.44138	-1.70157	0.00355	0.0364874
NPSR1	1.53667	0.0680272	-4.49756	0.0005	0.00826406
NR2F6	51.3789	8.16636	-2.65341	5e-05	0.00137331
NR3C2	4.365	0.3833	-3.50944	5e-05	0.00137331
NRBP2	7.61923	1.53304	-2.31325	0.0001	0.00235366
NRP2	2.98336	16.1516	2.43667	0.0005	0.00826406
NUBP2	39.7929	11.3511	-1.80968	0.0011	0.0152426
NUDT16	69.0444	10.8942	-2.66396	0.0001	0.00235366
NUDT16L1	57.642	9.24118	-2.64097	5e-05	0.00137331
NUDT2	66.5426	18.4701	-1.84909	0.00475	0.0451151
NUDT22	58.2252	14.9221	-1.96419	5e-05	0.00137331
NUPR1	3704.69	455.873	-3.02265	5e-05	0.00137331
NXNL2	1.45655	0.169205	-3.10571	0.0015	0.0192357
NXPH3	8.52701	1.46404	-2.54209	0.00025	0.00483017
NXT2	0.405225	2.22077	2.45426	0.0028	0.030657
OASL	9.26948	57.723	2.63859	0.0026	0.0290546
OAT	165.576	54.0881	-1.61411	0.00135	0.0177775
OBFC1	58.3202	226.095	1.95486	0.00285	0.0310731
OLR1	0.836047	4.96631	2.57052	0.0017	0.0210931
OPLAH	6.46856	1.0505	-2.62237	0.0001	0.00235366
ORAI1	70.3639	21.0866	-1.73851	0.0005	0.00826406
ORAI3	5.698	16.4441	1.52904	0.0045	0.0433966
OSBPL10	11.0031	2.16949	-2.34248	0.00175	0.0215557
OSBPL5	11.0401	1.81073	-2.60811	0.00025	0.00483017
OVOL1	3.29075	0.764902	-2.10507	0.00525	0.0484522
OVOL2	27.2607	2.47662	-3.46037	0.00035	0.00626037
P2RX3	0.324322	1.47188	2.18216	0.0016	0.0201708
P2RX6	3.05238	0.33693	-3.17941	0.0036	0.0368683
P2RY10	4.47021	32.4478	2.8597	0.0001	0.00235366
P3H2	0.480037	3.87843	3.01425	5e-05	0.00137331
P3H3	18.3647	2.06915	-3.14982	5e-05	0.00137331
PACS1	11.9711	49.5999	2.05079	0.00105	0.0147183
PACSIN3	20.9903	2.41346	-3.12055	5e-05	0.00137331
PAFAH1B3	183.488	51.7402	-1.82633	0.0006	0.00954602
PAH	88.7066	22.2738	-1.99369	0.00015	0.00322964
PAK4	72.7482	8.20651	-3.14807	5e-05	0.00137331
PARD3	12.8389	1.72501	-2.89584	0.00105	0.0147183
PARK2	5.87839	0.81743	-2.84626	0.00325	0.0342389
PARVA	19.3642	1.68346	-3.52389	0.0001	0.00235366
PARVG	12.3051	41.5118	1.75427	0.00335	0.0349903
PATJ	5.07847	0.394421	-3.68659	5e-05	0.00137331
PBX1	2.40442	0.240702	-3.32037	5e-05	0.00137331
PC	25.6232	2.76922	-3.2099	0.0001	0.00235366
PCBD1	102.548	25.5427	-2.00532	5e-05	0.00137331
PCOLCE	3.30285	21.673	2.71412	0.00135	0.0177775
PCP2	83.1033	11.1809	-2.89387	0.00165	0.0206434
PDDC1	102.122	18.1255	-2.4942	5e-05	0.00137331
PDE4B	9.14188	38.3284	2.06785	0.0046	0.044079
PDGFC	8.0988	0.625952	-3.69358	5e-05	0.00137331
PDK3	2.7237	10.9224	2.00365	0.00135	0.0177775
PDXDC1	29.8774	8.14367	-1.8753	0.0006	0.00954602
PDXK	352.435	55.8697	-2.65722	0.00145	0.0187657
PDZK1IP1	5.10525	0.816983	-2.6436	0.0049	0.0461249
PEBP1	311.441	116.246	-1.42178	0.00485	0.0457958
PEMT	119.47	10.4893	-3.50966	5e-05	0.00137331
PEX11B	22.8116	7.56062	-1.59319	0.0025	0.0282157
PEX11G	52.1317	11.236	-2.21403	0.00015	0.00322964
PEX26	10.5691	3.40688	-1.63333	0.00195	0.0233969
PFKFB2	3.57409	0.734303	-2.28313	0.00175	0.0215557
PFKFB4	47.225	4.28401	-3.46252	5e-05	0.00137331
PGAM5,PXMP2	184.83	32.7248	-2.49774	5e-05	0.00137331
PHB	195.126	69.4606	-1.49014	0.0025	0.0282157
PHF12	8.19754	20.9496	1.35366	0.0042	0.0413349
PHLDB1	11.6293	1.31426	-3.14544	5e-05	0.00137331
PHLDB3	5.10043	1.28983	-1.98344	0.00425	0.0416909
PHLPP1	8.4309	1.71028	-2.30146	0.00205	0.0243112
PHOX2A	2.88294	0.435344	-2.72732	0.0007	0.0107703
PHPT1	251.724	71.155	-1.8228	0.0001	0.00235366
PHYHD1	47.1835	12.5483	-1.91079	0.0003	0.00556837
PIAS1	1.71776	10.9781	2.67602	0.00015	0.00322964
PICK1	22.853	5.07404	-2.17118	0.00035	0.00626037
PIGR	241.97	43.9136	-2.46209	5e-05	0.00137331
PIN4	114.674	37.2	-1.62416	0.00145	0.0187657
PKDCC	1.72811	0.264608	-2.70727	0.001	0.0141867
PKM	100.533	336.671	1.74368	0.0019	0.0229392
PLA2G15	1.66387	9.52625	2.51736	0.00435	0.0423618
PLA2G7	1.21819	31.1545	4.67663	5e-05	0.00137331
PLA2R1	0.0837298	0.548464	2.71158	0.004	0.0398697
PLAC8	66.2141	241.898	1.86919	0.0039	0.0391217
PLCD1	1.95507	7.78968	1.99434	0.00165	0.0206434
PLCD3	3.3558	0.598044	-2.48833	0.00365	0.0372575
PLD3	33.9417	107.826	1.66757	0.00215	0.0252035
PLEKHA2	6.39462	21.6864	1.76186	0.0031	0.0330664
PLEKHA5	2.59724	0.526525	-2.30241	0.0016	0.0201708
PLEKHA7	1.92707	0.247686	-2.95982	0.00115	0.0157565
PLEKHD1	11.2581	1.25464	-3.16562	5e-05	0.00137331
PLEKHF1	11.7054	145.143	3.63222	5e-05	0.00137331
PLIN2	1359.83	224.672	-2.59753	0.0002	0.00404613
PLIN3	103.071	20.1499	-2.35479	5e-05	0.00137331
PLOD3	5.51249	14.6234	1.40751	0.0048	0.0454455
PLP2	17.4163	86.5835	2.31366	0.0001	0.00235366
PLS3	0.0911922	0.894766	3.29453	0.0007	0.0107703
PML	11.6229	36.4509	1.64899	0.0018	0.0220142
PMM1	20.3039	5.82088	-1.80245	0.00115	0.0157565
PMVK	44.4999	14.4752	-1.62022	0.00515	0.0477909
POLD2	30.2376	9.58488	-1.65751	0.0024	0.0273568
POLR2F	171.829	54.8368	-1.64776	0.0022	0.025641
POLR2L	1402.27	237.856	-2.55961	5e-05	0.00137331
POLR3D	31.8878	7.45557	-2.09662	5e-05	0.00137331
POLR3K	116.696	42.3914	-1.46091	0.002	0.0238626
POMC	29.0581	6.69546	-2.11768	0.0003	0.00556837
POMK	9.15297	2.33455	-1.9711	0.00055	0.00889632
POU2AF1	0.37917	2.57401	2.7631	0.00095	0.0136322
PPARG	0.258169	6.01611	4.54244	5e-05	0.00137331
PPFIA1	21.2912	5.5058	-1.95123	0.00055	0.00889632
PPFIBP2	8.22745	1.35699	-2.60004	0.0002	0.00404613
PPIA	4410.45	1206.01	-1.87068	0.0009	0.0130721
PPP1R26	4.44444	0.625455	-2.82902	5e-05	0.00137331
PPP1R35	51.6888	14.8045	-1.80381	0.0016	0.0201708
PPP1R37	39.8503	12.4418	-1.67939	0.0005	0.00826406
PPP1R3E	4.80945	1.10457	-2.12239	0.00125	0.0168072
PPP1R7	78.7235	25.3755	-1.63336	0.00275	0.0302564
PRKAA1	1.24396	4.96141	1.99581	0.0015	0.0192357
PRKAA2	6.83494	0.314458	-4.44199	0.00475	0.0451151
PRKACB	2.74537	11.5097	2.06778	0.00085	0.0125151
PRKAR2B	18.6637	3.23705	-2.52748	0.00085	0.0125151
PRKCQ	9.39538	40.28	2.10004	0.00115	0.0157565
PRKCZ	21.1102	5.29183	-1.9961	0.0007	0.0107703
PRKG2	9.49582	0.784135	-3.59812	5e-05	0.00137331
PRPSAP1	49.8893	17.5836	-1.5045	0.0026	0.0290546
PRR15L	9.81677	0.983787	-3.31883	0.0048	0.0454455
PRRX1	0.307016	0	#NAME?	0.00055	0.00889632
PRSS23	22.2077	4.32286	-2.361	0.0001	0.00235366
PSMB5	161.944	49.4242	-1.71221	0.0015	0.0192357
PSMC3	211.779	81.1774	-1.38341	0.0054	0.0494335
PSMG3	100.966	33.0246	-1.61225	0.00385	0.0387403
PTGER2	0.27563	2.00747	2.86457	0.0034	0.0353747
PTHLH	54.4925	11.0827	-2.29775	0.0006	0.00954602
PTK7	0.655571	0.109236	-2.5853	0.0014	0.018274
PTPN12	1.38294	7.57954	2.45438	0.00055	0.00889632
PTPN21	2.50642	0.376213	-2.73601	0.0033	0.0346122
PTPN7	6.61158	20.0373	1.59962	0.0024	0.0273568
PTPRF	10.8806	2.30342	-2.23991	0.0028	0.030657
PTPRK	5.36591	0.814056	-2.72062	0.0011	0.0152426
PTRF	44.9535	7.83302	-2.52079	5e-05	0.00137331
PYCR1	63.0227	12.8215	-2.29731	5e-05	0.00137331
PYCRL	119.583	34.7358	-1.78352	0.0002	0.00404613
PYROXD2	8.13744	2.13723	-1.92883	0.0038	0.038406
QDPR	146.211	49.5087	-1.56229	0.0012	0.0162977
RAB13	40.6449	6.1153	-2.73258	5e-05	0.00137331
RAB15	21.1141	3.72586	-2.50256	5e-05	0.00137331
RAB17	20.3338	3.06083	-2.73188	0.00095	0.0136322
RAB25	147.67	19.8901	-2.89226	5e-05	0.00137331
RAB26	51.8143	5.87787	-3.13999	0.0006	0.00954602
RAB34	3.83425	0.710378	-2.43228	0.00245	0.0277834
RAB3D,TMEM205	65.8535	11.7469	-2.48698	0.0001	0.00235366
RAB7B	5.13688	19.2737	1.90767	0.0005	0.00826406
RAB8B	1.97118	13.8285	2.81051	0.0001	0.00235366
RABAC1	624.755	186.267	-1.74592	0.0005	0.00826406
RAC2	71.693	300.838	2.06908	0.00035	0.00626037
RAC3	21.4587	3.39951	-2.65816	0.0014	0.018274
RAD1	0.758733	2.83945	1.90395	0.00295	0.0318763
RAD51D	13.5553	4.68425	-1.53296	0.005	0.0468104
RAI14	6.11307	1.02893	-2.57075	0.0002	0.00404613
RAI2	8.47697	0.6061	-3.80592	0.0005	0.00826406
RALGPS2	0.637825	3.50396	2.45775	0.0002	0.00404613
RAMP2	252.509	28.2297	-3.16105	5e-05	0.00137331
RAP1GAP	7.99103	1.70191	-2.23123	0.0008	0.0119393
RAPGEF5	2.51605	0.160531	-3.97024	0.00025	0.00483017
RAPGEFL1	2.6883	0.378533	-2.8282	0.00065	0.0101601
RARRES1	2.46231	28.7134	3.54364	5e-05	0.00137331
RASAL1	74.7786	9.5187	-2.97379	5e-05	0.00137331
RASEF	13.2991	1.30316	-3.35124	5e-05	0.00137331
RASGEF1C	6.63028	0.718333	-3.20635	0.00125	0.0168072
RASGRP1	1.73096	7.55761	2.12636	0.0013	0.0173066
RASL11A	4.00617	22.5665	2.49389	0.0031	0.0330664
RASL11B	7.92188	1.61107	-2.29783	0.001	0.0141867
RASSF4	266.42	39.5625	-2.7515	5e-05	0.00137331
RASSF5	9.01761	30.0345	1.7358	0.00215	0.0252035
RBBP8NL	9.25692	1.06311	-3.12224	5e-05	0.00137331
RBFA	15.0592	4.56893	-1.72072	0.0022	0.025641
RBM22	5.3481	18.7709	1.8114	0.0014	0.018274
RBM38	5.59903	25.2849	2.17503	0.00195	0.0233969
RBM47	18.6888	3.94408	-2.24442	0.0014	0.018274
RBMS1	2.90426	8.97222	1.62729	0.00245	0.0277834
RCAN2	0.89474	10.5224	3.55585	0.00025	0.00483017
RCSD1	5.45495	17.8414	1.70959	0.00435	0.0423618
RDH13	4.72467	1.15311	-2.03469	0.0018	0.0220142
RDX	6.37028	1.88043	-1.76029	0.0038	0.038406
REEP6	41.9497	5.71007	-2.87708	5e-05	0.00137331
REL	2.41739	11.6705	2.27135	0.0013	0.0173066
REPIN1	9.71101	1.36428	-2.83148	5e-05	0.00137331
RGMA	4.01457	0.388432	-3.36951	0.0005	0.00826406
RGS10	6.6482	38.73	2.54242	0.0007	0.0107703
RGS20	0.223926	2.64168	3.56037	0.00105	0.0147183
RHOBTB3	6.70424	0.674456	-3.31328	5e-05	0.00137331
RHOG	33.5866	123.996	1.88434	0.0004	0.00693591
RHOU	84.2666	17.1322	-2.29826	5e-05	0.00137331
RHPN2	27.9977	7.67982	-1.86616	0.0006	0.00954602
RIMS4	3.65921	0.515326	-2.82797	5e-05	0.00137331
RIPK4	3.26677	0.41005	-2.99399	0.0004	0.00693591
RNASEH2C	125.571	46.5423	-1.43188	0.00525	0.0484522
RNF122	13.3	61.9736	2.22023	0.00095	0.0136322
RNF13	2.2829	9.02516	1.98309	0.00095	0.0136322
RNF139	2.6602	10.7678	2.01712	0.00195	0.0233969
RNF145	49.234	12.7999	-1.94352	0.0033	0.0346122
RNF185	30.3253	10.6789	-1.50577	0.00215	0.0252035
RNF19A	3.06291	9.09064	1.56948	0.0041	0.0406057
RNF208	18.3212	2.41447	-2.92374	0.00095	0.0136322
RNF215	17.9948	5.21912	-1.7857	0.0009	0.0130721
RNF38	1.15951	4.62655	1.99642	0.00235	0.026917
RNF43	3.72269	0.513495	-2.85792	0.0003	0.00556837
RNPEP	78.1057	15.4151	-2.34109	5e-05	0.00137331
ROGDI	148.701	31.5837	-2.23516	5e-05	0.00137331
ROMO1	542.008	123.653	-2.13202	0.0002	0.00404613
RORC	6.37652	0.738503	-3.11009	0.00405	0.0402439
RPP25L	51.5338	19.9211	-1.37122	0.004	0.0398697
RPS19BP1	140.211	32.3765	-2.11458	0.0002	0.00404613
RPS27	2291.36	8037.1	1.81047	0.00105	0.0147183
RSG1	17.7307	2.96431	-2.58049	0.00035	0.00626037
RUNX2	0.838217	6.10647	2.86494	0.00095	0.0136322
RUNX3	13.0776	52.3214	2.00031	0.0006	0.00954602
RUSC2	17.6895	2.49056	-2.82835	0.0002	0.00404613
RXRA	33.6871	8.44441	-1.99613	0.0003	0.00556837
S100A10	57.2421	348.716	2.6069	5e-05	0.00137331
S100A11	168.783	573.34	1.76422	0.0002	0.00404613
S100A14	28.2007	6.72617	-2.06787	0.00215	0.0252035
S100B	315.849	104.187	-1.60005	0.00355	0.0364874
S1PR1	1.64603	15.7673	3.25987	5e-05	0.00137331
SAPCD2	4.03866	0.751856	-2.42535	0.00065	0.0101601
SCARA3	2.59416	0.439778	-2.56042	0.0016	0.0201708
SCARB1	5.24007	15.0418	1.52132	0.00385	0.0387403
SCARB2	5.48269	16.5473	1.59364	0.00235	0.026917
SCD5	2.13463	0.462277	-2.20715	0.00445	0.0430801
SCIMP	0.492249	5.91503	3.58693	5e-05	0.00137331
SCIN	3.67314	18.8296	2.35792	0.00025	0.00483017
SCN1B	21.5691	3.10781	-2.795	5e-05	0.00137331
SCNN1A	7.6148	1.12113	-2.76385	0.0002	0.00404613
SCP2	78.1866	20.8525	-1.9067	0.0002	0.00404613
SCPEP1	16.5034	47.1211	1.51361	0.00345	0.0357336
SCRIB	24.9274	5.84286	-2.09299	0.0002	0.00404613
SDC2	162.105	16.3605	-3.30864	5e-05	0.00137331
SDF4,TNFRSF4	177.303	57.7763	-1.61767	0.00125	0.0168072
SDHAF4	62.6507	14.6654	-2.09491	0.00345	0.0357336
SEC16B	9.48722	0.474311	-4.32208	5e-05	0.00137331
SEC62	54.3302	16.219	-1.74407	0.00215	0.0252035
SELENBP1	233.411	14.635	-3.99537	5e-05	0.00137331
SELM	425.102	50.615	-3.07017	5e-05	0.00137331
SELPLG	9.65736	34.9872	1.85712	0.0016	0.0201708
SEPW1	1152.86	377.155	-1.61199	0.003	0.032261
SERINC1	16.0566	46.7966	1.54323	0.004	0.0398697
SERPINA1	3.74426	0.6618	-2.50021	0.0047	0.0447568
SERPINB5	4.73496	1.30541	-1.85885	0.0026	0.0290546
SERPINC1	1.57915	5.56688	1.81772	0.00415	0.0409727
SERPINE2	9.31003	51.0628	2.45542	0.0006	0.00954602
SERPING1	48.656	11.6367	-2.06394	0.0019	0.0229392
SETD7	13.9994	2.98293	-2.23056	0.00035	0.00626037
SFR1	2.4583	13.5632	2.46396	0.0019	0.0229392
SFT2D2	17.6234	3.59786	-2.29228	0.00165	0.0206434
SFXN3	2.18305	11.9917	2.45762	0.0001	0.00235366
SFXN5	3.78002	1.00167	-1.91599	0.00315	0.0334575
SGCA	1.232	10.5317	3.09567	5e-05	0.00137331
SGK1	18.3355	65.6271	1.83965	0.0017	0.0210931
SGPL1	4.40797	11.5735	1.39264	0.0049	0.0461249
SGPP2	1.04708	0.194997	-2.42485	0.002	0.0238626
SH2D2A	24.5365	92.2258	1.91024	0.0005	0.00826406
SH2D3A	1.33635	0.172138	-2.95666	0.0052	0.0481211
SH3BP4	66.6899	8.08291	-3.04452	5e-05	0.00137331
SH3BP5	139.054	10.7552	-3.69254	5e-05	0.00137331
SH3D19	6.72276	0.738784	-3.18583	5e-05	0.00137331
SH3GLB2	72.6781	18.4869	-1.97502	5e-05	0.00137331
SH3PXD2A	0.597017	0.120471	-2.30908	0.0052	0.0481211
SH3RF1	2.39488	0.629729	-1.92715	0.00295	0.0318763
SH3YL1	23.8437	5.82431	-2.03345	0.001	0.0141867
SHD	2.29224	7.33009	1.67707	0.0045	0.0433966
SHF	37.0606	5.93525	-2.64251	5e-05	0.00137331
SHISA5	126.698	20.3647	-2.63724	0.00015	0.00322964
SHOC2	1.19475	3.65299	1.61237	0.0037	0.037638
SHROOM1	3.22163	0.423581	-2.92708	0.00305	0.0326531
SHROOM3	20.0994	1.86539	-3.4296	5e-05	0.00137331
SIL1	58.4481	13.444	-2.12019	0.0006	0.00954602
SIVA1	83.2895	23.095	-1.85056	0.0008	0.0119393
SKAP1	15.0165	124.653	3.0533	0.00045	0.0075999
SLC15A3	2.71491	20.5233	2.91829	0.00435	0.0423618
SLC16A1	31.2049	6.76873	-2.20481	0.00045	0.0075999
SLC1A1	2.82587	0.45023	-2.64996	0.0025	0.0282157
SLC1A2	2.14412	0.22979	-3.222	0.00085	0.0125151
SLC1A3	0.0619878	0.905369	3.86845	0.0014	0.018274
SLC22A16	23.2716	3.24016	-2.84443	5e-05	0.00137331
SLC22A18	7.75834	1.57204	-2.30311	0.00195	0.0233969
SLC24A3	2.43596	0.531799	-2.19554	0.00105	0.0147183
SLC25A1	265.953	77.5157	-1.77861	0.0019	0.0229392
SLC25A21	6.20401	0.662578	-3.22704	0.00065	0.0101601
SLC25A22	17.5005	4.03666	-2.11616	0.0004	0.00693591
SLC25A29	50.5099	8.48237	-2.57403	5e-05	0.00137331
SLC25A4	137.159	45.485	-1.59239	0.00095	0.0136322
SLC27A6	49.0528	2.76091	-4.15112	5e-05	0.00137331
SLC28A1	6.02163	0.875519	-2.78194	0.00025	0.00483017
SLC28A3	38.9672	4.35967	-3.15997	5e-05	0.00137331
SLC29A1	145.703	25.9336	-2.49014	5e-05	0.00137331
SLC30A2	57.4496	6.24763	-3.20092	5e-05	0.00137331
SLC34A2	71.8844	9.95832	-2.8517	5e-05	0.00137331
SLC35A5	1.79689	7.60514	2.08148	0.00205	0.0243112
SLC35C1	21.8893	5.00816	-2.12787	0.0008	0.0119393
SLC35D2	32.1431	8.87233	-1.85712	0.003	0.032261
SLC37A2	2.18701	25.8189	3.56139	5e-05	0.00137331
SLC38A3	14.4257	2.34149	-2.62315	0.00025	0.00483017
SLC39A14	8.02092	2.87386	-1.48078	0.00525	0.0484522
SLC39A8	84.3816	24.2187	-1.80081	0.0015	0.0192357
SLC40A1	1.80427	6.84954	1.9246	0.00065	0.0101601
SLC41A1	20.2648	5.4333	-1.89908	0.00065	0.0101601
SLC44A3	6.16984	1.4434	-2.09576	0.0016	0.0201708
SLC45A3	3.64811	0.38734	-3.23548	0.00025	0.00483017
SLC5A1	10.1055	1.0487	-3.26848	5e-05	0.00137331
SLC5A6	10.9758	3.27142	-1.74634	0.00245	0.0277834
SLC5A9	4.37823	0.592792	-2.88475	0.0005	0.00826406
SLC7A4	121.894	15.3758	-2.9869	5e-05	0.00137331
SLC9A3R2	1.75361	0.215992	-3.02127	0.002	0.0238626
SLC9A9	0.648802	3.56008	2.45606	0.00245	0.0277834
SLF2	2.07325	7.04986	1.7657	0.00135	0.0177775
SMCO4	441.659	60.4155	-2.86994	5e-05	0.00137331
SMIM1	19.7852	3.00574	-2.71863	0.0001	0.00235366
SMIM11A	87.0374	25.4678	-1.77296	0.00065	0.0101601
SMIM4	143.437	29.6142	-2.27606	5e-05	0.00137331
SMOC2	3.44054	0.125239	-4.77988	0.0041	0.0406057
SND1	535.178	103.615	-2.36878	0.0006	0.00954602
SNORA69	33.0896	167.053	2.33585	5e-05	0.00137331
SNORD112	3.74386	0.24964	-3.90661	0.0009	0.0130721
SNORD50	7047.23	3.28723	-11.066	5e-05	0.00137331
SNRNP25	159.486	57.3098	-1.47657	0.00275	0.0302564
SNTB1	51.64	5.8408	-3.14425	5e-05	0.00137331
SNX10	1.00885	9.97656	3.30583	0.0003	0.00556837
SNX12	31.8693	11.6063	-1.45726	0.00405	0.0402439
SNX7	3.36473	0.366476	-3.1987	0.0014	0.018274
SNX9	27.059	9.19462	-1.55725	0.0032	0.0338647
SOAT1	3.78138	18.1281	2.26124	5e-05	0.00137331
SOCS6	5.98491	1.39366	-2.10245	0.0026	0.0290546
SORD	18.5731	5.18958	-1.83953	0.00215	0.0252035
SOX10	98.0802	8.40882	-3.54399	5e-05	0.00137331
SOX13	17.3972	1.48798	-3.54743	5e-05	0.00137331
SPADH1	23.101	5.26748	-2.13277	0.00485	0.0457958
SPATA3	39.023	1.83218	-4.41269	5e-05	0.00137331
SPDEF	34.5312	0.415322	-6.37753	5e-05	0.00137331
SPG20	12.8004	3.14834	-2.02353	0.00065	0.0101601
SPIC	0	0.66037	inf	5e-05	0.00137331
SPINT1	23.5008	4.83146	-2.28218	0.00225	0.0260726
SPINT2	878.539	123.15	-2.83469	5e-05	0.00137331
SPN	6.7461	28.1022	2.05856	0.00175	0.0215557
SPNS3	18.1363	2.22587	-3.02644	0.00085	0.0125151
SPOCK2	9.71164	43.3886	2.15953	0.0002	0.00404613
SPP1	223.841	4071.91	4.18516	5e-05	0.00137331
SPR	23.0838	5.78916	-1.99545	0.0017	0.0210931
SPRY1	6.3479	1.50324	-2.0782	0.00255	0.0286244
SPRYD4	28.704	9.21977	-1.63845	0.00365	0.0372575
SPSB2	29.1528	5.87688	-2.31051	0.0002	0.00404613
SPTLC3	4.76451	0.873237	-2.44788	5e-05	0.00137331
SRD5A1	6.32056	2.08976	-1.59672	0.0042	0.0413349
SRGN	192.884	1032.42	2.42022	0.0001	0.00235366
SRXN1	2.77643	17.0321	2.61695	0.0007	0.0107703
SSNA1	196.604	61.6455	-1.67323	0.0009	0.0130721
ST5	10.937	2.261	-2.27418	0.0004	0.00693591
ST6GAL1	5.88531	18.0712	1.6185	0.00235	0.026917
ST8SIA4	2.0669	10.7034	2.37253	0.00385	0.0387403
STAP1	0.200346	1.36108	2.76419	0.0032	0.0338647
STAP2	65.0675	17.76	-1.8733	0.00155	0.0197116
STARD10	34.7271	4.89625	-2.82631	5e-05	0.00137331
STARD13	16.6415	2.17579	-2.93517	0.0001	0.00235366
STARD8	5.07269	0.650061	-2.9641	0.00015	0.00322964
STOM	3.94791	28.7446	2.86413	0.0001	0.00235366
STON2	5.34772	1.14149	-2.22801	0.0014	0.018274
STX10	99.9986	13.5616	-2.88238	5e-05	0.00137331
STX7	2.12549	7.2658	1.77333	0.00545	0.0497677
SUGCT	9.17467	2.38583	-1.94317	0.0052	0.0481211
SUSD3	13.1095	75.7303	2.53025	0.0026	0.0290546
SYNDIG1	17.6884	2.24278	-2.97944	5e-05	0.00137331
SYNE3	10.7086	3.19981	-1.74271	0.0041	0.0406057
SYNE4	54.2377	7.77599	-2.8022	0.0001	0.00235366
SYNJ2	2.05621	0.431028	-2.25413	0.00135	0.0177775
SYTL4	6.12517	0.959115	-2.67497	5e-05	0.00137331
TAB2	4.34123	14.3309	1.72295	0.0031	0.0330664
TAGAP	17.2574	55.3926	1.68248	0.00275	0.0302564
TALDO1	835.332	200.674	-2.0575	0.0005	0.00826406
TANK	3.19094	13.3823	2.06828	0.003	0.032261
TAX1BP1	48.2281	13.7915	-1.8061	0.00085	0.0125151
TBC1D14	32.194	11.9907	-1.42488	0.00495	0.04647
TBC1D30	3.43644	0.519316	-2.72623	0.00285	0.0310731
TBC1D4	1.71551	12.3862	2.85202	5e-05	0.00137331
TBC1D8	12.7879	3.13523	-2.02814	0.00255	0.0286244
TBPL1	1.22965	6.50572	2.40346	0.0002	0.00404613
TCAF1	2.3093	0.471973	-2.29068	0.0012	0.0162977
TCEAL8	122.553	31.3426	-1.9672	0.00025	0.00483017
TCF7	4.28108	50.1969	3.55155	5e-05	0.00137331
TDRP	9.00721	0.818698	-3.45968	5e-05	0.00137331
TECTB	11.2216	0.781917	-3.84312	0.00015	0.00322964
TEF	18.1777	4.49383	-2.01615	5e-05	0.00137331
TEKT2	2.28883	0.391703	-2.54678	0.0017	0.0210931
TEPSIN	103.957	19.8267	-2.39047	0.0004	0.00693591
TFAP2A	5.16994	0.779155	-2.73017	0.00135	0.0177775
TFAP2C	8.86157	0.513921	-4.10794	5e-05	0.00137331
TFF2	0.687084	0	#NAME?	0.0001	0.00235366
TFF3	1898.08	141.299	-3.74771	5e-05	0.00137331
TFPI2	3.70096	0.247964	-3.8997	0.00245	0.0277834
TGFBR3	25.002	4.78639	-2.38503	0.00015	0.00322964
TGIF1	14.4103	50.0608	1.79658	0.0031	0.0330664
TGM1	4.26812	0.757224	-2.49481	5e-05	0.00137331
THAP7,TUBA3D	178.22	22.2764	-3.00007	5e-05	0.00137331
THRB	14.2656	1.04045	-3.77726	5e-05	0.00137331
TIAL1	9.57096	36.4686	1.92992	0.00025	0.00483017
TIE1	2.98932	0.467753	-2.676	0.00165	0.0206434
TIMM22	13.0399	3.6201	-1.84883	0.00505	0.0471392
TIMM8B	287.711	40.9405	-2.81302	5e-05	0.00137331
TIMP2	42.8959	117.703	1.45623	0.00475	0.0451151
TINAGL1	9.68116	49.1463	2.34383	0.0004	0.00693591
TM4SF1	2.07617	17.7026	3.09196	0.0003	0.00556837
TMEM102	10.9396	1.3676	-2.99985	0.0006	0.00954602
TMEM120B	261.814	25.664	-3.35072	5e-05	0.00137331
TMEM121	3.58171	0.322136	-3.47491	0.0005	0.00826406
TMEM125	95.9796	9.15477	-3.39013	5e-05	0.00137331
TMEM131	1.96587	12.5686	2.67658	0.0021	0.0247571
TMEM141	116.267	19.8754	-2.54839	5e-05	0.00137331
TMEM150C	11.9727	1.60137	-2.90237	0.0017	0.0210931
TMEM171	27.2275	5.7966	-2.23179	0.0014	0.018274
TMEM184A	4.86343	0.618023	-2.97624	0.0029	0.031488
TMEM186	6.86626	1.56369	-2.13457	0.0044	0.0427319
TMEM219	159.308	35.6249	-2.16086	0.0001	0.00235366
TMEM232	1051.25	0.505671	-11.0216	5e-05	0.00137331
TMEM245	0.570064	2.37875	2.06101	0.0017	0.0210931
TMEM25	34.4697	5.17331	-2.73617	0.0002	0.00404613
TMEM35B	31.1981	6.21888	-2.32673	0.0005	0.00826406
TMEM50A	28.2598	94.657	1.74396	0.0021	0.0247571
TNFAIP8	4.04078	15.5661	1.9457	0.0014	0.018274
TNFRSF21	34.4575	8.08477	-2.09154	5e-05	0.00137331
TNFRSF6B	29.5154	6.84033	-2.10933	0.0002	0.00404613
TNFSF8	1.96238	9.02387	2.20114	0.00295	0.0318763
TNNT2	8.94509	1.14817	-2.96176	0.00265	0.0294653
TNRC18	32.5353	4.2256	-2.94478	0.0002	0.00404613
TOM1L1	28.1552	4.88979	-2.52555	0.00025	0.00483017
TOMM7	738.04	151.751	-2.282	0.0003	0.00556837
TOR4A	30.7204	5.34151	-2.52388	5e-05	0.00137331
TOX	0.524502	4.56726	3.12231	0.0004	0.00693591
TP53BP2	8.82868	0.967391	-3.19003	5e-05	0.00137331
TP53I13	39.1383	7.14534	-2.45351	5e-05	0.00137331
TPD52L1	60.7874	14.446	-2.0731	0.0008	0.0119393
TPX2	1.61375	6.33251	1.97236	0.00265	0.0294653
TRABD	242.364	52.5534	-2.20532	0.0001	0.00235366
TRAF3IP2	4.69441	22.33	2.24997	0.00115	0.0157565
TRAF3IP3	141.765	47.9907	-1.56268	0.0021	0.0247571
TRAPPC4	73.1451	29.923	-1.28951	0.0052	0.0481211
TREM2,TREML2	20.5204	105.489	2.36196	0.0011	0.0152426
TREML1	0.427712	6.12978	3.84112	0.0004	0.00693591
TRIB2	1.95094	12.4968	2.67931	0.00065	0.0101601
TRIM10	0.385271	2.2587	2.55155	0.0041	0.0406057
TRIM46	13.577	1.00911	-3.75002	5e-05	0.00137331
TRIM68	5.40352	0.972992	-2.4734	5e-05	0.00137331
TRIM7	6.49414	1.18949	-2.4488	0.0009	0.0130721
TRMT61A	36.6261	9.20127	-1.99297	5e-05	0.00137331
TRPM8	0.624569	0.0334628	-4.22223	0.00115	0.0157565
TSEN54	25.0348	7.0431	-1.82965	0.0004	0.00693591
TSKU	0.355053	2.74609	2.95127	5e-05	0.00137331
TSPAN11	0.694236	7.37855	3.40984	0.0011	0.0152426
TSPAN15	12.5957	2.31734	-2.4424	0.00125	0.0168072
TSPAN19	4.70053	0.706694	-2.73367	0.00085	0.0125151
TSR3	78.4599	15.2711	-2.36116	5e-05	0.00137331
TSTA3	330.877	49.7395	-2.73383	5e-05	0.00137331
TTC23L	1.48816	0.114323	-3.70235	0.00185	0.0224897
TTC39A	14.6871	2.85563	-2.36267	0.00125	0.0168072
TTLL1	24.392	5.49753	-2.14955	0.00065	0.0101601
TTYH2	0.655661	2.78675	2.08756	0.0051	0.0474646
TUBB2A	8.77192	38.4	2.13014	0.00015	0.00322964
TUBB2B	1.55352	8.70205	2.48581	0.00085	0.0125151
TUBB3	0.713185	3.53432	2.30909	0.0024	0.0273568
U4	179.675	21.8491	-3.03974	0.0051	0.0474646
U6	385.976	125.772	-1.61769	0.00065	0.0101601
UBE2D3	0	2.40066	inf	5e-05	0.00137331
UBL5	278.374	80.7628	-1.78526	0.00115	0.0157565
UBL7	132.94	33.2553	-1.99911	0.0001	0.00235366
UBXN11	12.6932	2.945	-2.10771	0.00505	0.0471392
UBXN6	91.7621	26.0861	-1.81462	0.0009	0.0130721
UCP2	40.8781	158.542	1.95547	0.0003	0.00556837
UGP2	190.228	49.7381	-1.9353	0.0007	0.0107703
UNC13B	12.1769	2.32901	-2.38636	0.0002	0.00404613
USP43	1.31851	0.216198	-2.60849	0.00295	0.0318763
USP54	5.21656	1.36017	-1.93931	0.0036	0.0368683
VAMP8	356.85	88.4544	-2.01231	5e-05	0.00137331
VAPB	43.9641	15.4487	-1.50884	0.00465	0.0444102
VASH1	0.705901	2.48247	1.81424	0.0047	0.0447568
Vault	99.7897	0	#NAME?	0.0006	0.00954602
VAV2	9.83712	1.7932	-2.4557	0.00015	0.00322964
VDR	24.0884	5.67669	-2.08522	0.00035	0.00626037
VIM	66.2776	453.746	2.77529	5e-05	0.00137331
VOPP1	3.32272	14.0684	2.08202	0.00235	0.026917
VPREB3	0.420852	6.1818	3.87664	0.00155	0.0197116
VPS36	9.49986	3.28059	-1.53395	0.0044	0.0427319
VSIG4	1.7283	27.3277	3.98294	5e-05	0.00137331
VSTM1	1.55167	6.03437	1.95938	0.00435	0.0423618
VWF	0.721875	2.77467	1.9425	0.0036	0.0368683
WBSCR27	67.0927	4.067	-4.04412	5e-05	0.00137331
WDR83OS	284.656	84.2418	-1.75661	0.00035	0.00626037
WIPF1	2.94394	13.9374	2.24314	0.0019	0.0229392
WIPI1	61.3404	9.99503	-2.61756	5e-05	0.00137331
WISP2	6.0472	0.476252	-3.66647	5e-05	0.00137331
WNK2	6.48793	1.30631	-2.31227	0.0037	0.037638
WSB1	13.1435	43.9964	1.74304	0.00445	0.0430801
WWC1	33.8008	2.08349	-4.01998	5e-05	0.00137331
WWC3	10.016	1.47049	-2.76794	0.00015	0.00322964
WWP1	5.44242	17.4562	1.68142	0.0019	0.0229392
XDH	1952.78	323.103	-2.59546	0.0007	0.0107703
Y_RNA	107.089	0	#NAME?	0.0005	0.00826406
ZBTB2	1.03709	4.58945	2.14578	0.00265	0.0294653
ZBTB42	32.9616	4.24045	-2.9585	5e-05	0.00137331
ZBTB47	52.003	5.86898	-3.14741	0.00025	0.00483017
ZBTB7B	29.6346	11.3589	-1.38345	0.00395	0.0394855
ZC3H7B	17.2504	3.66318	-2.23546	0.0002	0.00404613
ZDHHC13	0.810105	3.6246	2.16164	0.0006	0.00954602
ZDHHC2	0.203669	1.64669	3.01527	0.0016	0.0201708
ZMAT5	35.994	10.7653	-1.74137	0.0026	0.0290546
ZNF184	0.303376	1.33057	2.13287	0.00235	0.026917
ZNF185	5.06608	0.460994	-3.45805	0.0001	0.00235366
ZNF213	8.48275	1.99321	-2.08944	0.00195	0.0233969
ZNF219	12.031	2.66824	-2.1728	0.00015	0.00322964
ZNF280C	0.181578	1.14628	2.65829	0.0013	0.0173066
ZNF282	15.0517	2.4718	-2.60629	0.00055	0.00889632
ZNF385A	0.564475	3.03911	2.42867	0.00525	0.0484522
ZNF641	21.2004	1.46594	-3.8542	0.0001	0.00235366
ZNF707	1.32242	0.124823	-3.40523	0.0001	0.00235366
ZNF800	0.947394	4.46368	2.2362	0.0009	0.0130721
ZNHIT1	124.29	31.8801	-1.96298	5e-05	0.00137331
ZYX	36.7671	134.296	1.86892	0.0016	0.0201708

## Sheet: D90 V D250 Kashmiri(S4b)
Table S4b: Differentially expressed genes between D90 (mid lactation) vs D250 (late lactation) in Kashmiri cattle
Gene	FPKM (D90)	FPKM (D250)	p_value	q_value
AAK1,ENSBTAG00000047822	2.40229	9.93984	0.0002	0.00404613
ABHD17C	1.24387	5.07494	0.00175	0.0215557
ABLIM3	0.13889	1.36607	0.001	0.0141867
ACOX2	0.872713	4.29852	0.00515	0.0477909
ADGRF1	1.286	7.17933	0.00035	0.00626037
ADGRL2	0.184005	0.996938	0.0005	0.00826406
AIF1L	0.362856	3.3979	0.0027	0.0298634
ALDH1A1	14.6622	59.1113	0.00145	0.0187657
AMOT	0.426049	2.29908	0.00255	0.0286244
AMOTL2	0.309256	3.34484	0.0001	0.00235366
ANK3	0.603284	3.17813	0.0032	0.0338647
ANXA4	9.28178	26.8053	0.0052	0.0481211
AOX1	1.43702	9.94749	0.00015	0.00322964
AP1M2	11.5119	48.387	0.0029	0.031488
ARFGEF3	0.216362	1.07856	0.00225	0.0260726
ARHGAP21	0.988597	4.23064	0.0013	0.0173066
ARHGAP32	0.0695081	0.632415	0.0001	0.00235366
ARHGAP5	0.512601	3.63666	0.00045	0.0075999
ARHGEF12	0.630486	3.0264	0.0003	0.00556837
ARHGEF16	3.76039	14.8245	0.00075	0.0113481
ARHGEF28	0.122649	2.47878	0.00315	0.0334575
ARHGEF5	1.72091	8.08072	0.0004	0.00693591
ARL15	2.9394	16.1168	0.00195	0.0233969
ATP10A	0.448453	2.95862	0.00115	0.0157565
ATP9A	0.356951	3.97851	5e-05	0.00137331
B3GNT6	0.00407094	0.532565	0.00065	0.0101601
B4GALT6	0.855026	6.25866	0.0007	0.0107703
BCKDHA	27.6599	91.7754	0.0019	0.0229392
BGN	9.47575	34.5683	0.00525	0.0484522
bta-mir-2904-3	157.865	685.379	0.0009	0.0130721
C1orf210	7.79932	27.7712	0.0044	0.0427319
C2orf72	0.628399	2.82325	0.00515	0.0477909
C3orf52	0.129893	2.27042	0.00115	0.0157565
C6orf132	0.181634	4.7896	5e-05	0.00137331
CA8	4.13298	21.4067	0.00155	0.0197116
CADPS2	0.756931	4.26955	0.001	0.0141867
CALB1	0.598857	4.77186	0.0004	0.00693591
CALD1	1.39863	6.80398	0.00105	0.0147183
CAV1	0.775895	4.09219	0.0032	0.0338647
CCDC13	0.77482	6.9537	0.0028	0.030657
CCDC152	7.77556	30.0923	0.00325	0.0342389
CCDC170	0.166657	1.3064	0.0019	0.0229392
CD300E	1.37582	5.115	0.00455	0.0437604
CDC42BPA	0.242154	1.35095	0.00185	0.0224897
CDC42BPG	0.633414	3.71318	0.0009	0.0130721
CDC42EP1	9.11931	29.2917	0.00315	0.0334575
CDH1	5.05293	31.2495	0.00015	0.00322964
CDK18	1.11704	6.4711	0.0014	0.018274
CENPE	0.0962399	0.400869	0.00465	0.0444102
CFAP97	0.566289	2.32675	0.00215	0.0252035
CGN	0.792606	3.40842	0.00385	0.0387403
CGNL1	0.779905	6.07548	0.0002	0.00404613
CLDN1	0.405162	11.0752	5e-05	0.00137331
CLDN23	0.249295	3.08762	0.0003	0.00556837
CLDN4	20.3012	73.4759	0.0027	0.0298634
CLDN8	2.91825	10.7879	0.004	0.0398697
CRISP3	16.3529	92.6967	5e-05	0.00137331
CRISPLD2	5.67844	20.7036	0.00175	0.0215557
CTF1	0.310517	2.44092	0.00065	0.0101601
CTNNA1	15.1791	47.7308	0.001	0.0141867
CTNNAL1	1.55173	6.3062	0.0021	0.0247571
CTNND1	4.39502	26.3368	0.00055	0.00889632
CTTN	7.03982	24.5671	0.00155	0.0197116
CUEDC1	7.54805	29.2893	0.0011	0.0152426
CYB5A	15.2172	56.7128	0.00445	0.0430801
CYR61	2.30432	35.3248	5e-05	0.00137331
DAB2IP	0.309397	2.11749	0.00165	0.0206434
DCN	0.082732	2.28455	0.00165	0.0206434
DCXR	17.6641	53.0367	0.00185	0.0224897
DDAH1	1.43257	7.37154	0.00155	0.0197116
DDR1	1.6254	5.80368	0.0024	0.0273568
DGCR8	8.90383	58.6715	5e-05	0.00137331
DGKH	0.200247	0.90363	0.0034	0.0353747
DMP1	1.34122	6.48591	0.0007	0.0107703
DOCK1	0.585613	3.16447	0.0001	0.00235366
DOCK4	0.378959	2.89939	5e-05	0.00137331
DPYD	1.88519	9.78393	5e-05	0.00137331
DSC2	0.247209	1.86205	0.00205	0.0243112
DSG2	0.284713	1.94063	0.00095	0.0136322
DSP	1.02666	10.9628	5e-05	0.00137331
DTX4	0.364775	2.27402	0.00065	0.0101601
EFHC1	1.24243	5.78928	0.0043	0.0420315
EFHD1	30.5094	157.518	0.00115	0.0157565
EGFR	0.0477626	0.512729	0.0004	0.00693591
EHF	10.8282	55.2163	0.00015	0.00322964
EHHADH	2.6337	12.222	0.0002	0.00404613
ELMO3	3.59534	16.4635	0.0008	0.0119393
EMP2	0.192827	1.3687	0.00345	0.0357336
ENAH	0.355068	1.77292	0.00185	0.0224897
ENPP3	0.731216	2.96839	0.0051	0.0474646
EPB41L4B	0.834823	6.04979	0.00075	0.0113481
EPCAM,MSH2	10.2453	31.0996	0.00415	0.0409727
EPS8L1	1.70864	8.20972	0.0008	0.0119393
ERBB2	0.786299	4.37447	0.00125	0.0168072
ERBB3	1.05859	8.53973	5e-05	0.00137331
ESR1	0.458186	5.74375	0.0004	0.00693591
ESRP1	1.5876	7.76511	0.0016	0.0201708
ETNK2	1.81222	10.0772	0.001	0.0141867
EVPL	0.141532	3.18833	5e-05	0.00137331
EYA2	1.19124	4.5714	0.00545	0.0497677
F11R	4.78072	13.0303	0.00485	0.0457958
F3	0.423541	12.187	5e-05	0.00137331
FAM107A	7.69422	38.6668	0.00095	0.0136322
FAM84A	1.7326	7.58875	0.00445	0.0430801
FAM84B	1.16451	5.13045	0.00045	0.0075999
FARP1	1.72397	5.28635	0.00315	0.0334575
FBLIM1	1.01149	4.67539	0.00105	0.0147183
FERMT2	1.15339	4.17319	0.00265	0.0294653
FN1	2.57829	13.4612	0.0028	0.030657
FNBP1L	1.22739	5.77912	0.0003	0.00556837
GAB1	1.01354	5.94407	0.00055	0.00889632
GALC	0.658098	3.73401	0.00465	0.0444102
GALM	35.5508	120.17	0.00325	0.0342389
GCAT	26.5152	116.52	0.00265	0.0294653
GCK	18.5606	73.0558	0.00465	0.0444102
GJA1	0.0929451	1.52902	0.0051	0.0474646
GNA11	2.23607	8.89153	0.00255	0.0286244
GNAQ	1.10451	6.29237	5e-05	0.00137331
GP5,LRRC15	0.0604615	1.30583	0.00025	0.00483017
GPRC5A	0.29379	1.89356	0.0014	0.018274
GPT2	4.1597	17.3622	0.0017	0.0210931
GRAMD2	3.49374	16.9851	0.00195	0.0233969
GRHL1	1.43421	6.73328	0.00125	0.0168072
GRHL3	0.382283	3.2632	0.00085	0.0125151
GUCY1A3	0.102947	1.02464	0.00085	0.0125151
H1F0	12.6867	61.5489	0.0045	0.0433966
HHATL	0.792175	3.98324	0.00355	0.0364874
HIBADH	21.3868	81.1175	0.00385	0.0387403
HOMER2	7.46118	25.2284	0.0028	0.030657
HPGD	1.29825	9.21013	0.0001	0.00235366
HR	0.247823	1.51015	0.00215	0.0252035
HSPB8	0.405482	9.37294	5e-05	0.00137331
IDH1	67.9982	291.33	0.0036	0.0368683
IDS	1.45358	4.56722	0.00445	0.0430801
IFT46	3.24758	13.8536	0.00165	0.0206434
IL1R1	2.62504	9.48085	0.005	0.0468104
IQSEC2	0.823584	3.22323	0.003	0.032261
IRF6	3.25617	11.5497	0.0017	0.0210931
IRS1	1.38131	6.63317	0.0039	0.0391217
ITSN1	1.01746	4.27909	0.00355	0.0364874
JUP	3.83219	22.4522	5e-05	0.00137331
KANK1	2.34464	8.351	0.0047	0.0447568
KAZN	0.248767	1.46725	0.00025	0.00483017
KDF1	1.08836	5.94919	0.00485	0.0457958
KIAA1217	0.233976	1.80935	0.00065	0.0101601
KLF15	2.00434	7.62962	0.00235	0.026917
KLF4	2.13151	13.1349	0.0003	0.00556837
KLHL40	10.506	39.7223	0.0045	0.0433966
KREMEN1	0.283806	1.54505	0.0047	0.0447568
KRT80	0.728422	14.4675	5e-05	0.00137331
LAMC2	0.227553	2.00539	0.00045	0.0075999
LGR4	0.257697	1.33718	0.0045	0.0433966
LIPH	0.138401	0.970325	0.0002	0.00404613
LMO7	0.418231	14.4041	5e-05	0.00137331
LRP3	3.87157	18.2912	0.0045	0.0433966
LRRC16A	3.22912	16.5549	0.00215	0.0252035
LRRC2	0.539989	2.80173	0.0019	0.0229392
LYPD5	3.09244	10.6114	0.0052	0.0481211
MACC1	0.105578	1.4649	0.00165	0.0206434
MAGI1	0.424882	2.24898	0.0026	0.0290546
MAL2	2.28111	14.9089	5e-05	0.00137331
MALL	2.70242	9.89599	0.00385	0.0387403
MAP2	0.332487	3.92074	0.0002	0.00404613
MAP3K13	0.280144	1.02675	0.0054	0.0494335
MAPK13	27.007	122.134	0.00365	0.0372575
MAPK4	0.628416	4.14287	0.00075	0.0113481
MARVELD2	0.363517	2.82168	0.00025	0.00483017
MBNL3	0.263809	1.49009	0.0008	0.0119393
ME1	0.0485251	1.40554	0.0037	0.037638
MET	0.347859	2.77781	0.0008	0.0119393
MFSD4A	7.22867	28.2237	0.0016	0.0201708
MKL2	0.872804	3.64158	0.00325	0.0342389
MMP15	0.427644	3.19684	0.00045	0.0075999
MSLNL	2.3374	15.6576	0.00225	0.0260726
MYO10	0.435341	2.3916	5e-05	0.00137331
MYO5B	1.40706	5.47339	0.00205	0.0243112
MYO6	0.414545	3.84359	5e-05	0.00137331
MYOM1	1.01016	8.66103	0.00065	0.0101601
N4BP3	0.506383	2.82083	0.00155	0.0197116
NAPRT	18.089	72.2348	0.00175	0.0215557
NAV3	0.178707	1.13637	0.0008	0.0119393
NCKAP1	1.05587	6.15466	0.00145	0.0187657
NDRG1	31.0184	121.981	0.0008	0.0119393
NDRG4	3.48137	17.9204	0.00045	0.0075999
NDST1	1.44823	5.00053	0.0025	0.0282157
NEBL	1.06978	5.80813	0.003	0.032261
NECTIN4	0.564381	4.45425	0.0017	0.0210931
NES	0.0551868	0.898184	0.0023	0.026508
NFIB	4.14656	19.1601	0.00385	0.0387403
NIPAL2	13.3275	48.7976	0.0046	0.044079
NOV	0.206248	3.73142	5e-05	0.00137331
NPPB	0	1.29394	5e-05	0.00137331
NR3C2	0.3833	2.34895	0.0006	0.00954602
OCLN	1.28247	12.2748	0.00045	0.0075999
OCRL	1.67816	6.44094	0.0019	0.0229392
OSBPL1A	12.4615	49.174	0.001	0.0141867
OSBPL5	1.81073	7.36435	0.0034	0.0353747
OVOL1	0.764902	3.46094	0.00415	0.0409727
PAH	22.2738	84.6231	0.0026	0.0290546
PALLD	0.250679	2.05035	0.00095	0.0136322
PALMD	0.875501	11.1249	0.0001	0.00235366
PAPSS2	5.55228	19.6171	0.00305	0.0326531
PARVA	1.68346	9.54093	0.00265	0.0294653
PATJ	0.394421	3.35434	5e-05	0.00137331
PBX1	0.240702	1.67365	0.00035	0.00626037
PDLIM5	0.80855	2.91289	0.0028	0.030657
PEAR1	0.0565742	3.08885	0.0003	0.00556837
PFN2	1.60724	6.58083	0.0025	0.0282157
PGM2	2.13391	9.92138	0.00065	0.0101601
PHLDB2	0.0240627	2.35827	0.00215	0.0252035
PKD2	0.200026	1.45258	0.00255	0.0286244
PKD2L1	1.51622	7.457	0.0022	0.025641
PKP1	0.334026	2.72814	0.0002	0.00404613
PKP2	0.737916	4.24831	0.00115	0.0157565
PLCE1	0.0271394	0.340612	0.00365	0.0372575
PODXL	0.30743	4.12284	0.00025	0.00483017
PPFIBP1	0.448725	3.61529	0.00015	0.00322964
PPFIBP2	1.35699	5.46867	0.0038	0.038406
PPP1R9A	0.0654065	0.394096	0.00465	0.0444102
PRICKLE1	0.205256	1.40905	0.00135	0.0177775
PRKD1	0.76802	3.32827	0.005	0.0468104
PRKG2	0.784135	4.22312	0.00195	0.0233969
PROM2	0.166188	1.08833	0.00055	0.00889632
PTPN14	0.177002	1.35228	0.003	0.032261
PTPN21	0.376213	3.83793	5e-05	0.00137331
RAB13	6.1153	21.8825	0.00415	0.0409727
RAB15	3.72586	12.3067	0.0019	0.0229392
RAB25	19.8901	64.5414	0.0049	0.0461249
RAI14	1.02893	3.67259	0.00395	0.0394855
RAPGEFL1	0.378533	2.68741	0.001	0.0141867
RASEF	1.30316	8.18774	0.0007	0.0107703
RASSF4	39.5625	134.803	0.0049	0.0461249
RASSF6	0.0906232	0.816544	0.004	0.0398697
RBBP8NL	1.06311	4.85731	0.0025	0.0282157
RDX	1.88043	6.35258	0.0033	0.0346122
RHBG	0.185471	1.15384	0.00415	0.0409727
RIPK4	0.41005	2.32889	0.00145	0.0187657
RND3	1.15631	11.1125	5e-05	0.00137331
RUNDC3B	0.363857	4.1303	0.00185	0.0224897
RUSC2	2.49056	10.5339	0.00495	0.04647
SELENBP1	14.635	67.8222	0.00315	0.0334575
SETD7	2.98293	12.9646	0.0013	0.0173066
SH2D4A	0.869393	4.21813	0.0013	0.0173066
SH3BGRL2	3.24402	18.2587	0.0051	0.0474646
SH3BP4	8.08291	42.167	0.00075	0.0113481
SH3D19	0.738784	3.7852	0.00065	0.0101601
SH3PXD2A	0.120471	0.852698	0.0005	0.00826406
SHROOM3	1.86539	12.7826	0.00295	0.0318763
SLC10A6	0.206572	1.4091	0.00235	0.026917
SLC1A1	0.45023	2.34996	0.0042	0.0413349
SLC27A6	2.76091	11.9888	0.00515	0.0477909
SLC36A4	1.17909	4.30286	0.0033	0.0346122
SLC7A8	1.00463	4.84188	0.0008	0.0119393
SMAD1	0.584435	2.8072	0.00385	0.0387403
SMAD5	0.749511	2.84631	0.00325	0.0342389
SMARCA1	0.40453	2.06088	0.0048	0.0454455
SOX10	8.40882	54.5933	0.00065	0.0101601
SOX13	1.48798	9.76145	0.0005	0.00826406
SPG20	3.14834	10.1969	0.0035	0.0361084
SPRED1	0.200528	0.967809	0.0053	0.0487801
SPTLC3	0.873237	3.19273	0.00185	0.0224897
ST5	2.261	9.30795	0.00335	0.0349903
STARD10	4.89625	16.4943	0.00505	0.0471392
STBD1	0.162781	3.85761	0.0018	0.0220142
STON2	1.14149	6.03377	0.0011	0.0152426
STRIP2	0.407422	2.83961	0.00055	0.00889632
SYT17	1.54426	15.3495	0.0005	0.00826406
TACC2	0.583787	3.98205	0.0049	0.0461249
TACSTD2	8.22789	52.1322	0.00035	0.00626037
TBX3	0.0926976	1.77202	0.00025	0.00483017
TC2N	0.591681	5.11185	0.00015	0.00322964
TDRP	0.818698	5.0004	0.00125	0.0168072
TEAD1	0.561034	2.9309	0.00145	0.0187657
TFAP2A	0.779155	5.92472	0.00035	0.00626037
TFF3	141.299	491.961	0.00545	0.0497677
THBS1	3.39162	42.094	5e-05	0.00137331
THRB	1.04045	5.53168	0.0019	0.0229392
TJP1	1.466	6.57121	0.0003	0.00556837
TMEM45B	0.115735	4.01734	0.00295	0.0318763
TMPRSS4	0.172754	2.44744	0.00245	0.0277834
TNFRSF21	8.08477	27.9423	0.00165	0.0206434
TNS4	0.0686009	1.24194	0.0028	0.030657
TOM1L1	4.88979	24.5314	0.0008	0.0119393
TP53BP2	0.967391	3.95178	0.0018	0.0220142
TRIM2	1.46497	7.7138	0.00085	0.0125151
TRIM46	1.00911	7.53872	0.00195	0.0233969
TRPV6	0.120528	2.65437	0.0017	0.0210931
UACA	0.219628	1.00822	0.00515	0.0477909
UNC13B	2.32901	8.41907	0.0035	0.0361084
USP43	0.216198	1.84067	0.00125	0.0168072
USP54	1.36017	8.71219	5e-05	0.00137331
USP6NL	0.654901	2.79907	0.00265	0.0294653
VLDLR	1.62513	6.49975	0.00185	0.0224897
VPS36	3.28059	9.68858	0.0044	0.0427319
WWC1	2.08349	18.7535	5e-05	0.00137331
XDH	323.103	1603.64	0.00475	0.0451151
ZFHX3	0.143387	0.951181	0.0003	0.00556837
ABTB2	16.5043	4.68305	0.00335	0.0349903
ACAP1,ENSBTAG00000045892	45.4703	11.8279	0.00395	0.0394855
ACKR3	9.53222	2.12336	0.0041	0.0406057
ADORA2A	11.3053	1.86969	0.00115	0.0157565
AFAP1L2	10.9914	2.93462	0.0029	0.031488
AGFG2	54.2932	12.6266	0.00075	0.0113481
AKNA	48.8008	14.2514	0.0027	0.0298634
ANXA6	57.967	16.9678	0.0022	0.025641
ARHGAP9	20.2501	4.16537	0.00125	0.0168072
ARHGDIB	415.289	130.426	0.003	0.032261
ARHGEF7	37.8452	11.3576	0.0007	0.0107703
ASF1B	36.004	9.82876	0.0002	0.00404613
ASIC1	1.76957	0.219409	0.0001	0.00235366
B3GNT7	13.9475	1.7294	0.0002	0.00404613
bta-mir-142	5.21301	1.15447	0.00445	0.0430801
bta-mir-192,bta-mir-194-2	12.1868	4.38997	0.0051	0.0474646
C10orf128,FAM170B	10.6409	2.18626	0.005	0.0468104
CALY	12.0696	1.33145	0.00055	0.00889632
CARD11	42.6333	9.43884	0.0027	0.0298634
CBX4	21.5186	6.61657	0.0045	0.0433966
CCL4	280.172	46.1602	0.00025	0.00483017
CCL5	1649.33	186.628	5e-05	0.00137331
CCND3	198.84	52.8555	0.0016	0.0201708
CCR7	101.607	29.9784	0.0016	0.0201708
CCR9	3.17188	0.693466	0.00435	0.0423618
CD2	140.63	27.3141	0.0005	0.00826406
CD247	195.914	47.7586	0.00085	0.0125151
CD28	24.8593	7.23597	0.0018	0.0220142
CD3D	198.347	42.1059	0.00425	0.0416909
CD3E	659.237	135.089	5e-05	0.00137331
CD4	98.9209	29.6458	0.00435	0.0423618
CD48	269.08	82.0024	0.0009	0.0130721
CD5	182.892	41.8181	0.00045	0.0075999
CD7	71.6179	6.96802	0.0001	0.00235366
CD79A	42.4576	9.76891	0.00305	0.0326531
CD96	102.978	21.1418	0.0013	0.0173066
CDH24	1.78196	0.415452	0.00275	0.0302564
CDKN1A	131.434	41.7524	0.0009	0.0130721
CDKN2D	36.0114	11.4754	0.0044	0.0427319
CENPM	16.9955	5.22349	0.0043	0.0420315
CHST2	7.39022	1.36685	0.00135	0.0177775
CORO1A	499.606	153.111	0.0011	0.0152426
CPE	3.19603	0.32655	0.0037	0.037638
CRTAM	73.6456	13.6222	0.00195	0.0233969
CSRNP1	50.6265	17.0872	0.00245	0.0277834
CTSW	954.347	98.3788	0.0022	0.025641
DGKD,SAG	26.3372	8.40618	0.00235	0.026917
DUSP2	274.966	65.2336	5e-05	0.00137331
EMID1	2.61593	0.366277	0.0053	0.0487801
ERF	20.5225	6.99262	0.0043	0.0420315
FAM162A	562.424	161.798	0.00095	0.0136322
FAM222A	1.54271	0.277564	0.00205	0.0243112
FGD3	55.9035	17.3517	0.00305	0.0326531
FLT3LG	44.9071	13.9349	0.0015	0.0192357
FYN	184.259	50.141	0.0039	0.0391217
GCSAM	7.17134	1.62923	0.00525	0.0484522
GFI1	31.4329	4.87772	0.00105	0.0147183
GGT7	3.48113	0.689748	0.00085	0.0125151
GLTSCR2	596.324	147.088	0.00035	0.00626037
GMFG	311.091	111.092	0.0035	0.0361084
GPR132	234.735	41.3121	0.0009	0.0130721
GRASP	43.2128	5.46619	5e-05	0.00137331
GSTP1	226.65	85.9807	0.00435	0.0423618
GYPC	175.407	28.6451	0.0002	0.00404613
H1FX	399.528	110.219	0.0009	0.0130721
H2AFX	34.1616	10.3077	0.00055	0.00889632
HIC1	3.74557	0.481662	0.0013	0.0173066
HIST1H2AM	0.431312	0	0.00135	0.0177775
HIST2H2AC	0.411184	0	0.00175	0.0215557
ID2	103.532	27.9533	0.00025	0.00483017
IDH2	73.4204	25.7479	0.00505	0.0471392
IFI6	85.9116	24.7177	0.0003	0.00556837
IGFBP4	4.1144	1.02157	0.0014	0.018274
IL16	39.8628	9.22451	0.00455	0.0437604
IL21R	58.3689	11.7182	5e-05	0.00137331
IL27RA	59.6226	18.7904	0.00135	0.0177775
IL2RB	90.8374	20.5753	0.0021	0.0247571
IL2RG	375.238	116.674	0.00245	0.0277834
IRF4	12.2467	3.55723	0.0031	0.0330664
ITGB7	111.353	36.0207	0.00235	0.026917
JAML,MPZL2,MPZL3	200.904	40.8267	0.00015	0.00322964
JMJD6	31.3931	11.3003	0.0054	0.0494335
JUNB	108.15	40.8505	0.0025	0.0282157
KIAA1683	83.6926	21.0091	0.0002	0.00404613
KIF22	43.5817	11.3723	0.0045	0.0433966
LAG3	15.4794	3.51688	0.0017	0.0210931
LAT	68.1769	15.763	0.00115	0.0157565
LCK	85.9496	23.0974	0.0024	0.0273568
LPXN	34.751	11.6093	0.00205	0.0243112
LRCH4,SAP25	85.3134	26.7707	0.0015	0.0192357
LSP1	253.848	68.6442	0.00025	0.00483017
LTB	256.412	64.2195	0.00045	0.0075999
LY6E	360.959	67.7207	5e-05	0.00137331
MADD	72.9907	15.3359	0.0012	0.0162977
Mail	24.3133	7.68142	0.00295	0.0318763
MAP1LC3A	158.749	41.5514	0.0004	0.00693591
MAP4K1	35.013	11.2772	0.00165	0.0206434
METRNL	168.505	29.931	5e-05	0.00137331
NCR3	147.153	26.1287	0.00025	0.00483017
NKG7	108.806	35.4011	0.00405	0.0402439
NR4A1	49.1851	13.9988	0.00285	0.0310731
NSMCE3	26.6099	9.507	0.00195	0.0233969
NUP210	10.0615	3.43028	0.00335	0.0349903
OBFC1	226.095	56.4208	0.00265	0.0294653
P2RY8	18.366	6.28282	0.0021	0.0247571
PARVG	41.5118	14.6564	0.00485	0.0457958
PDCD1	27.272	5.54948	0.0005	0.00826406
PDIA4	102.705	38.9506	0.0052	0.0481211
PER1	41.8979	12.8883	0.0016	0.0201708
PIK3IP1	35.8545	9.39984	0.0006	0.00954602
PLEKHF1	145.143	5.00513	5e-05	0.00137331
PPIB	772.524	292.875	0.004	0.0398697
PPIF	42.6063	13.6511	0.0027	0.0298634
PRDX4	48.8388	17.1127	0.002	0.0238626
PRF1	52.0216	10.3841	0.0014	0.018274
PSTPIP1	43.2352	14.3487	0.0039	0.0391217
PTPN7	20.0373	6.27914	0.002	0.0238626
PTPRCAP	224.695	26.2207	5e-05	0.00137331
PVRIG	122.514	19.1592	0.0004	0.00693591
QSOX1	144.67	47.6633	0.00055	0.00889632
RAC2	300.838	81.7494	0.00465	0.0444102
RASA3	134.848	43.6392	0.00275	0.0302564
RASL11A	22.5665	2.52382	0.0017	0.0210931
RCN3	16.5317	3.45835	0.0017	0.0210931
RGS1	608.985	138.152	0.0011	0.0152426
RGS3	14.8411	3.99582	0.00315	0.0334575
RILPL2	89.8863	26.1654	0.0052	0.0481211
RNF122	61.9736	16.3186	0.003	0.032261
RUNX3	52.3214	13.6103	0.00155	0.0197116
SERTAD1	107.962	33.8556	0.0007	0.0107703
SH2D2A	92.2258	16.3638	5e-05	0.00137331
SIT1	47.3367	12.2417	0.00335	0.0349903
SLA	115.913	40.455	0.0034	0.0353747
SLBP	51.5812	17.2445	0.0043	0.0420315
SNORA24	112.393	36.2621	0.0037	0.037638
SNORD49,SNORD65	69.8191	22.1953	0.00385	0.0387403
SPRY2	74.1036	19.9018	0.00455	0.0437604
SYTL3	51.4781	9.80681	0.00195	0.0233969
TAGAP	55.3926	13.3275	5e-05	0.00137331
TBC1D10C	41.178	8.50124	0.0036	0.0368683
TCEAL1	20.0738	5.69964	0.00205	0.0243112
TM4SF5	45.2045	13.274	0.00425	0.0416909
TMUB1	21.391	6.51619	0.00315	0.0334575
TNFAIP3	96.0513	25.0715	0.0019	0.0229392
TNFSF9	10.3617	2.48177	0.00235	0.026917
TOR3A	71.7222	17.9644	0.00025	0.00483017
TP73	4.14067	0.986801	0.0043	0.0420315
TRAC	418.803	105.221	0.00195	0.0233969
TRAF1	39.5753	12.6908	0.0012	0.0162977
TUBA4A	86.6659	30.1504	0.0015	0.0192357
U3	7.09211	0	0.00025	0.00483017
UBD	812.931	198.5	0.00115	0.0157565
UBE2S	116.531	36.3376	0.00145	0.0187657
UCHL1	6.32971	1.17897	0.00515	0.0477909
UCP2	158.542	64.109	0.0035	0.0361084
VOPP1	14.0684	3.5789	0.00325	0.0342389
VSTM2L	3.46493	0.623918	0.00215	0.0252035
YPEL3	167.087	65.2116	0.00525	0.0484522

## Sheet: D15 V D250 Kashmiri(S4c)
Table S4c: Significantly differentially expressed genes between D15 (early lactation) vs D90 (mid lactation) in Kashmiri cattle
Gene	FPKM (D15)	FPKM (D90)	log2(fold_change)	p_value	q_value
TBC1D23	3.04082	12.5683	2.04726	0.0013	0.0173066
ABCA1	0.186958	2.10436	3.49259	5e-05	0.00137331
ADAM28,ADAMDEC1	0.34457	3.55919	3.36868	0.00235	0.026917
ADAP2	0.237019	2.3216	3.29204	0.0011	0.0152426
ADGRF5	0.0470433	1.19366	4.66526	0.0002	0.00404613
ADRBK2	0.947817	5.71667	2.59249	0.0047	0.0447568
ADTRP	0.249699	3.27945	3.71519	0.00015	0.00322964
AFF4	2.19145	8.67236	1.98454	0.0016	0.0201708
AGO3	0.175887	1.05451	2.58385	0.0013	0.0173066
AHNAK	6.98695	37.5397	2.42569	0.00235	0.026917
AKAP2	0.0631807	0.479994	2.92546	0.00115	0.0157565
ALDH1A3	0.692314	4.22288	2.60873	0.0032	0.0338647
ALOX5	0.678602	4.98724	2.8776	0.00065	0.0101601
ANLN	0.21829	1.70699	2.96713	0.00105	0.0147183
ANXA1	57.1028	231.068	2.01669	0.0003	0.00556837
APOE	462.799	1573.72	1.76572	0.0032	0.0338647
AREG	1.2786	10.6719	3.06118	0.0008	0.0119393
ARHGEF40	0.39087	2.8607	2.87161	0.0012	0.0162977
ARL5B	0.180523	1.51134	3.06557	0.0001	0.00235366
ARNT,CTSK,CTSS	40.2833	220.613	2.45327	0.0001	0.00235366
ARSB	1.72451	7.35324	2.09219	0.00245	0.0277834
ARSI	0	0.361858	inf	5e-05	0.00137331
ASAP1	1.02106	3.98664	1.96511	0.00175	0.0215557
ASB11	23.1548	120.701	2.38205	0.0003	0.00556837
ASPM	0.0464284	0.566959	3.61016	0.001	0.0141867
ATF6	2.24796	6.74683	1.58559	0.00435	0.0423618
ATP11C	0.200941	1.67363	3.05814	0.0025	0.0282157
ATP2B1	2.62041	17.6468	2.75154	5e-05	0.00137331
ATP2B4	1.26949	5.86795	2.2086	0.00025	0.00483017
ATP6V0A1	3.53665	11.8166	1.74036	0.001	0.0141867
ATP6V0D2	0.0748822	2.94966	5.29978	0.0047	0.0447568
AXL	0.687074	8.09962	3.55932	0.0004	0.00693591
B4GALT6	0.0855341	6.25866	6.19321	0.0009	0.0130721
BCL2L14	0.346286	3.19999	3.20803	0.002	0.0238626
BGN	1.51044	34.5683	4.51641	5e-05	0.00137331
BLNK	0.851782	9.74682	3.51638	5e-05	0.00137331
BoLA DR-ALPHA	72.7161	404.513	2.47584	5e-05	0.00137331
C1QTNF1	0.0676092	1.67561	4.63132	0.00035	0.00626037
C6orf132	0.471826	4.7896	3.34358	0.0001	0.00235366
C9orf72	0.52911	5.81391	3.45787	5e-05	0.00137331
CALCRL	0	0.356822	inf	5e-05	0.00137331
CAPN3	0.1284	2.50503	4.28611	0.0007	0.0107703
CAPZA1	11.7675	63.1545	2.42408	5e-05	0.00137331
CAV1	0.38923	4.09219	3.39418	0.0001	0.00235366
CBLL1	0.544664	2.9028	2.41401	0.00105	0.0147183
CCL2	7.84505	78.0867	3.31522	5e-05	0.00137331
CCL22	2.10991	8.48549	2.00782	0.0013	0.0173066
CCNT2	0.909099	3.82666	2.07358	0.0023	0.026508
CCR2	0.427849	3.23329	2.91783	0.00025	0.00483017
CCSER2	0.857789	3.77432	2.13752	0.0026	0.0290546
CD163	2.7279	15.8549	2.53907	5e-05	0.00137331
CD300E	0.421189	5.115	3.60219	5e-05	0.00137331
CD68	11.4171	268.428	4.55526	5e-05	0.00137331
CD74	240.47	1319.93	2.45654	0.001	0.0141867
CD86	2.21214	24.3821	3.46231	5e-05	0.00137331
CEACAM1	1.5805	13.1942	3.06145	0.00025	0.00483017
CENPE	0.0324799	0.400869	3.62551	5e-05	0.00137331
CHD1	1.46719	4.33243	1.56212	0.00375	0.0380331
CHN1	0	0.314711	inf	5e-05	0.00137331
CKS2	3.96179	31.1292	2.97404	0.0004	0.00693591
CLDN1	0.168532	11.0752	6.03817	0.0016	0.0201708
CLEC1A,CLEC7A	0.230622	4.52733	4.29506	0.00335	0.0349903
CLEC4A,CLEC6A	4.23562	31.1832	2.88013	0.0001	0.00235366
CLEC5A	1.7045	13.4339	2.97846	0.00055	0.00889632
CMKLR1	0.532258	6.50939	3.61233	5e-05	0.00137331
CNN3	1.8412	15.4715	3.07089	5e-05	0.00137331
COL5A3	0.0387889	0.567486	3.87087	0.0003	0.00556837
CPED1	0	0.383053	inf	5e-05	0.00137331
CPM	0.13847	8.412	5.9248	5e-05	0.00137331
CRABP2	0.711993	7.18241	3.33453	0.0003	0.00556837
CREB3L3	0.130469	3.45994	4.72897	0.0005	0.00826406
CRISP3	5.11071	92.6967	4.18092	5e-05	0.00137331
CSF1R	3.90236	31.5357	3.01457	0.0037	0.037638
CSTF1,FAM210B	3.1567	18.0054	2.51194	0.00025	0.00483017
CTSA	17.979	65.4524	1.86414	0.00065	0.0101601
CTSB	234.988	1006.31	2.09842	0.0037	0.037638
CTSC	22.7678	95.2028	2.06401	0.00105	0.0147183
CTTNBP2NL	0.620715	4.73355	2.93092	5e-05	0.00137331
CUBN	0.0116672	0.377923	5.01756	0.0014	0.018274
CX3CR1	0.377139	4.85816	3.68724	0.0013	0.0173066
CYP11A1	0.473321	2.07782	2.13418	0.00335	0.0349903
CYP2S1	0.14034	2.79912	4.31797	0.00095	0.0136322
CYR61	3.35134	35.3248	3.39787	0.0001	0.00235366
DAZAP2	38.4107	138.594	1.85128	5e-05	0.00137331
DCN	0	2.28455	inf	5e-05	0.00137331
DEGS1	5.21714	28.5551	2.45242	5e-05	0.00137331
DGCR8	14.3866	58.6715	2.02794	0.00025	0.00483017
DHRS9	2.73467	16.532	2.59583	0.0015	0.0192357
DMKN	0.796887	17.6328	4.46774	0.00065	0.0101601
DMP1	0.0529701	6.48591	6.93599	0.00135	0.0177775
DMXL1	0.912643	2.85716	1.64646	0.005	0.0468104
DOCK4	0.252416	2.89939	3.52188	0.00015	0.00322964
DPY19L1	1.09364	4.16976	1.93082	0.00355	0.0364874
DPYSL2	1.19799	8.64393	2.85107	5e-05	0.00137331
DSE	0.126829	1.6018	3.65874	5e-05	0.00137331
DYNLT3	2.03741	11.2857	2.46968	0.0003	0.00556837
ECT2	0.120952	1.00298	3.05178	0.00195	0.0233969
EDNRB	0.373829	6.67036	4.15732	5e-05	0.00137331
EEA1	0.594818	2.49663	2.06946	0.0047	0.0447568
EGR1	1.64734	11.6674	2.82427	5e-05	0.00137331
EHD3	1.09718	4.50355	2.03726	0.00355	0.0364874
EIF1	2.03604	19.9204	3.29041	0.00035	0.00626037
EMB	2.64547	17.5716	2.73165	0.00535	0.0491005
EMP1	10.7613	50.9017	2.24187	0.0001	0.00235366
EMP2	0.0355668	1.3687	5.26613	0.002	0.0238626
ENC1	0.159362	1.0046	2.65624	0.00345	0.0357336
ENPP1	0.561759	13.3083	4.56624	5e-05	0.00137331
ENPP3	0.30144	2.96839	3.29974	0.00015	0.00322964
EPHA2	0.702689	3.15675	2.16748	0.0053	0.0487801
EPS8	1.08469	6.17106	2.50823	0.00425	0.0416909
ERBIN	2.85413	11.1606	1.96729	0.00405	0.0402439
ERMP1	1.14777	6.7144	2.54843	0.0039	0.0391217
ERO1A	1.63782	7.37072	2.17003	0.0028	0.030657
ESR1	0.0853759	5.74375	6.07202	0.00055	0.00889632
EVPL	0.11461	3.18833	4.798	0.00095	0.0136322
EXOC6B	1.13699	4.20897	1.88824	0.00155	0.0197116
FABP4	17.6217	125.075	2.82736	0.00035	0.00626037
FABP5	13.7039	268.839	4.29408	5e-05	0.00137331
FADS3	0.968012	10.3513	3.41864	0.00045	0.0075999
FAM122B	0.77395	2.81047	1.8605	0.005	0.0468104
FAM214A	2.37006	6.99188	1.56076	0.00485	0.0457958
FAM3C	0.600818	3.03137	2.33497	0.0039	0.0391217
FAM78A	4.23931	19.0776	2.16998	0.0016	0.0201708
FCER2	2.63832	16.6005	2.65353	0.0001	0.00235366
FCMR	1.08868	4.40433	2.01634	0.00515	0.0477909
FGD4	0.688924	4.76105	2.78886	0.00075	0.0113481
FN1	2.02063	13.4612	2.73593	0.0013	0.0173066
FSTL3	1.01758	3.60933	1.82659	0.00455	0.0437604
GALC	0.654915	3.73401	2.51134	0.004	0.0398697
GATM	0.832146	3.9944	2.26307	0.0054	0.0494335
GBE1	3.43586	9.71329	1.49929	0.00385	0.0387403
GCFC2	0.202811	1.16764	2.5254	0.00145	0.0187657
GJA1	0.105235	1.52902	3.86092	0.00045	0.0075999
GM2A	4.95814	24.6693	2.31484	0.00095	0.0136322
GNPDA1	8.78992	24.0814	1.45399	0.00515	0.0477909
GNPTAB	4.27016	14.1301	1.72641	0.00345	0.0357336
GNS	4.52884	35.7854	2.98216	5e-05	0.00137331
GPNMB	3.14123	137.193	5.44873	5e-05	0.00137331
GPR137B	2.55911	14.4398	2.49634	0.0036	0.0368683
GPR155	0.170226	4.26977	4.64864	0.0011	0.0152426
GPRC5A	0.0931925	1.89356	4.34474	0.00325	0.0342389
GPX2	0	1.6152	inf	5e-05	0.00137331
GRN	123.345	358.027	1.53737	0.005	0.0468104
GSKIP	1.01429	3.85183	1.92507	0.0019	0.0229392
GYS1	2.54423	9.37691	1.88188	0.0005	0.00826406
HACD2	2.99044	10.6682	1.83489	0.00445	0.0430801
HACD4	0.136768	7.04329	5.68644	5e-05	0.00137331
HCRTR1	1.25471	8.99845	2.84232	0.00085	0.0125151
HIF1A	9.71924	35.5624	1.87143	0.00165	0.0206434
HNMT	0.924799	9.44935	3.353	0.00205	0.0243112
HTRA1	20.8669	67.5309	1.69433	0.00295	0.0318763
IDE	1.35066	4.06051	1.588	0.00345	0.0357336
IFI30	20.843	72.8022	1.80442	0.0034	0.0353747
IFRD1	7.25021	19.8869	1.45573	0.00545	0.0497677
IQGAP1,ZNF774	7.24805	36.6774	2.33923	0.00015	0.00322964
ITGAM	4.99892	22.4563	2.16743	0.0045	0.0433966
ITGB5	1.90711	8.77239	2.20158	0.0028	0.030657
KCTD12	3.8688	15.9521	2.04379	0.0009	0.0130721
KIAA1147	0.55114	3.04284	2.46493	0.0047	0.0447568
KIF11	0.127914	1.25429	3.29362	0.00175	0.0215557
KIF1B	2.58339	7.47584	1.53297	0.00485	0.0457958
KLF4	1.0525	13.1349	3.64151	5e-05	0.00137331
KREMEN1	0.180222	1.54505	3.09981	0.0007	0.0107703
KRT20,KRT23	0.67354	5.75395	3.09472	0.00075	0.0113481
KRT80	0.296985	14.4675	5.60628	5e-05	0.00137331
LDHA	24.2291	124.081	2.35647	5e-05	0.00137331
LGALS1	107.326	508.802	2.2451	0.0001	0.00235366
LGALS3	62.9681	755.276	3.58431	5e-05	0.00137331
LGMN	68.966	280.39	2.02348	0.00065	0.0101601
LHFPL2	0.820885	14.9691	4.18866	0.00055	0.00889632
LIPA	11.3598	143.648	3.66053	5e-05	0.00137331
LIPH	0.0917276	0.970325	3.40304	5e-05	0.00137331
LMO7	0.587976	14.4041	4.61458	5e-05	0.00137331
LPGAT1	1.47572	5.82567	1.981	0.00075	0.0113481
LRIF1	0.712438	4.58591	2.68637	0.0004	0.00693591
LRP4	0.115796	1.37956	3.57455	0.0005	0.00826406
LRRC66	0.0333639	2.00309	5.9078	0.00155	0.0197116
LRRC8B	1.32515	6.10706	2.20432	0.0048	0.0454455
LTBP2	0.159634	1.37992	3.11174	0.0034	0.0353747
LY6G6C	0.764034	14.0555	4.20136	5e-05	0.00137331
LYPD3	0.847875	7.61908	3.16769	0.00045	0.0075999
LYZ	11.4354	139.891	3.61272	5e-05	0.00137331
MACC1	0.218318	1.4649	2.7463	0.001	0.0141867
MAFB	3.12482	15.2701	2.28886	0.00065	0.0101601
MAP2	0.0500462	3.92074	6.29172	5e-05	0.00137331
MBOAT1	1.51588	7.57691	2.32145	0.0011	0.0152426
MEF2A	0.988179	4.55719	2.2053	0.0009	0.0130721
MEF2C	0.739212	3.98368	2.43004	0.0006	0.00954602
MERTK	1.09872	7.07753	2.68742	0.00045	0.0075999
MET	0.525905	2.77781	2.40107	0.0053	0.0487801
MGLL	3.77226	14.7781	1.96996	0.00185	0.0224897
MITF	1.29876	10.6557	3.03641	0.0008	0.0119393
MLLT10	0.724235	3.66922	2.34094	0.0027	0.0298634
MMP14	3.62178	27.4163	2.92026	0.0001	0.00235366
MMP19	10.1573	160.272	3.97993	5e-05	0.00137331
MOB1A	6.03026	18.0516	1.58183	0.0014	0.018274
MRAS	0.29155	3.14651	3.43194	0.00115	0.0157565
MRC1	0.284614	3.93193	3.78816	0.00025	0.00483017
MRC2	0.0873588	0.550238	2.65503	0.0008	0.0119393
MREG	0.372436	6.76843	4.18376	5e-05	0.00137331
MS4A7	0.326863	2.31676	2.82535	0.0046	0.044079
MTAP	2.77156	12.1612	2.13351	0.0051	0.0474646
MYO1E	2.63168	14.5105	2.46304	0.0001	0.00235366
MYOF	0.551937	7.64772	3.79245	0.00455	0.0437604
NBEAL1	0.136674	0.58636	2.10105	0.00495	0.04647
NCEH1	0.12829	1.51106	3.55807	0.00015	0.00322964
NCF2	9.49812	33.2173	1.80622	0.00435	0.0423618
ND1,ND2	183.43	1910.56	3.38069	5e-05	0.00137331
NEDD4	0.0326411	0.30686	3.23282	0.0004	0.00693591
NFAT5	0.483464	3.65971	2.92025	5e-05	0.00137331
NLRP1	0.195385	0.923799	2.24126	0.0048	0.0454455
NLRP3	0.413847	3.94979	3.2546	0.0002	0.00404613
NLRX1	1.06776	5.75078	2.42917	0.00015	0.00322964
NPPB	0	1.29394	inf	5e-05	0.00137331
NRP1	0.313979	2.96333	3.23848	0.0044	0.0427319
NRP2	2.98336	33.7596	3.50029	5e-05	0.00137331
NTN4	0.0351588	1.41275	5.32848	0.00245	0.0277834
NUSAP1	4.50895	15.5763	1.78849	0.0019	0.0229392
NXT2	0.405225	3.29983	3.0256	0.0002	0.00404613
OLR1	0.836047	7.74192	3.21104	0.00025	0.00483017
OXR1	3.09885	12.2225	1.97974	0.0007	0.0107703
P4HA1	1.56812	6.03481	1.94427	0.00275	0.0302564
PALMD	0.56516	11.1249	4.29899	5e-05	0.00137331
PAM	1.53226	11.8344	2.94926	0.00175	0.0215557
PAQR8	0.190614	1.82251	3.25721	0.00135	0.0177775
PARM1	0.829392	5.37118	2.69511	0.00475	0.0451151
PBX4	0.135463	0.978067	2.85204	0.005	0.0468104
PDCD6IP	6.5817	22.6371	1.78215	0.0031	0.0330664
PDK4	2.29176	9.5007	2.05158	0.0014	0.018274
PEAK1	0.41288	3.21299	2.96012	0.0019	0.0229392
PEAR1	0.0239921	3.08885	7.00836	0.0028	0.030657
PFN2	0.633685	6.58083	3.37643	5e-05	0.00137331
PHACTR4	1.1816	5.94996	2.33213	0.0005	0.00826406
PIAS1	1.71776	10.2034	2.57045	0.00015	0.00322964
PID1	0.0472975	1.75915	5.21697	0.0054	0.0494335
PIKFYVE	0.780328	2.83561	1.86151	0.00375	0.0380331
PKIB	2.03631	13.1078	2.68639	0.0014	0.018274
PLA2G15	1.66387	9.20842	2.46841	0.0047	0.0447568
PLA2G7	1.21819	22.6988	4.21981	5e-05	0.00137331
PLA2R1	0.0837298	1.91111	4.51253	5e-05	0.00137331
PLEKHA4	0.200977	1.8464	3.19961	0.0038	0.038406
PLK2	1.86173	13.4819	2.85631	0.0002	0.00404613
PLP2	17.4163	59.3412	1.7686	0.0013	0.0173066
PLS3	0.0911922	2.42806	4.73475	5e-05	0.00137331
POLK	0.160715	0.834919	2.37713	0.0022	0.025641
POU2AF1	0.37917	2.18538	2.52697	0.0039	0.0391217
PPARG	0.258169	8.81108	5.09293	5e-05	0.00137331
PPP1R3C	0.533385	2.73681	2.35925	0.00375	0.0380331
PROM2	0.17001	1.08833	2.67842	0.00385	0.0387403
PTAFR	6.58799	23.3087	1.82296	0.002	0.0238626
PTPRT	0.543194	5.16107	3.24813	0.00505	0.0471392
QSER1	0.894297	3.53182	1.98159	0.00195	0.0233969
RAB31	5.40097	17.6959	1.71213	0.001	0.0141867
RAB7B	5.13688	24.8485	2.27419	0.00015	0.00322964
RAB8B	1.97118	12.4504	2.65906	0.0001	0.00235366
RAD1	0.758733	2.77982	1.87333	0.00335	0.0349903
RALGAPA1	0.578309	2.44651	2.08081	0.00465	0.0444102
RALGPS2	0.637825	3.68079	2.52878	0.00015	0.00322964
RAP1GAP2	0.249752	1.58326	2.66433	0.0004	0.00693591
RARRES1	2.46231	38.0171	3.94856	5e-05	0.00137331
RBMS1	2.90426	13.1541	2.17927	0.0002	0.00404613
RBP4	0.419404	4.77034	3.50768	0.0021	0.0247571
RFX7	0.356187	1.56679	2.1371	0.0024	0.0273568
RGL1	1.57086	14.4512	3.20156	0.0004	0.00693591
RGS20	0.223926	3.18712	3.83116	0.00065	0.0101601
RHOBTB2	1.99732	6.81651	1.77097	0.0015	0.0192357
RICTOR	0.518378	2.06608	1.99482	0.00345	0.0357336
RIDA	6.69082	28.1941	2.07514	0.0013	0.0173066
RND3	1.02133	11.1125	3.44367	5e-05	0.00137331
RNF111	1.03913	4.05872	1.96565	0.0023	0.026508
RNF13	2.2829	12.3025	2.43002	5e-05	0.00137331
RNF19A	3.06291	12.122	1.98466	0.00055	0.00889632
RNF38	1.15951	5.68693	2.29414	0.00225	0.0260726
RP2	1.34478	5.96372	2.14885	0.00225	0.0260726
RSPRY1	1.56123	5.75216	1.88143	0.00085	0.0125151
S100A10	57.2421	229.531	2.00354	0.0005	0.00826406
S100A11	168.783	614.885	1.86514	0.00015	0.00322964
S100A12	39.0486	293.967	2.91231	0.0031	0.0330664
SCARB2	5.48269	22.982	2.06755	0.0001	0.00235366
SCIMP	0.492249	5.56748	3.49957	5e-05	0.00137331
SCIN	3.67314	48.8701	3.73386	5e-05	0.00137331
SCNN1G	1.40716	4.93874	1.81136	0.00355	0.0364874
SCPEP1	16.5034	50.2502	1.60636	0.0021	0.0247571
SEC31A	8.82805	28.5637	1.69401	0.0054	0.0494335
SERPINB8	0.253804	5.82945	4.52157	0.00035	0.00626037
SERPINC1	1.57915	5.39715	1.77305	0.00265	0.0294653
SFXN3	2.18305	8.73387	2.00027	0.00175	0.0215557
SGCA	1.232	5.46119	2.14822	0.0038	0.038406
SGK1	18.3355	74.1132	2.01509	0.00115	0.0157565
SGPL1	4.40797	16.5088	1.90505	0.00035	0.00626037
SHD	2.29224	16.5981	2.85619	5e-05	0.00137331
SHOC2	1.19475	4.66978	1.96665	0.0003	0.00556837
SKAP2	3.49241	15.0772	2.11007	0.00085	0.0125151
SLC18B1	0.00406983	0.443622	6.76822	0.0025	0.0282157
SLC1A3	0.0619878	2.14283	5.11139	0.0003	0.00556837
SLC23A2	0.964431	5.56241	2.52796	0.001	0.0141867
SLC25A24	0.431352	3.89373	3.17421	0.00035	0.00626037
SLC35A5	1.79689	7.57707	2.07614	0.0009	0.0130721
SLC36A4	1.33501	4.30286	1.68844	0.00375	0.0380331
SLC37A2	2.18701	39.0064	4.15668	5e-05	0.00137331
SLC38A2	10.6457	30.2962	1.50886	0.0049	0.0461249
SLC40A1	1.80427	10.1305	2.48923	5e-05	0.00137331
SLC44A1	0.665317	3.62278	2.44498	0.00045	0.0075999
SLC44A4	0	0.811101	inf	5e-05	0.00137331
SLC6A12	0	0.398377	inf	0.0003	0.00556837
SLF2	2.07325	6.48476	1.64516	0.00295	0.0318763
SMARCD1	0	0.303089	inf	0.00125	0.0168072
SMCO3	0	0.323624	inf	5e-05	0.00137331
SNCAIP	0	0.301538	inf	0.00095	0.0136322
SNORA26	0.921689	3.69047	2.00145	0.00285	0.0310731
SNX10	1.00885	16.4609	4.02825	5e-05	0.00137331
SNX24	0.426708	5.73633	3.74881	0.0054	0.0494335
SOAT1	3.78138	29.7708	2.97692	5e-05	0.00137331
SP3	4.73108	14.6185	1.62756	0.0038	0.038406
SPAG1	0.205468	1.85361	3.17335	0.00155	0.0197116
SPIC	0	0.532179	inf	5e-05	0.00137331
SRXN1	2.77643	26.0337	3.22908	5e-05	0.00137331
STAP1	0.200346	1.39546	2.80018	0.0033	0.0346122
STOM	3.94791	44.5036	3.49476	5e-05	0.00137331
STT3B	7.17755	24.7801	1.78762	0.0017	0.0210931
STX7	2.12549	13.9182	2.71111	0.0002	0.00404613
SYT17	2.47866	15.3495	2.63056	0.0026	0.0290546
TAB2	4.34123	15.2837	1.81581	0.0023	0.026508
TACSTD2	5.93347	52.1322	3.13523	5e-05	0.00137331
TAL1	0.231991	1.69761	2.87137	0.00105	0.0147183
TAOK1	0.828031	3.0277	1.87046	0.00035	0.00626037
TBC1D4	1.71551	5.34453	1.63943	0.0049	0.0461249
TBL1XR1	1.8617	7.44167	1.99901	0.00485	0.0457958
TBX3	0.13272	1.77202	3.73894	0.00525	0.0484522
TC2N	0.744002	5.11185	2.78047	0.00225	0.0260726
TFEC	0.295171	5.94895	4.33301	0.0039	0.0391217
THBS1	4.64518	42.094	3.17981	5e-05	0.00137331
TINAGL1	9.68116	42.2921	2.12714	0.00115	0.0157565
TLR4	5.4718	20.7409	1.92239	0.0006	0.00954602
TLR7	0.765796	6.50904	3.08741	0.0001	0.00235366
TM4SF1	2.07617	32.2277	3.9563	5e-05	0.00137331
TMEM106A	1.8902	8.20963	2.11878	0.00395	0.0394855
TMEM131	1.96587	11.8331	2.58958	0.00015	0.00322964
TMEM159	2.05529	7.37696	1.84368	0.00265	0.0294653
TMEM26	0.04394	1.27663	4.86066	0.00055	0.00889632
TMEM45B	0	4.01734	inf	5e-05	0.00137331
TMEM51	1.61712	8.07608	2.32022	0.0039	0.0391217
TMX3	1.23556	4.65949	1.915	0.002	0.0238626
TNFSF15	0.208359	2.1122	3.34161	0.0002	0.00404613
TOP2A	0.723754	2.96702	2.03544	0.00505	0.0471392
TPBG	0	0.526486	inf	5e-05	0.00137331
TREML1	0.427712	4.15547	3.2803	0.0026	0.0290546
TSKU	0.355053	2.04945	2.52913	0.0004	0.00693591
TSPAN11	0.694236	5.11219	2.88044	0.00375	0.0380331
TTYH2	0.655661	3.1706	2.27373	0.0029	0.031488
TUBB2B	1.55352	7.70801	2.31082	0.00325	0.0342389
TYK2	3.46921	11.0193	1.66735	0.00135	0.0177775
U6atac	0.121437	1.27743	3.39497	0.00235	0.026917
UBA6	0.526191	2.71724	2.36848	0.00175	0.0215557
UBE2D3	0	2.36041	inf	5e-05	0.00137331
UBL4B	0.105561	1.89202	4.16377	5e-05	0.00137331
UGCG	3.85141	12.271	1.6718	0.0038	0.038406
VASH1	0.705901	4.79031	2.76258	5e-05	0.00137331
VEZF1	1.87212	6.78709	1.85812	0.0035	0.0361084
VIM	66.2776	286.258	2.11072	0.0017	0.0210931
VNN1	0.342073	2.2402	2.71125	0.00515	0.0477909
VSIG4	1.7283	31.4613	4.18615	5e-05	0.00137331
VSTM1	1.55167	6.68404	2.1069	0.00235	0.026917
VTA1	2.45941	7.60192	1.62805	0.0021	0.0247571
VWA5A	0.120162	1.99324	4.05206	0.0019	0.0229392
VWF	0.721875	4.59036	2.66879	0.0001	0.00235366
WDFY3	0.66343	4.02008	2.59921	0.0022	0.025641
WDFY4	2.19548	11.7289	2.41746	0.0034	0.0353747
WDR7	1.36113	4.07073	1.58048	0.0035	0.0361084
WSB1	13.1435	45.0986	1.77874	0.0051	0.0474646
XG	0.791607	3.31951	2.06811	0.00355	0.0364874
XRN1	0.477836	2.57534	2.43017	0.0003	0.00556837
ZDHHC13	0.810105	3.32429	2.03686	0.00135	0.0177775
ZDHHC2	0.203669	1.63842	3.008	0.0018	0.0220142
ZEB2	0.550379	6.91542	3.65132	0.0001	0.00235366
ZFP36L1	21.3503	59.1415	1.46992	0.00505	0.0471392
ZNF292	0.40452	2.38849	2.56182	0.0016	0.0201708
ZNF385A	0.564475	6.2434	3.46735	0.0003	0.00556837
5S_rRNA	22.8383	0	#NAME?	0.0002	0.00404613
5S_rRNA	31.888	0	#NAME?	5e-05	0.00137331
5S_rRNA	18.5523	0	#NAME?	0.00115	0.0157565
7SK	100.298	22.3418	-2.16647	0.001	0.0141867
ACCS	18.6458	4.37149	-2.09266	0.0009	0.0130721
ADAMTS8	1.65345	0.0625978	-4.72323	0.00135	0.0177775
ADCY6	12.2051	2.01479	-2.59878	5e-05	0.00137331
AGRN	5.21095	0.85866	-2.60139	0.00065	0.0101601
AIMP1	91.9614	28.3015	-1.70015	0.0007	0.0107703
ANP32B	469.493	130.868	-1.84299	0.00035	0.00626037
APRT,GALNS	338.864	101.424	-1.74031	0.0048	0.0454455
AQP3	32.8542	10.3775	-1.66261	0.00345	0.0357336
ASCL2	30.8238	3.90929	-2.97907	5e-05	0.00137331
ATP2C2	146.971	30.1796	-2.28389	0.00105	0.0147183
AZGP1	492.171	98.423	-2.32209	0.00095	0.0136322
B3GALT6	3.7849	0.865786	-2.12817	0.00305	0.0326531
B4GALNT3	18.7156	5.71177	-1.71223	0.0041	0.0406057
BAD	61.8148	21.5854	-1.5179	0.0049	0.0461249
BANF1	540.393	206.056	-1.39097	0.00475	0.0451151
BARX2	13.2526	0.766975	-4.11095	0.00145	0.0187657
BCAP31	265.299	79.4448	-1.73959	0.00135	0.0177775
BCL2L15	38.9263	10.8605	-1.84166	0.0027	0.0298634
BEX5	13.9607	1.22632	-3.50896	0.00235	0.026917
BHLHA15,LMTK2	108.942	17.5657	-2.63272	0.0054	0.0494335
BID	157.353	47.6506	-1.72344	0.0039	0.0391217
BOC	2.89504	0.651994	-2.15065	0.00525	0.0484522
bta-mir-142	15.1625	1.15447	-3.71521	5e-05	0.00137331
C12orf49	36.327	12.2291	-1.57073	0.0054	0.0494335
C14orf80	1.82926	0.374871	-2.28679	0.0023	0.026508
C19orf24,CIRBP,MIDN	386.642	102.665	-1.91305	0.00315	0.0334575
C19orf43	297.931	61.9586	-2.2656	5e-05	0.00137331
C19orf52	22.681	4.77421	-2.24815	0.0004	0.00693591
C19orf60	142.147	41.0961	-1.79031	0.0019	0.0229392
C1orf115	11.744	3.05552	-1.94243	0.0019	0.0229392
C7orf50	75.2054	15.8386	-2.24739	0.0037	0.037638
C9orf142	222.496	42.677	-2.38225	0.0014	0.018274
CA6	14.0473	2.28818	-2.61802	5e-05	0.00137331
CACFD1	32.4796	9.03795	-1.84547	0.0002	0.00404613
CAPN6	10.8277	0.299527	-5.17589	0.0004	0.00693591
CCDC107	34.5484	10.4607	-1.72363	0.0022	0.025641
CCDC160	10.7844	2.54754	-2.08177	0.0027	0.0298634
CCDC61	15.3278	4.54057	-1.75521	0.00435	0.0423618
CCL4	269.683	46.1602	-2.54655	0.00125	0.0168072
CCL5	1108.75	186.628	-2.5707	5e-05	0.00137331
CCSMST1	123.502	33.6935	-1.87399	0.0006	0.00954602
CD2BP2	73.5284	26.4552	-1.47475	0.00235	0.026917
CD320	50.5575	5.72047	-3.14372	5e-05	0.00137331
CD59	127.468	36.248	-1.81416	0.00135	0.0177775
CDH4	0.837295	0.0520538	-4.00766	0.0034	0.0353747
CDKN1C	16.7795	2.96797	-2.49916	0.0026	0.0290546
CFAP36	84.4382	25.374	-1.73454	0.0013	0.0173066
CHID1	175.679	45.6429	-1.94448	0.00055	0.00889632
CHMP4A	118.386	34.6709	-1.7717	0.0004	0.00693591
CHPF2	50.5643	4.68101	-3.43323	0.0045	0.0433966
CHST2	5.85611	1.36685	-2.09909	0.0038	0.038406
CLDN3	151.491	41.6916	-1.86141	0.0002	0.00404613
CLEC3B	79.0455	2.49723	-4.98428	5e-05	0.00137331
CLTB	133.366	40.3464	-1.72488	0.00095	0.0136322
CNTFR	27.5105	3.72836	-2.88337	0.0027	0.0298634
COL25A1	2.18686	0.0549282	-5.31517	0.00015	0.00322964
COMMD5	48.6411	14.3157	-1.76457	0.00515	0.0477909
COPRS	26.6935	6.49991	-2.038	0.00185	0.0224897
COX19	36.6557	11.9157	-1.62117	0.0016	0.0201708
CTPS1	30.5256	7.9794	-1.93567	0.0011	0.0152426
CXCL12	48.7128	1.3898	-5.13135	5e-05	0.00137331
DBNDD2	86.1933	26.9051	-1.6797	0.0015	0.0192357
DDRGK1	63.3782	17.6658	-1.84303	0.001	0.0141867
DDT	2556.38	277.103	-3.20561	5e-05	0.00137331
DHRS13	14.3024	2.22336	-2.68545	0.00215	0.0252035
DHRS7B	16.0629	5.11006	-1.65232	0.00545	0.0497677
DNLZ	179.91	36.3739	-2.3063	5e-05	0.00137331
DTYMK	28.9465	9.28866	-1.63985	0.0052	0.0481211
EBNA1BP2	61.2262	20.2611	-1.59543	0.00225	0.0260726
EEF1B2	1013.4	327.113	-1.63135	0.00135	0.0177775
eef1d	4554.94	650.119	-2.80866	0.00135	0.0177775
EMC10	106.14	38.1803	-1.47507	0.0042	0.0413349
ENDOG	43.9753	11.6477	-1.91665	0.0031	0.0330664
ERGIC3	352.059	77.0433	-2.19208	0.0001	0.00235366
ERP29	227.201	49.5751	-2.19628	5e-05	0.00137331
EVA1B	58.9876	9.6324	-2.61444	0.00085	0.0125151
EXOSC7	65.8363	19.9718	-1.72092	0.00395	0.0394855
FADD	146.058	39.5467	-1.88491	0.0005	0.00826406
FAM134B	118.312	22.9726	-2.36462	0.00025	0.00483017
FAM173A	256.538	38.1797	-2.7483	0.0003	0.00556837
FAM181B	5.8435	0.346857	-4.07442	0.00095	0.0136322
FAM189A2	16.8902	3.22578	-2.38846	0.00105	0.0147183
FAM207A	72.7526	16.1188	-2.17425	0.0008	0.0119393
FAM213A	28.434	6.72256	-2.08054	0.00365	0.0372575
FAM213B	309.905	86.7704	-1.83655	0.0023	0.026508
FAM229A	24.0958	4.6536	-2.37236	0.0052	0.0481211
FAM46A	24.2759	7.86485	-1.62603	0.00105	0.0147183
FAU	6064.85	1308.15	-2.21294	0.00015	0.00322964
FBXL12	440.684	66.4779	-2.7288	5e-05	0.00137331
FCAMR	6.66899	1.16568	-2.51629	0.00225	0.0260726
FHOD3	1.0906	0.0567982	-4.26313	0.0009	0.0130721
FKBP15	918.69	57.8662	-3.98878	0.00135	0.0177775
FLT3LG	51.8075	13.9349	-1.89446	0.0003	0.00556837
G0S2	156.71	25.8826	-2.59804	0.0001	0.00235366
GADD45G	68.929	13.3576	-2.36745	5e-05	0.00137331
GCK	332.366	73.0558	-2.1857	0.0026	0.0290546
GDPGP1,NGRN	96.8045	35.7111	-1.4387	0.0054	0.0494335
GLTSCR2	607.903	147.088	-2.04716	5e-05	0.00137331
GNPTG	41.612	12.8159	-1.69907	0.00305	0.0326531
GP2	365.008	68.9722	-2.40384	0.00045	0.0075999
GPANK1	125.74	39.2843	-1.67842	0.00435	0.0423618
GPR68	62.8528	11.6271	-2.43448	0.0035	0.0361084
GPRC5B	134.546	16.1513	-3.05838	0.00115	0.0157565
GPT,PPP1R16A	33.3382	4.68286	-2.83172	0.00025	0.00483017
GRAMD1A	41.6734	15.5081	-1.42611	0.00545	0.0497677
GRIP1	1.28527	0.126353	-3.34655	0.00055	0.00889632
GSS	161.625	31.2852	-2.3691	0.00345	0.0357336
GZMM	31.0376	2.59408	-3.58072	0.0048	0.0454455
H1FX	375.276	110.219	-1.76759	0.0034	0.0353747
H2AFJ	546.726	179.788	-1.60452	0.00275	0.0302564
HES6	2.53673	0.329113	-2.94632	0.00295	0.0318763
HHIPL2	259.888	52.8919	-2.29677	0.0028	0.030657
HIC1	3.18773	0.481662	-2.72644	0.0034	0.0353747
HM13	143.241	37.6635	-1.9272	0.0006	0.00954602
HPN	61.9755	18.6967	-1.72892	0.00335	0.0349903
IDUA	16.9953	4.80105	-1.82371	0.0019	0.0229392
IFRD2	81.3007	23.1883	-1.80987	0.0016	0.0201708
IL17RC	39.6637	8.70383	-2.1881	0.0004	0.00693591
IRX1	134.219	14.3322	-3.22726	0.00025	0.00483017
IRX3	97.7802	21.0177	-2.21794	0.0013	0.0173066
ISG15	544.532	113.27	-2.26525	0.0023	0.026508
JOSD2	82.7275	22.9977	-1.84688	0.00235	0.026917
KCNF1	2.82639	0.128045	-4.46424	0.0009	0.0130721
KCNK1	22.4749	5.69917	-1.97949	0.0004	0.00693591
KCNK5	28.87	8.60634	-1.7461	0.0018	0.0220142
KIAA1324	15.3788	1.83302	-3.06864	0.0001	0.00235366
KIAA1683	94.587	21.0091	-2.17063	5e-05	0.00137331
KIAA2013	41.9242	13.8838	-1.59438	0.0014	0.018274
KLF15	31.5493	7.62962	-2.04792	0.001	0.0141867
KLHL29	1.10435	0.213171	-2.37312	0.0034	0.0353747
KLHL40	200.486	39.7223	-2.33548	0.0004	0.00693591
KRT18	51.2741	11.5397	-2.15163	0.0002	0.00404613
LBP	47.8089	11.5129	-2.05403	0.0001	0.00235366
LIMK2	30.4034	9.4262	-1.68949	0.0054	0.0494335
LMO1	22.0205	3.99554	-2.46238	0.00535	0.0491005
LPO	249.75	61.6374	-2.01861	0.00045	0.0075999
LRRC8A	58.5913	10.7176	-2.4507	0.00025	0.00483017
MAPK8IP1	5.32464	0.940111	-2.50178	0.0007	0.0107703
MARCKS	170.438	47.7044	-1.83705	0.00185	0.0224897
MCC	19.3796	4.45662	-2.12052	0.0047	0.0447568
METRNL	115.806	29.931	-1.952	0.0007	0.0107703
METTL12	126.27	17.6304	-2.84037	0.0016	0.0201708
METTL22	95.9058	27.5878	-1.79758	0.0028	0.030657
MICALL2	16.1284	4.27732	-1.91483	0.0027	0.0298634
MKX	5.46985	0.622561	-3.13521	0.00045	0.0075999
MOB3B	5.73136	1.51654	-1.9181	0.0041	0.0406057
MRAP2	0.708453	0.0634388	-3.48123	0.0028	0.030657
MRM1	18.9701	5.66074	-1.74467	0.0035	0.0361084
MROH2B	2.20771	0.324823	-2.76482	0.00395	0.0394855
MRPL40	137.297	43.0389	-1.67358	0.0029	0.031488
MRPL41	564.455	140.316	-2.00818	0.0029	0.031488
MRPL52	146.409	55.8116	-1.39137	0.0052	0.0481211
MRPL9	149.412	51.3734	-1.5402	0.0022	0.025641
MRPS26	366.704	89.4378	-2.03566	0.00155	0.0197116
MRPS34	317.653	66.9128	-2.2471	5e-05	0.00137331
MXD4	66.153	17.6678	-1.90469	0.00215	0.0252035
MYDGF	92.0765	25.8858	-1.83067	0.0004	0.00693591
NAA38	111.393	27.6262	-2.01155	0.0028	0.030657
NDUFB7	550.337	145.492	-1.91938	0.00145	0.0187657
NENF	129.154	36.6994	-1.81527	0.00015	0.00322964
NFKBIL1	36.2822	9.30524	-1.96315	0.0034	0.0353747
NME3	71.3936	14.9577	-2.2549	5e-05	0.00137331
NOSIP	93.1006	22.7924	-2.03024	0.0008	0.0119393
NR2F6	51.3789	15.1656	-1.76037	0.00235	0.026917
NUBP2	39.7929	12.5237	-1.66785	0.0051	0.0474646
NUDT16	69.0444	18.4358	-1.90501	0.0024	0.0273568
ORAI1	70.3639	18.5633	-1.92238	0.00025	0.00483017
P3H3	18.3647	4.30509	-2.09282	0.00125	0.0168072
PCP2	83.1033	11.2459	-2.88551	0.00275	0.0302564
PDDC1	102.122	28.3946	-1.8466	0.00295	0.0318763
PEMT	119.47	9.47152	-3.65691	5e-05	0.00137331
PFKFB4	47.225	10.4164	-2.18069	0.00085	0.0125151
PGP	47.1662	12.7796	-1.88391	0.0009	0.0130721
PHPT1	251.724	86.4822	-1.54137	0.0025	0.0282157
PIGR	241.97	72.1835	-1.74509	0.00495	0.04647
PIK3IP1	29.076	9.39984	-1.62912	0.0035	0.0361084
PIM3	114.684	34.5231	-1.73203	0.0016	0.0201708
PIN1	224.493	84.5615	-1.4086	0.0031	0.0330664
PKIG	17.2849	4.43489	-1.96254	0.00225	0.0260726
POLR2L	1402.27	340.095	-2.04376	0.0009	0.0130721
POMC	29.0581	5.0958	-2.51156	5e-05	0.00137331
PPIB	1088.7	292.875	-1.89425	0.00025	0.00483017
PPP1R35	51.6888	10.5073	-2.29846	0.00115	0.0157565
PRR5	74.6456	23.429	-1.67176	0.00275	0.0302564
PSMB10	194.947	66.8996	-1.54301	0.0018	0.0220142
PSMB8	606.471	174.027	-1.80113	0.00265	0.0294653
PSMG3	100.966	28.1163	-1.84439	0.00085	0.0125151
PSMG4	798.418	146.335	-2.44787	0.00385	0.0387403
PTPN18	185.379	44.213	-2.06794	5e-05	0.00137331
PTPRCAP	128.967	26.2207	-2.29822	0.0007	0.0107703
QSOX1	162.917	47.6633	-1.77319	0.001	0.0141867
RABAC1	624.755	146.109	-2.09625	0.00015	0.00322964
RABIF	56.0403	5.97957	-3.22835	5e-05	0.00137331
RABL6	56.5254	19.5921	-1.52862	0.0048	0.0454455
RAMP2	252.509	43.5322	-2.53618	0.0007	0.0107703
RHOU	84.2666	25.1075	-1.74684	0.0011	0.0152426
RNF215	17.9948	5.77962	-1.63853	0.00405	0.0402439
RPL13	9045.93	1898.84	-2.25215	0.0039	0.0391217
RPP25L	51.5338	16.3685	-1.6546	0.0019	0.0229392
RPS15	11131.2	2292.5	-2.27962	0.00055	0.00889632
RPS19	11376.6	3111.52	-1.87037	0.00515	0.0477909
RPS28	17835.6	3436.16	-2.37589	0.00015	0.00322964
RPS29	7386.63	1921.7	-1.94253	0.0004	0.00693591
RPS6	3593.05	764.955	-2.23176	0.00095	0.0136322
RPS7	9692.85	2173.17	-2.15712	0.00465	0.0444102
RPS9	9079.62	1943.52	-2.22396	0.0008	0.0119393
SAPCD2	4.03866	0.53667	-2.91177	0.0005	0.00826406
SAYSD1	26.1957	6.49637	-2.01162	0.0017	0.0210931
SCAND1	190.456	45.962	-2.05095	0.0003	0.00556837
SCN1B	21.5691	7.54473	-1.51543	0.0043	0.0420315
SDC2	162.105	37.1288	-2.12632	0.0049	0.0461249
SDF2L1	88.7775	20.5298	-2.11248	5e-05	0.00137331
SDF4,TNFRSF4	177.303	54.8224	-1.69338	0.00105	0.0147183
SDHAF1	20.1556	4.16734	-2.27399	0.0007	0.0107703
SELM	425.102	69.8153	-2.6062	0.0007	0.0107703
SEPW1	1152.86	294.551	-1.96863	0.0009	0.0130721
SERPING1	48.656	11.5543	-2.07419	0.0024	0.0273568
SERTAD1	94.406	33.8556	-1.47948	0.0026	0.0290546
SH3TC1	3.44445	0.925953	-1.89526	0.0045	0.0433966
SHISA5	126.698	30.4907	-2.05495	0.00445	0.0430801
SIL1	58.4481	12.6114	-2.21243	0.00035	0.00626037
SIVA1	83.2895	11.3037	-2.88133	0.00015	0.00322964
SLC27A6	49.0528	11.9888	-2.03265	0.0009	0.0130721
SLC30A2	57.4496	10.7704	-2.41522	0.00075	0.0113481
SLC34A2	71.8844	23.1058	-1.63742	0.00535	0.0491005
SLC35D2	32.1431	7.13071	-2.17239	0.00085	0.0125151
SLC37A1	22.4358	7.11245	-1.65739	0.00355	0.0364874
SLC45A3	3.64811	0.640888	-2.50901	0.0017	0.0210931
SMCO4	441.659	98.1067	-2.17051	0.001	0.0141867
SNORA13	514.296	150.245	-1.77528	0.0026	0.0290546
SNORA17	5133.42	361.427	-3.82814	5e-05	0.00137331
SNORD50	7047.23	1.65661	-12.0546	5e-05	0.00137331
SNRNP25	159.486	49.988	-1.67377	0.0022	0.025641
SNTB1	51.64	16.2572	-1.66741	0.005	0.0468104
SPATA3	39.023	4.56138	-3.09678	0.0027	0.0298634
SREBF1	91.7976	26.5786	-1.78819	0.002	0.0238626
SSNA1	196.604	59.0091	-1.73629	0.00155	0.0197116
SSR2	963.009	246.211	-1.96765	0.00125	0.0168072
SYNE3	10.7086	2.71706	-1.97865	0.00305	0.0326531
SYNPR	0.833568	0	#NAME?	5e-05	0.00137331
TECTB	11.2216	1.61036	-2.80083	0.001	0.0141867
TFAP2C	8.86157	1.14172	-2.95636	0.00025	0.00483017
TFF2	0.687084	0.0250488	-4.77767	0.00325	0.0342389
TFF3	1898.08	491.961	-1.94792	0.005	0.0468104
TFPI2	3.70096	0.164642	-4.4905	0.00335	0.0349903
TGM1	4.26812	1.01461	-2.07268	0.00165	0.0206434
THAP3	32.7512	11.3595	-1.52765	0.00365	0.0372575
THAP7,TUBA3D	178.22	30.8331	-2.53111	0.001	0.0141867
TIE1	2.98932	0.105825	-4.82007	0.0001	0.00235366
TM4SF5	65.8257	13.274	-2.31005	0.0001	0.00235366
TMED3	53.3195	16.9418	-1.65408	0.002	0.0238626
TMEM121	3.58171	0.263257	-3.7661	0.002	0.0238626
TMEM141	116.267	28.0571	-2.05101	0.00115	0.0157565
TMEM160	102.605	18.3534	-2.48297	0.0003	0.00556837
TMEM219	159.308	50.4526	-1.65881	0.0046	0.044079
TMEM232	1051.25	0.559801	-10.8749	5e-05	0.00137331
TNFRSF6B	29.5154	2.46766	-3.58025	5e-05	0.00137331
TNFSF9	15.0154	2.48177	-2.597	0.0009	0.0130721
TNRC18	32.5353	6.49072	-2.32556	0.0033	0.0346122
TOR2A	12.5802	4.34155	-1.53488	0.00525	0.0484522
TOR4A	30.7204	1.86123	-4.04486	5e-05	0.00137331
TP53I13	39.1383	3.46076	-3.49942	5e-05	0.00137331
TPGS1	48.8138	13.8907	-1.81317	0.00095	0.0136322
TRABD	242.364	74.2631	-1.70646	0.00255	0.0286244
TRAF2	34.4478	12.8091	-1.42724	0.004	0.0398697
TRAF3IP3	141.765	44.4015	-1.67482	0.00425	0.0416909
TRAPPC5	135.289	41.0646	-1.72008	0.0018	0.0220142
TRMT61A	36.6261	11.2053	-1.70869	0.00365	0.0372575
TSNARE1	10.8202	2.47195	-2.13	0.00475	0.0451151
TSPAN15	12.5957	3.18412	-1.98397	0.00445	0.0430801
TUSC1	12.8727	2.41907	-2.4118	0.00135	0.0177775
UBE2S	175.212	36.3376	-2.26957	5e-05	0.00137331
UBL5	278.374	45.0809	-2.62644	5e-05	0.00137331
UBXN1	313.36	91.2974	-1.77918	0.00045	0.0075999
UCK1	27.9044	9.26844	-1.59009	0.00375	0.0380331
UQCC3	77.1235	15.2147	-2.34171	0.0001	0.00235366
USP26	51.6274	11.492	-2.1675	0.0023	0.026508
WBSCR27	67.0927	15.0898	-2.15258	0.0027	0.0298634
WDR74	66.9048	9.61855	-2.79822	0.0037	0.037638
ZBTB42	32.9616	5.67354	-2.53846	5e-05	0.00137331
ZNF444	16.6364	1.87885	-3.14643	0.00015	0.00322964
ZNHIT2	16.6595	4.06242	-2.03593	0.00175	0.0215557
ZXDC	25.6777	6.75745	-1.92597	0.00255	0.0286244

## Sheet: D15 vs D90 Jersey (S4d)
Table S4d: Differentially expressed genes between D15 (early lactation) vs D90 (mid lactation) in Jersey cattle
Gene	FPKM (D15)	FPKM (D90)	log2(fold_change)	p_value	q_value
ABHD13	3.3588	25.4138	2.91959	0.0025	0.0282157
ACER3	1.34937	8.64585	2.67972	0.0023	0.026508
ACOD1	42.0169	322.68	2.94106	5e-05	0.00137331
AFF4	2.00853	12.2348	2.60677	0.0002	0.00404613
AGTRAP	70.1786	256.464	1.86965	0.001	0.0141867
AKAP2	0.363088	2.97727	3.0356	0.00055	0.00889632
ALCAM	5.77134	49.0562	3.08746	0.0007	0.0107703
ANKRD33B	2.26024	12.8788	2.51045	0.00125	0.0168072
AQP9	8.06486	44.4424	2.46222	0.00015	0.00322964
ARID5B	2.07824	12.8097	2.62381	5e-05	0.00137331
ARRDC4	39.8911	297.721	2.89983	5e-05	0.00137331
ASH1L	1.01685	4.09728	2.01057	0.0022	0.025641
ATF1	5.2743	25.8422	2.29268	0.00135	0.0177775
ATP13A3	2.8221	10.3015	1.86801	0.00275	0.0302564
ATP6V1A	14.7669	46.2128	1.64593	0.0039	0.0391217
BATF3	92.9301	475.067	2.35391	0.00015	0.00322964
BAZ1A	8.9254	42.7237	2.25905	0.00045	0.0075999
BCL2A1	3.81907	30.056	2.97636	0.00045	0.0075999
BCL2A1	176.65	1088.7	2.62364	0.00015	0.00322964
BCL9L	2.75061	18.0939	2.71768	0.0002	0.00404613
BIRC2,BIRC3	22.6159	418.123	4.20852	5e-05	0.00137331
BLZF1	4.07454	15.3635	1.91479	0.00305	0.0326531
bta-mir-146a	2.64523	42.0083	3.98921	0.00025	0.00483017
bta-mir-146b	0	0.414934	inf	0.0002	0.00404613
bta-mir-374b,bta-mir-421,bta-mir-545	3.9034	16.7187	2.09866	0.00425	0.0416909
BTG1	329.019	1852.48	2.49321	0.001	0.0141867
BTG3	16.268	101.65	2.6435	5e-05	0.00137331
BTRC	2.90371	25.8777	3.15574	5e-05	0.00137331
C18orf32	3.14061	15.1315	2.26844	0.0011	0.0152426
C9orf72	1.40602	6.42823	2.1928	0.0027	0.0298634
CAPZA1	19.661	106.075	2.43168	5e-05	0.00137331
CAPZA2	10.068	35.2132	1.80634	0.00255	0.0286244
CASP4	84.2474	368.807	2.13016	0.00125	0.0168072
CCDC146	0.977096	21.1889	4.43867	0.00025	0.00483017
CCDC186	0.878199	3.58668	2.03003	0.00385	0.0387403
CCL2	121.639	1550.49	3.67204	5e-05	0.00137331
CCL20	1.57419	42.7234	4.76235	0.0007	0.0107703
CCL22	18.2193	86.5702	2.2484	0.0002	0.00404613
CCL4	86.2049	1323.88	3.94086	5e-05	0.00137331
CCL8	13.0383	88.1544	2.75728	5e-05	0.00137331
CCNJ	0.145804	0.91025	2.64224	0.0044	0.0427319
CCNL1	15.6259	83.914	2.42497	0.0002	0.00404613
CCR7	28.5555	113.948	1.99653	0.0005	0.00826406
CCRL2	47.385	600.08	3.66265	5e-05	0.00137331
CD164	73.7911	264.563	1.84209	0.0048	0.0454455
CD40	23.9898	158.81	2.72681	5e-05	0.00137331
CD68	168.98	1210.67	2.84088	5e-05	0.00137331
CD69	14.5025	326.224	4.49149	5e-05	0.00137331
CD83	91.568	300.53	1.71459	0.002	0.0238626
CDA	12.4426	79.9128	2.68314	0.00035	0.00626037
CDC42	85.313	269.213	1.65791	0.0054	0.0494335
CDC42EP4	8.17922	45.113	2.46351	0.0003	0.00556837
CERS6	0.637261	4.15959	2.70648	0.00095	0.0136322
CH25H	1.43541	19.2064	3.74206	5e-05	0.00137331
CHD1	3.25262	11.1739	1.78046	0.0021	0.0247571
CKAP2L	0.485173	2.93939	2.59894	0.00505	0.0471392
CLEC5A	22.5095	64.715	1.52357	0.0052	0.0481211
CLK2	13.3912	41.4378	1.62966	0.0036	0.0368683
CLK4	8.37629	32.4777	1.95506	0.0015	0.0192357
CNOT2	4.9629	22.3584	2.17156	0.0013	0.0173066
CREB1	3.91908	27.736	2.82317	0.0021	0.0247571
CREBBP	6.69047	31.5064	2.23546	0.00025	0.00483017
CRISPLD2	14.3522	73.3228	2.35299	5e-05	0.00137331
CSF1	46.0622	351.359	2.93129	0.00075	0.0113481
CTTNBP2NL	3.54991	12.6129	1.82905	0.0042	0.0413349
CXCR4	198.511	1296.6	2.70744	5e-05	0.00137331
CXorf21	3.74182	33.8131	3.17577	0.0003	0.00556837
CYBB	19.0276	112.573	2.56469	5e-05	0.00137331
CYLD	9.81216	48.6136	2.30872	0.0022	0.025641
CYP27B1	2.76998	26.6672	3.26712	5e-05	0.00137331
CYP51A1	7.42964	37.8103	2.34742	0.0027	0.0298634
DAB2	0.515947	5.07919	3.2993	0.00095	0.0136322
DAZAP2	55.5584	358.551	2.6901	5e-05	0.00137331
DEGS1	11.1598	66.2548	2.56971	5e-05	0.00137331
DHX16,PPP1R18	65.9998	292.096	2.14591	0.00325	0.0342389
DLC1	2.99349	16.4646	2.45946	0.0011	0.0152426
DMXL2	4.94077	189.453	5.26096	5e-05	0.00137331
DNAJB9	2.85225	14.5811	2.35393	0.00385	0.0387403
DYNLT1	20.4969	60.4749	1.56093	0.0048	0.0454455
DYNLT3	1.69779	13.1318	2.95133	0.00015	0.00322964
EBI3	4.26354	33.6753	2.98157	0.0015	0.0192357
EDNRB	10.5134	38.7711	1.88275	0.00385	0.0387403
EEA1	0.466189	2.46455	2.40234	0.00175	0.0215557
EGR2	14.9741	70.3021	2.2311	0.00225	0.0260726
EIF1	2.13325	16.0891	2.91496	0.0038	0.038406
ELOVL5	6.15567	21.069	1.77514	0.00195	0.0233969
EMP1	24.532	117.877	2.26455	0.00025	0.00483017
EP300	5.12424	19.7332	1.94521	0.00255	0.0286244
EPC2	1.17976	6.20677	2.39535	0.0007	0.0107703
EPG5	2.58034	11.1962	2.11738	0.00185	0.0224897
ERO1A	12.5066	43.9713	1.81387	0.0036	0.0368683
ERP44	19.6043	71.1003	1.85868	0.00065	0.0101601
EVI2B	17.2069	397.379	4.52946	5e-05	0.00137331
F3	1.50504	12.4878	3.05264	0.00445	0.0430801
FAM71A	0.628133	5.93612	3.24038	0.00065	0.0101601
FCER1G,NDUFS2	331.428	1254.34	1.92016	0.00255	0.0286244
FEM1C	6.00269	21.3053	1.82753	0.00265	0.0294653
FFAR2	4.62227	31.4655	2.7671	5e-05	0.00137331
FGR	39.5251	418.309	3.40373	5e-05	0.00137331
FMNL3	35.376	234.892	2.73116	0.0001	0.00235366
FOSB	8.43741	44.0102	2.38297	0.0004	0.00693591
FSCN1	18.7981	60.3667	1.68316	0.0032	0.0338647
FYB	12.1771	48.5354	1.99487	0.0019	0.0229392
GAB3	1.09243	7.36519	2.75318	5e-05	0.00137331
GADD45B	109.479	627.338	2.51859	5e-05	0.00137331
GAPT	5.96958	25.4348	2.0911	0.00435	0.0423618
GBE1	5.0601	22.6612	2.16298	0.0001	0.00235366
GGPS1	2.27071	9.73152	2.09952	0.00505	0.0471392
GNAI3	16.2874	51.5754	1.66292	0.00425	0.0416909
GNS	22.0884	85.6765	1.95561	0.00075	0.0113481
GOLGA7	16.7218	76.5963	2.19555	0.0001	0.00235366
GPBP1	24.393	111.201	2.18863	0.00035	0.00626037
GPNMB	39.3627	231.073	2.55344	5e-05	0.00137331
GPR155	2.54387	19.3469	2.927	0.0005	0.00826406
GPR183	17.1086	85.7595	2.32557	0.0016	0.0201708
GPR4	7.05073	53.4852	2.9233	0.0001	0.00235366
GPR65	1.27231	8.13803	2.67723	0.0013	0.0173066
GPR84	28.5619	643.733	4.4943	5e-05	0.00137331
GPX3	7.41254	57.9854	2.96765	5e-05	0.00137331
GSAP	4.54027	44.1547	3.28171	5e-05	0.00137331
GTF2B	30.0895	189.551	2.65526	5e-05	0.00137331
HACD2	3.40003	21.3209	2.64865	5e-05	0.00137331
HACD4	2.19905	8.45831	1.94349	0.00505	0.0471392
HBEGF	29.1363	96.6548	1.73002	0.0027	0.0298634
HIF1A	20.3362	158.781	2.96491	5e-05	0.00137331
HIPK3	1.17065	6.41504	2.45415	0.0008	0.0119393
HMGCS1	9.56359	53.2167	2.47626	0.0011	0.0152426
HNMT	5.22187	34.0533	2.70516	0.0003	0.00556837
HSD17B12	4.91326	18.163	1.88625	0.00245	0.0277834
ICAM1,ICAM4,ICAM5	30.1983	912.553	4.91737	5e-05	0.00137331
IFNAR2	29.9991	159.952	2.41464	0.00025	0.00483017
IL15	1.95765	13.4734	2.78292	0.0014	0.018274
IL1A	3.90345	136.758	5.13073	5e-05	0.00137331
IL1B	243.069	1905.34	2.97061	0.00045	0.0075999
IL1RAP	6.13399	33.4343	2.44643	5e-05	0.00137331
IL20	0	0.340477	inf	0.0022	0.025641
IL36A	0.359774	4.13295	3.52201	0.0011	0.0152426
IL-8	312.775	2108.16	2.75279	0.0002	0.00404613
INHBA	2.71847	16.7136	2.62015	0.00125	0.0168072
INTS6	1.64267	17.7983	3.43763	5e-05	0.00137331
IRAK2	7.57954	73.8751	3.28491	5e-05	0.00137331
IRAK3	1.52081	11.0467	2.8607	0.00045	0.0075999
ISM2	0.198484	1.15725	2.54361	0.00315	0.0334575
ITM2C	94.0454	341.254	1.85942	0.0006	0.00954602
JAG1	4.13348	15.1176	1.8708	0.00125	0.0168072
JAM2	0.222102	3.52043	3.98646	0.00105	0.0147183
KAT6A	5.99375	32.5188	2.43974	0.0001	0.00235366
KDM7A	3.15929	15.8532	2.32711	0.00075	0.0113481
KLF10	16.8647	70.1125	2.05567	0.0005	0.00826406
KLF7	1.63039	18.8201	3.52899	0.0009	0.0130721
KLHL8	21.2226	100.789	2.24767	0.00405	0.0402439
KMT2E	2.26551	15.2787	2.75361	0.0012	0.0162977
KRT1	0	0.529605	inf	5e-05	0.00137331
LAMB3	1.33214	8.17216	2.61697	0.00425	0.0416909
LAMP2	37.9657	119.051	1.64881	0.0038	0.038406
LAMP3	4.64049	18.0617	1.96058	0.0052	0.0481211
LAMTOR3	12.5724	39.575	1.65432	0.0028	0.030657
LCP2	29.1495	111.419	1.93445	0.0012	0.0162977
LDHA	241.808	975.512	2.0123	0.0016	0.0201708
LDLR	6.75606	30.7134	2.18462	0.00015	0.00322964
LRIF1	1.31559	15.8987	3.59512	5e-05	0.00137331
LTA,TNF	6.359	52.1394	3.0355	0.00045	0.0075999
LY96	21.1509	155.475	2.8779	0.0013	0.0173066
LYPD8	0.101661	1.48658	3.87016	0.0028	0.030657
LYZ	56.6001	270.736	2.25801	0.0008	0.0119393
Mail	9.5845	129.231	3.7531	5e-05	0.00137331
MAOA	5.94926	21.1353	1.82888	0.0037	0.037638
MAP3K8	10.938	109.831	3.32786	5e-05	0.00137331
MAPK6	8.78606	32.6855	1.89536	0.0015	0.0192357
MCEMP1	20.484	267.26	3.70568	5e-05	0.00137331
MCOLN3	0.897484	4.89959	2.4487	0.00495	0.04647
MED12,NLGN3	4.63859	22.6268	2.28628	0.0015	0.0192357
MED13	1.25394	8.50652	2.76211	5e-05	0.00137331
MEFV	120.216	1191.86	3.30951	5e-05	0.00137331
MEMO1	12.8031	44.1735	1.78669	0.00455	0.0437604
MFSD14A	4.73614	16.6739	1.8158	0.0027	0.0298634
MGLL	0.155584	5.32724	5.09762	0.0012	0.0162977
MOB1A	8.58025	32.8413	1.93642	0.0002	0.00404613
MORC3	3.72254	16.4373	2.14262	0.0018	0.0220142
MR1	5.69855	33.2354	2.54405	0.00345	0.0357336
MRC1	1.5716	13.2014	3.07038	5e-05	0.00137331
MREG	6.48778	24.0417	1.88974	0.00385	0.0387403
MRPS36	4.88836	25.5726	2.38718	0.00495	0.04647
MS4A8	11.5936	89.2864	2.94512	0.00025	0.00483017
MSMO1	9.37262	56.3161	2.58702	5e-05	0.00137331
N4BP1	5.55617	37.0199	2.73614	0.00515	0.0477909
NAIP	19.8229	180.448	3.18634	5e-05	0.00137331
NAMPT	6.0621	21.5326	1.82863	0.00495	0.04647
NCF4	44.2646	140.857	1.67	0.0046	0.044079
NCOA2	2.71204	21.2858	2.97244	0.00015	0.00322964
ND1,ND2	290.863	2047.75	2.81563	0.00035	0.00626037
NFAT5	0.37104	7.3718	4.31237	5e-05	0.00137331
NFKB1	31.6821	181.968	2.52194	5e-05	0.00137331
NFKB2	76.9176	523.745	2.76748	5e-05	0.00137331
NFKBIA	371.125	4931.68	3.7321	0.0002	0.00404613
NINJ1	59.0591	289.384	2.29275	5e-05	0.00137331
NLRC4	2.6316	19.7684	2.90919	0.0002	0.00404613
NLRP12	2.61932	23.1786	3.14553	0.0028	0.030657
NLRP3	10.2329	92.6655	3.17882	5e-05	0.00137331
NMUR2	0.392411	2.93079	2.90085	0.0043	0.0420315
NOCT	5.92048	21.0031	1.82682	0.0014	0.018274
NOS2	34.4876	170.826	2.30838	0.00385	0.0387403
NUP155	0.945442	3.73917	1.98366	0.0051	0.0474646
NXPH4	1.47979	5.63247	1.92838	0.0042	0.0413349
NXT2	0.600454	3.75585	2.64501	0.00455	0.0437604
OCSTAMP	18.1427	194.403	3.42159	5e-05	0.00137331
OLFM4	5.43972	22.2734	2.03372	0.0045	0.0433966
OLR1	16.7072	54.1555	1.69664	0.00245	0.0277834
OSBPL8	7.77242	27.6535	1.83103	0.00375	0.0380331
OXR1	2.24947	11.4427	2.34677	0.0013	0.0173066
P2RY14	0.401521	13.7264	5.09533	5e-05	0.00137331
P4HA1	8.24946	40.4685	2.29443	0.0003	0.00556837
PAN3	2.6341	10.7491	2.02884	0.00295	0.0318763
PAPOLG	1.23489	5.89718	2.25564	0.00375	0.0380331
PARP8	4.6336	19.1514	2.04725	0.0023	0.026508
PCBP1	20.1053	93.4763	2.21702	0.0032	0.0338647
PCOLCE	14.0842	87.7854	2.6399	0.00015	0.00322964
PDE4B	19.8432	207.219	3.38444	5e-05	0.00137331
PDPN	1.69546	7.96601	2.23218	0.00285	0.0310731
PELI1	10.7587	64.3244	2.57987	0.00095	0.0136322
PGM2	2.40814	12.6045	2.38794	0.00095	0.0136322
PIAS1	4.97428	49.352	3.31055	5e-05	0.00137331
PICALM	32.9256	229.183	2.79922	5e-05	0.00137331
PIM1	83.5389	353.015	2.07921	0.00095	0.0136322
PLA2G7	10.6704	38.4833	1.85062	0.00325	0.0342389
PLAU	130.824	807.447	2.62574	0.0001	0.00235366
PLEK	218.361	1382.32	2.66231	0.0011	0.0152426
PLK2	5.3249	26.3811	2.30868	0.00085	0.0125151
PLP2	43.9704	141.953	1.69081	0.00225	0.0260726
PLXNA1	3.27872	17.2497	2.39537	5e-05	0.00137331
PNRC1	50.4562	359.165	2.83154	5e-05	0.00137331
POLI	1.44751	6.22836	2.10528	0.00315	0.0334575
POLR2A	5.41685	18.3479	1.76009	0.0024	0.0273568
POLR2K	4.07728	18.1028	2.15053	0.00065	0.0101601
PPBP	1.01665	12.4921	3.61912	0.0017	0.0210931
PPIF	29.3932	88.884	1.59644	0.00455	0.0437604
PPP1R3C	2.3523	9.73743	2.04947	0.00215	0.0252035
PPTC7	1.7743	11.0871	2.64356	0.0001	0.00235366
PRDM1	5.52959	45.4938	3.04042	5e-05	0.00137331
PRDX1	416.754	1211.46	1.53947	0.00505	0.0471392
PRKAA1	1.83854	6.83326	1.89401	0.005	0.0468104
PRKCD	24.0203	83.7913	1.80254	0.00425	0.0416909
PSEN1	16.6695	97.712	2.55133	5e-05	0.00137331
PSTPIP2	21.9567	185.825	3.08121	5e-05	0.00137331
PTEN	2.74161	13.657	2.31654	0.00115	0.0157565
PTGS2	4.23233	27.2558	2.68704	0.0002	0.00404613
PTPN12	1.43939	11.2219	2.96279	0.00035	0.00626037
PTX3	26.5496	243.872	3.19936	5e-05	0.00137331
PUM2	3.55296	11.9885	1.75456	0.0049	0.0461249
PXN	33.1209	115.802	1.80585	0.00535	0.0491005
RAB8B	5.63606	42.0526	2.89943	5e-05	0.00137331
RAP1B	25.5433	79.0276	1.62941	0.0014	0.018274
RASA2	2.31323	11.5527	2.32025	0.00105	0.0147183
RASGEF1B	30.889	291.989	3.24075	0.00015	0.00322964
RASSF2	17.3321	77.2152	2.15544	0.0004	0.00693591
REL	3.19905	23.5095	2.87753	0.002	0.0238626
RETN	81.1691	257.398	1.665	0.0032	0.0338647
RHOH	6.89676	104.88	3.92668	5e-05	0.00137331
RIDA	39.973	194.107	2.27975	0.0004	0.00693591
RILPL2	82.1236	398.218	2.27769	0.00035	0.00626037
RLF,TMCO2	3.40883	20.4974	2.58809	0.00015	0.00322964
RND1	7.0917	36.5096	2.36407	0.0009	0.0130721
RNF13	6.34662	100.927	3.99118	5e-05	0.00137331
RNF19A	4.30037	35.2179	3.03378	5e-05	0.00137331
RNF2	2.0742	11.8433	2.51345	0.0021	0.0247571
RNF41	12.1876	110.929	3.18615	0.0016	0.0201708
RSPRY1	4.36174	29.6821	2.76662	5e-05	0.00137331
SAMSN1	55.8734	470.117	3.07279	5e-05	0.00137331
SBNO1	2.17114	7.16993	1.7235	0.0053	0.0487801
SCAPER	1.47296	7.22285	2.29385	0.00225	0.0260726
SCNN1D	1.13852	6.70641	2.55838	0.00065	0.0101601
SCYL2	1.88517	8.93955	2.24551	0.0002	0.00404613
SDCBP	176.015	797.811	2.18035	0.0013	0.0173066
SERINC1	12.0136	34.9581	1.54096	0.00455	0.0437604
SERPINE1	73.9346	388.993	2.39542	5e-05	0.00137331
SGK1	190.26	906.18	2.25183	0.00075	0.0113481
SH3GLB1	17.0041	58.3464	1.77876	0.00245	0.0277834
SHD	4.8753	28.8254	2.56378	0.00015	0.00322964
SHOC2	1.8381	8.10749	2.14104	0.00075	0.0113481
SKAP2	23.9258	71.6288	1.58197	0.0031	0.0330664
SKIL	2.41503	18.4561	2.93398	0.00065	0.0101601
SLC13A3	3.29243	25.496	2.95305	0.0001	0.00235366
SLC25A19	72.5749	384.868	2.40682	0.00025	0.00483017
SLC2A6	24.8023	89.6999	1.85463	0.00405	0.0402439
SLC46A2	5.73134	37.6715	2.71653	5e-05	0.00137331
SLC6A12	0.105265	2.43922	4.53432	0.00385	0.0387403
SNORA69	7.74992	65.1167	3.07077	5e-05	0.00137331
SNX10	12.5579	83.1614	2.72732	0.00165	0.0206434
SOAT1	35.2788	118.912	1.75302	0.0012	0.0162977
SPX	1.04	5.21051	2.32483	0.00235	0.026917
SRXN1	30.1608	159.252	2.40056	5e-05	0.00137331
ST3GAL6	2.91262	28.5442	3.29281	0.0036	0.0368683
STEAP4	17.9413	136.958	2.93238	5e-05	0.00137331
STRA8	0.94622	26.1749	4.78987	0.00165	0.0206434
STX11	15.3105	181.829	3.57	5e-05	0.00137331
STX1B	0.171893	1.40626	3.03228	0.0028	0.030657
STX7	7.3949	26.7498	1.85493	0.00095	0.0136322
SUCO	1.80506	6.12239	1.76205	0.0037	0.037638
SUSD6	24.5088	89.9507	1.87583	0.0042	0.0413349
SYPL1	15.5292	51.9313	1.74162	0.00255	0.0286244
TAB2	4.57615	22.9091	2.32371	0.00065	0.0101601
TANK	5.74242	96.8943	4.07668	5e-05	0.00137331
TAOK1	0.924922	3.16978	1.77698	0.00225	0.0260726
TBC1D23	6.88712	40.1793	2.54448	0.00015	0.00322964
TBC1D2B	8.12871	79.3406	3.28696	5e-05	0.00137331
TBC1D4	1.86933	11.543	2.62643	5e-05	0.00137331
TBC1D8	8.59492	38.4942	2.16309	0.00275	0.0302564
TBC1D9	5.10734	19.0077	1.89594	0.00455	0.0437604
TBK1	1.81706	6.69641	1.88178	0.00405	0.0402439
TBPL1	1.50992	6.7061	2.151	0.00265	0.0294653
TCN1	30.8699	197.714	2.67915	5e-05	0.00137331
TESK1	16.1785	65.0296	2.00702	0.0011	0.0152426
TFEC	4.4258	30.6867	2.79361	0.00025	0.00483017
TLR4	40.113	143.343	1.83733	0.00345	0.0357336
TMEM106A	6.24634	30.4883	2.28717	0.0003	0.00556837
TMEM167A	9.38373	28.8968	1.62268	0.0039	0.0391217
TMEM41B	1.9097	10.2478	2.42389	0.00095	0.0136322
TMSB4X	0.123232	6.5137	5.72403	0.0002	0.00404613
TNFAIP3	24.4294	278.059	3.5087	5e-05	0.00137331
TNFAIP6	5.71135	86.4616	3.92016	5e-05	0.00137331
TNFAIP8	6.3375	34.6955	2.45277	0.0005	0.00826406
TNFSF15	2.77719	35.5784	3.6793	5e-05	0.00137331
TNFSF8	8.29444	24.4546	1.55989	0.00485	0.0457958
TNFSF9	6.87505	144.692	4.39547	5e-05	0.00137331
TP53RK	12.4937	37.5909	1.58918	0.0034	0.0353747
TRAF1	68.9941	302.225	2.13108	0.00115	0.0157565
TYK2	11.8606	156.75	3.72422	5e-05	0.00137331
U4	17.053	233.785	3.77709	0.00055	0.00889632
U6atac	0.498602	2.6184	2.39273	0.0022	0.025641
UBE2D1	3.66992	32.9407	3.16605	0.00035	0.00626037
UBE2D3	0	4.25109	inf	5e-05	0.00137331
UBE2W	2.93771	15.5702	2.40602	0.0014	0.018274
USP12	3.83515	22.3855	2.54521	0.0001	0.00235366
USP15	9.45341	38.5303	2.02709	0.00145	0.0187657
VCAN	4.76338	48.7112	3.3542	0.00015	0.00322964
VEGFA	37.1947	330.589	3.15187	0.0012	0.0162977
VEZF1	2.39554	11.7104	2.28937	0.0011	0.0152426
VPS54	3.2339	11.5249	1.83341	0.003	0.032261
VTA1	1.8796	8.25532	2.1349	0.0036	0.0368683
WAC	7.23711	24.7435	1.77356	0.00365	0.0372575
XRN1	0.753963	3.25058	2.10813	0.00345	0.0357336
YIPF4	13.1996	71.0864	2.42908	0.0022	0.025641
YIPF5	4.78947	16.1093	1.74995	0.00485	0.0457958
ZBTB46	0.770493	4.952	2.68416	0.00065	0.0101601
ZC3H12A	17.482	56.8484	1.70125	0.00355	0.0364874
ZCCHC10	0.3324	2.98634	3.16739	0.0012	0.0162977
ZEB2	5.79427	22.8686	1.98067	0.0005	0.00826406
ZFP36	252.69	1128.78	2.15932	0.00265	0.0294653
ZFP36L1	36.9246	129.375	1.8089	0.0026	0.0290546
ZMIZ1	3.39473	10.8255	1.67306	0.00425	0.0416909
ZNF207	11.2625	53.9365	2.25974	0.0036	0.0368683
ZNF263	5.3601	23.7221	2.1459	0.0004	0.00693591
ZNF292	1.51798	6.48627	2.09523	0.00165	0.0206434
ZNF385A	6.6838	29.2176	2.1281	0.0015	0.0192357
AAMDC	71.2191	16.7211	-2.09059	0.002	0.0238626
ABCD4	8.61648	1.76138	-2.2904	0.00095	0.0136322
ABCG2	25.3672	1.86124	-3.76863	5e-05	0.00137331
ABHD11	48.8097	9.69026	-2.33256	0.00065	0.0101601
ABHD12	267.365	99.118	-1.43159	0.00415	0.0409727
ABHD17C	2.98641	0.329257	-3.18113	0.0025	0.0282157
ACACA	29.2615	2.22054	-3.72002	5e-05	0.00137331
ACOT8	32.3949	8.11258	-1.99753	0.00215	0.0252035
ACOX2	0.845239	0.0836026	-3.33774	0.00175	0.0215557
ACSS2	112.542	16.5005	-2.76988	0.00015	0.00322964
ADCK3	8.34252	1.68928	-2.30407	0.0027	0.0298634
ADGRF1	2.03736	0.216006	-3.23756	0.0003	0.00556837
ADGRG5	3.07292	0.472519	-2.70117	0.00445	0.0430801
ADH5	26.9175	7.74665	-1.7969	0.0019	0.0229392
ADIRF	75.3334	1.24996	-5.91334	0.00055	0.00889632
AES	68.9817	15.7976	-2.12651	0.0015	0.0192357
AGT	4.00467	0.176948	-4.50029	0.0015	0.0192357
ALAD	17.3549	1.89163	-3.19765	5e-05	0.00137331
ALDH3B2	5.97375	0.220203	-4.76173	0.00335	0.0349903
ALKBH7	68.0572	18.8319	-1.85357	0.0023	0.026508
AMOTL1	0.721199	0.118183	-2.60938	0.0022	0.025641
AP1M2	18.8653	1.1431	-4.04471	5e-05	0.00137331
AP1S1	121.231	22.1141	-2.45471	5e-05	0.00137331
AQP3	6.79393	0.749572	-3.18011	0.0018	0.0220142
ARHGEF16	13.612	0.331668	-5.35899	0.0002	0.00404613
ARHGEF5	3.69656	0.258397	-3.83852	0.00175	0.0215557
ARL4D	2.43475	0.192357	-3.66192	0.001	0.0141867
ARMC9	1.66907	0.245678	-2.7642	0.0024	0.0273568
ASB11	37.315	5.49741	-2.76293	0.00175	0.0215557
ASB2	2.86891	0.333445	-3.10498	0.00375	0.0380331
ASCL2	14.1355	2.1517	-2.71577	0.00015	0.00322964
ATP2C2	37.3198	0.795879	-5.55125	5e-05	0.00137331
ATP5D	592.294	187.079	-1.66266	0.0021	0.0247571
ATP6V1C2	3.33717	0.241262	-3.78995	0.00115	0.0157565
AZGP1	138.608	2.78716	-5.63607	0.0001	0.00235366
B4GALNT3	8.69303	0.121923	-6.15581	5e-05	0.00137331
BAD	65.9617	20.6542	-1.6752	0.0025	0.0282157
BCAS1	3.15309	0.178863	-4.13984	0.0008	0.0119393
BCAT2,HSD17B14	11.843	1.81441	-2.70647	0.0001	0.00235366
BCR	12.6103	1.41596	-3.15475	0.00055	0.00889632
BDH1	25.8585	0.448188	-5.85039	0.00025	0.00483017
BEND5	6.30659	0.529803	-3.57333	0.00115	0.0157565
BICDL2	13.3909	0.410141	-5.02899	0.0005	0.00826406
BID	92.6277	29.9987	-1.62655	0.00325	0.0342389
BNIPL,C1orf56	2.86565	0.357448	-3.00305	0.00505	0.0471392
BSPRY	16.1657	0.63909	-4.66077	5e-05	0.00137331
bta-let-7a-3	2.615	0.322602	-3.01899	0.00405	0.0402439
BTBD3	1.64454	0.324519	-2.34131	0.0045	0.0433966
C14orf159	9.53401	0.240819	-5.30706	0.00095	0.0136322
C19orf60	115.888	26.2566	-2.14198	0.00015	0.00322964
C1QC	143.974	42.8697	-1.74778	0.0037	0.037638
C2orf54	1.10632	0.0896427	-3.62544	0.00265	0.0294653
C2orf72	2.15599	0.0595735	-5.17754	0.0026	0.0290546
C2orf80	9.70064	0.600851	-4.013	0.0032	0.0338647
C8H9orf152	2.60997	0.393634	-2.72911	0.00485	0.0457958
C8orf4	5.2174	0.556035	-3.23008	0.0022	0.025641
C9orf142	156.46	31.3386	-2.31979	0.0011	0.0152426
CA8	12.8762	0.383434	-5.06959	0.00025	0.00483017
CADPS2	1.05409	0.139536	-2.91728	0.0021	0.0247571
CALCA	11.2072	1.06443	-3.39627	0.00085	0.0125151
CAMSAP3	5.63644	0.183933	-4.93753	0.00015	0.00322964
CAPN6	2.38285	0.0501101	-5.57144	0.0041	0.0406057
CARS2	22.2249	5.90574	-1.91199	0.00215	0.0252035
CBLC	22.5675	0.590555	-5.25603	0.0003	0.00556837
CCDC102A	6.86764	0.346822	-4.30755	5e-05	0.00137331
CCDC13	4.73201	0.0631894	-6.22663	0.0009	0.0130721
CD320	23.2244	2.98512	-2.95978	0.0002	0.00404613
CDC25A	6.2374	0.956729	-2.70476	0.00185	0.0224897
CDC42EP1	23.9808	2.23766	-3.42181	0.0002	0.00404613
CDCA3	8.34589	2.03392	-2.0368	0.0036	0.0368683
CDCA7L	6.71281	0.672571	-3.31916	0.0021	0.0247571
CDH16	0.705631	0.0507479	-3.79749	0.00325	0.0342389
CDK10	18.8631	4.28601	-2.13786	0.0014	0.018274
CDK18	2.49372	0.248902	-3.32465	0.0015	0.0192357
CDK5	27.1241	6.05931	-2.16235	0.00075	0.0113481
CDKN1C	4.26969	0.466315	-3.19475	0.0025	0.0282157
CES2	1.31865	0.140715	-3.22821	0.0053	0.0487801
CGN	1.26608	0.157271	-3.00904	0.00105	0.0147183
CHAF1A	5.86933	1.28719	-2.18897	0.00235	0.026917
CHCHD6	9.9432	1.34997	-2.88078	0.0024	0.0273568
CITED4	194.091	5.40731	-5.16568	5e-05	0.00137331
CLDN3	108.964	4.78687	-4.50863	5e-05	0.00137331
CLDN4	109.627	10.002	-3.45424	5e-05	0.00137331
CLDN7	41.1155	3.18201	-3.69167	5e-05	0.00137331
CLMN	14.1967	0.29697	-5.5791	5e-05	0.00137331
CLPP	75.3331	20.725	-1.86191	0.0034	0.0353747
CLTB	92.8869	20.7218	-2.16433	0.0004	0.00693591
CMPK2	17.8768	2.04406	-3.12858	5e-05	0.00137331
CMTM7,CMTM8	74.9588	21.0102	-1.83501	0.0033	0.0346122
CNTFR	6.95907	0.851527	-3.03077	0.00255	0.0286244
COL18A1	0.948425	0.0563545	-4.07293	0.0004	0.00693591
COL9A1	11.1467	0.251304	-5.47104	0.00045	0.0075999
CPTP	21.9576	5.62212	-1.96553	0.00245	0.0277834
CRACR2B	16.6559	0.726869	-4.5182	0.00255	0.0286244
CREB3L1	16.8383	1.80658	-3.22041	0.00025	0.00483017
CRYAB	126.144	17.3283	-2.86387	0.00045	0.0075999
CSRP1	118.007	34.6859	-1.76646	0.0032	0.0338647
CTSW	54.1873	13.6563	-1.98839	0.00125	0.0168072
CTTN	22.9296	3.98887	-2.52316	0.00115	0.0157565
CUEDC1	27.5101	0.742424	-5.21157	5e-05	0.00137331
CYB561	6.56612	0.338145	-4.27933	0.0003	0.00556837
DAB2IP	1.44297	0.036249	-5.31495	5e-05	0.00137331
DBNDD2	51.7698	11.1858	-2.21044	0.0006	0.00954602
DCTPP1	17.7355	3.94552	-2.16835	0.00215	0.0252035
DDT	302.181	69.61	-2.11805	0.0016	0.0201708
DENND6B	12.7527	2.13627	-2.57764	0.00135	0.0177775
DGCR8	37.1451	7.86588	-2.23949	0.0007	0.0107703
DHRS11	47.5078	11.9573	-1.99027	0.00105	0.0147183
DLG3	3.79968	0.320876	-3.56579	0.0002	0.00404613
DMPK,SIX5	2.89599	0.0680795	-5.41069	0.00075	0.0113481
DNAJC12	256.509	9.65539	-4.73153	5e-05	0.00137331
DNLZ	79.699	14.8565	-2.42347	0.00035	0.00626037
DNPH1	266.158	52.3517	-2.34598	0.0001	0.00235366
DSP	2.24182	0.400053	-2.48641	0.0034	0.0353747
DSTN	106.864	25.4121	-2.07219	0.00155	0.0197116
DUSP23	36.2785	7.48334	-2.27736	0.0022	0.025641
eef1d	1581.2	205.368	-2.94473	0.00015	0.00322964
EEFSEC	43.2556	11.306	-1.93579	0.00145	0.0187657
EFHC1	1.4101	0.143151	-3.30019	0.00245	0.0277834
EFHD1	58.2334	1.86773	-4.96249	5e-05	0.00137331
EHF	17.2551	2.45895	-2.81091	0.0011	0.0152426
EHHADH	3.51487	0.365737	-3.2646	0.0006	0.00954602
ELF3	23.8688	1.84605	-3.69261	5e-05	0.00137331
ELF5	337.997	12.594	-4.74621	0.0013	0.0173066
ELMO3	12.0489	0.989886	-3.60549	0.00015	0.00322964
EMID1	0.910209	0.104663	-3.12045	0.0033	0.0346122
EPB41L1	1.24119	0.144206	-3.10552	0.00205	0.0243112
EPB41L4A	2.47527	0.245201	-3.33555	0.00175	0.0215557
EPCAM,MSH2	16.6015	3.67296	-2.1763	0.00265	0.0294653
EPHB3	1.62621	0.167476	-3.27949	0.0007	0.0107703
EPS8L1	3.8634	0.532989	-2.8577	0.002	0.0238626
ERBB2	2.61589	0.219274	-3.57649	0.0009	0.0130721
ESPNL,SCLY	57.616	10.1159	-2.50985	0.00075	0.0113481
ETNK2	4.05763	0.189414	-4.42102	0.0041	0.0406057
EVA1B	34.3511	8.3796	-2.0354	0.0028	0.030657
EXOSC4	56.9509	15.1913	-1.90648	0.0031	0.0330664
EXOSC5	53.6895	9.12809	-2.55626	0.00045	0.0075999
FABP3	2454.24	164.332	-3.90059	0.0001	0.00235366
FADD	238.341	75.3246	-1.66183	0.0016	0.0201708
FAM107A	18.3912	0.570792	-5.00991	5e-05	0.00137331
FAM110A	27.421	6.85639	-1.99976	0.00105	0.0147183
FAM134B	27.9774	2.18818	-3.67646	0.00075	0.0113481
FAM173A	138.639	12.9464	-3.42072	5e-05	0.00137331
FAM174B	9.99729	0.404421	-4.62761	0.0001	0.00235366
FAM189A2	5.1324	0.217247	-4.56223	0.0053	0.0487801
FAM207A	40.0481	10.8076	-1.88969	0.00255	0.0286244
FAM212A	28.7006	8.61645	-1.73592	0.0047	0.0447568
FAM213B	190.639	57.2032	-1.73667	0.00235	0.026917
FAM83F	27.1261	0.932822	-4.86194	5e-05	0.00137331
FAM84A	4.87763	0.446831	-3.44838	0.00075	0.0113481
FARP1	2.08619	0.22721	-3.19877	0.00105	0.0147183
FASN	188.471	9.92485	-4.24715	5e-05	0.00137331
FBLIM1	1.56173	0.18933	-3.04417	0.00195	0.0233969
FCAMR	1.79329	0.173309	-3.37119	0.0016	0.0201708
FGD2	13.7128	2.26157	-2.60013	0.00035	0.00626037
FGFBP1	172.92	9.4535	-4.19311	5e-05	0.00137331
FHL2	20.3483	3.2471	-2.64768	0.00065	0.0101601
FIBP	105.991	32.3206	-1.71342	0.0052	0.0481211
FRAT2	8.07006	1.35144	-2.57808	0.00155	0.0197116
FXYD6	49.2416	7.14112	-2.78566	5e-05	0.00137331
GALM	66.101	10.6243	-2.63731	5e-05	0.00137331
GAMT	21.1366	4.29293	-2.29971	0.0018	0.0220142
GATA3	4.98665	0.76969	-2.69572	0.00075	0.0113481
GCAT	32.8115	1.42068	-4.52955	0.0001	0.00235366
GCHFR	152.027	31.4374	-2.27377	0.0003	0.00556837
GCK	62.6994	1.2502	-5.64822	5e-05	0.00137331
GFER	54.8135	15.0611	-1.8637	0.00275	0.0302564
GLRX5	60.4166	17.1163	-1.81957	0.0046	0.044079
GLTSCR2	304.409	86.8318	-1.80971	0.001	0.0141867
GNAO1	3.56857	0.675249	-2.40185	0.0005	0.00826406
GP2	56.3323	1.98337	-4.82794	5e-05	0.00137331
GPAM	13.77	1.06359	-3.69451	5e-05	0.00137331
GPD1,SMARCD1	77.859	10.4389	-2.89889	5e-05	0.00137331
GPR68	7.07128	0.36899	-4.26032	0.00395	0.0394855
GPRC5B	13.7504	0.483743	-4.82909	0.004	0.0398697
GPRC5C	6.26407	0.485948	-3.68823	0.0013	0.0173066
GPT,PPP1R16A	9.58673	1.48957	-2.68614	0.0016	0.0201708
GPT2	7.943	1.84751	-2.1041	0.00225	0.0260726
GRAMD2	8.64585	0.389772	-4.47131	5e-05	0.00137331
GRB7	3.90261	0.518496	-2.91203	0.00405	0.0402439
GRHL1	3.00824	0.219257	-3.77823	0.0011	0.0152426
GRTP1	14.8875	0.996891	-3.90052	5e-05	0.00137331
GSS	60.966	7.05985	-3.11029	0.00015	0.00322964
GSTM3	45.6672	1.57418	-4.85849	5e-05	0.00137331
GTF2A1	80.7074	4.07747	-4.30695	0.0048	0.0454455
H1F0	20.6092	3.16201	-2.70437	0.0001	0.00235366
H1FX	215.634	52.9218	-2.02665	0.0022	0.025641
HDAC10	10.6442	3.01215	-1.8212	0.00305	0.0326531
HEBP2	6.41139	0.526804	-3.6053	0.001	0.0141867
HES2	4.2047	0.595862	-2.81895	0.0044	0.0427319
HES4	12.7416	2.89445	-2.13819	0.0046	0.044079
HES7	1.00923	0	#NAME?	0.0009	0.0130721
HHATL	0.947091	0.0357938	-4.72572	0.00515	0.0477909
HHIPL2	40.5342	0.763221	-5.7309	5e-05	0.00137331
HLF	3.33764	0.404297	-3.04534	0.00085	0.0125151
HOMER2	20.3409	0.595021	-5.0953	5e-05	0.00137331
HOOK2	9.97485	1.06343	-3.22957	0.0014	0.018274
HPN	24.3515	0.381897	-5.99468	5e-05	0.00137331
HS3ST6	102.341	32.2559	-1.66575	0.00155	0.0197116
HSD17B10	115.743	34.4434	-1.74862	0.0023	0.026508
IFI6	327.041	94.9574	-1.78412	0.00325	0.0342389
IFRD2	75.5724	20.474	-1.88406	0.00095	0.0136322
IGSF5	2.43097	0.223989	-3.44003	0.003	0.032261
IRF6	5.50103	0.658165	-3.06318	0.001	0.0141867
IRS1	2.81498	0.281074	-3.3241	0.00085	0.0125151
IRX1	40.9304	0.490715	-6.38214	5e-05	0.00137331
IRX3	30.0989	0.560767	-5.74617	0.00025	0.00483017
IRX5	5.35872	0.219988	-4.60639	0.001	0.0141867
ISOC2	47.6251	9.08192	-2.39065	0.0003	0.00556837
ITGA8	0.347382	0	#NAME?	0.0043	0.0420315
JOSD2	96.1583	28.32	-1.76359	0.00175	0.0215557
JUP	12.7734	1.17562	-3.44165	0.00015	0.00322964
KCNK1	8.4528	0.910891	-3.21408	0.00065	0.0101601
KCNK5	8.27915	0.508161	-4.02612	5e-05	0.00137331
KDF1	2.33465	0.103176	-4.50002	0.00525	0.0484522
KHDRBS3	8.41778	0.288321	-4.86769	5e-05	0.00137331
KLF15	9.86865	0.904774	-3.44722	0.0008	0.0119393
KLHDC7A	1.43432	0.0438925	-5.03025	0.005	0.0468104
KLHL21	10.7013	2.93378	-1.86696	0.00355	0.0364874
KLHL40	60.8531	0.844831	-6.17052	0.0001	0.00235366
KRT16	1.51397	0	#NAME?	5e-05	0.00137331
KRT18	33.663	1.59127	-4.40291	5e-05	0.00137331
KRT19	1687.21	38.2185	-5.46423	5e-05	0.00137331
KRT24	2.47833	0.155241	-3.99678	0.0007	0.0107703
KRT4,KRT8	134.517	6.06909	-4.47016	5e-05	0.00137331
KRT7	201.897	13.3018	-3.92392	5e-05	0.00137331
LBP	29.8366	0.993256	-4.90877	5e-05	0.00137331
LLGL2	28.3788	2.29245	-3.62985	5e-05	0.00137331
LPAR5	6.87764	1.15649	-2.57216	0.0049	0.0461249
LPO	44.1736	1.60718	-4.78058	5e-05	0.00137331
LRP3	20.7903	1.36722	-3.92659	5e-05	0.00137331
LRRC1	11.4765	0.648953	-4.14443	0.0001	0.00235366
LRRC20	6.31749	0.740605	-3.09258	0.00055	0.00889632
LRRC28	22.6049	6.03768	-1.90457	0.0038	0.038406
LY6E	92.8872	26.2341	-1.82404	0.0011	0.0152426
MAF	24.6049	5.95347	-2.04714	0.00355	0.0364874
MAGI1	0.913156	0.0829959	-3.45975	0.0011	0.0152426
MAGIX	16.7674	1.4081	-3.57383	0.00035	0.00626037
MAMLD1	2.99551	0.483927	-2.62994	0.0031	0.0330664
MAPK13	93.4154	12.6805	-2.88105	5e-05	0.00137331
MAPK4	1.1347	0.0309146	-5.19788	0.00175	0.0215557
MAPK8IP1	2.32538	0.205825	-3.49798	0.00255	0.0286244
MCM2	11.3837	2.21629	-2.36075	0.0004	0.00693591
MCM3	12.0146	3.23903	-1.89115	0.00205	0.0243112
MDFI	4.84918	0.23717	-4.35375	0.0045	0.0433966
METTL22	41.045	7.82676	-2.39072	0.00055	0.00889632
MFGE8	279.694	24.1318	-3.53484	5e-05	0.00137331
MFSD4A	10.0957	0.489074	-4.36754	5e-05	0.00137331
MICALL2	11.6764	0.319549	-5.19141	5e-05	0.00137331
MID1	2.21412	0.0991406	-4.48111	5e-05	0.00137331
MIR1199	15.5671	0.889673	-4.12908	0.0003	0.00556837
MLPH	1.32016	0.140007	-3.23714	0.00175	0.0215557
MRPL11	133.823	46.1569	-1.53571	0.0041	0.0406057
MRPL28	101.046	26.9818	-1.90495	0.00055	0.00889632
MRPL34	42.681	13.2896	-1.6833	0.0031	0.0330664
MRPL40	129.935	43.8488	-1.56719	0.00545	0.0497677
MRPL41	512.778	112.532	-2.188	0.0003	0.00556837
MRPS26	231.48	48.0835	-2.26728	0.0003	0.00556837
MRPS34	209.758	41.7564	-2.32866	0.00015	0.00322964
MSLNL	8.43841	0.356095	-4.56664	5e-05	0.00137331
MUC1	44.9937	2.48127	-4.18057	5e-05	0.00137331
MUC15	6.47821	0.592278	-3.45125	0.00035	0.00626037
MUC20	4.24514	0.277964	-3.93284	0.0037	0.037638
MVB12A	49.4481	12.0293	-2.03936	0.00055	0.00889632
MVK	75.7239	19.2894	-1.97294	0.0036	0.0368683
MXD3	7.80372	0.960863	-3.02176	0.0033	0.0346122
NAPRT	39.2675	5.75579	-2.77025	0.0001	0.00235366
NCR3	68.1871	14.8398	-2.20003	0.00095	0.0136322
NDRG4	6.39172	0.362084	-4.14181	0.0001	0.00235366
NDUFB7	432.681	115.824	-1.90137	0.00105	0.0147183
NDUFS6	242.626	63.4855	-1.93424	0.0052	0.0481211
NEBL	1.12448	0.115873	-3.27865	0.0004	0.00693591
NELL2	6.10835	0.785448	-2.9592	0.0001	0.00235366
NENF	155.238	55.115	-1.49396	0.00385	0.0387403
NFKBIL1	24.6357	7.42759	-1.72978	0.0051	0.0474646
NIPAL2	16.0252	1.05385	-3.92659	0.0012	0.0162977
NME3	65.1604	16.7603	-1.95895	0.0024	0.0273568
NPDC1	15.6304	0.492234	-4.98887	5e-05	0.00137331
NQO2	23.5227	5.32464	-2.1433	0.00115	0.0157565
NR2F6	31.1492	8.10333	-1.94261	0.00115	0.0157565
NR3C2	1.05821	0.0507298	-4.38265	0.00275	0.0302564
NUBP2	38.9089	7.8985	-2.30045	0.0004	0.00693591
NUDT22	37.3365	9.9955	-1.90123	0.0011	0.0152426
NXN	9.82884	1.64179	-2.58175	0.0005	0.00826406
OSBPL10	3.75941	0.298758	-3.65346	0.00065	0.0101601
OVOL1	1.7197	0.151348	-3.50622	0.00355	0.0364874
OVOL2	4.55259	0.248618	-4.19468	0.0012	0.0162977
P3H3	7.15768	0.737636	-3.27851	0.0006	0.00954602
PACSIN3	15.7928	1.09238	-3.85372	5e-05	0.00137331
PAH	14.4954	1.6743	-3.11396	5e-05	0.00137331
PAK4	27.259	3.35623	-3.02182	0.0007	0.0107703
PATJ	0.867254	0.089916	-3.2698	0.0012	0.0162977
PC	9.72947	1.79134	-2.44132	0.0029	0.031488
PCBD1	34.3959	4.24138	-3.01963	0.00025	0.00483017
PCBP4	18.0544	4.9867	-1.85619	0.0031	0.0330664
PCDH1	2.41563	0.302638	-2.99674	0.0027	0.0298634
PCP2	69.084	11.0624	-2.64269	0.00385	0.0387403
PDCD1	37.3103	3.80513	-3.29356	0.0001	0.00235366
PDCD4	47.8369	16.0428	-1.57619	0.00475	0.0451151
PDDC1	87.988	18.8718	-2.22107	0.0002	0.00404613
PDLIM1	2.69052	0.272646	-3.30278	0.00215	0.0252035
PEMT	26.9362	3.39746	-2.98702	0.00015	0.00322964
PGAM5,PXMP2	75.7495	20.5813	-1.8799	0.00275	0.0302564
PHGDH	44.0567	11.8882	-1.88983	0.0011	0.0152426
PIGR	71.3792	4.75761	-3.90719	5e-05	0.00137331
PLEKHB1	1.29415	0.149361	-3.11513	0.0017	0.0210931
PLEKHD1	1.95956	0.0866411	-4.49934	0.0005	0.00826406
PMEPA1	12.9918	3.33504	-1.96182	0.0035	0.0361084
PMM1	13.2944	3.63697	-1.87001	0.0053	0.0487801
POLD2	13.8149	3.68338	-1.90713	0.0016	0.0201708
POLR2F	184.292	64.4568	-1.51559	0.00405	0.0402439
POLR2L	884.57	169.336	-2.38509	5e-05	0.00137331
PPP1R14D	8.17639	0.470936	-4.11786	0.00435	0.0423618
PPP1R35	42.226	10.9737	-1.94408	0.00305	0.0326531
PRKAR1B	9.99978	0.67394	-3.8912	0.0002	0.00404613
PRKCZ	9.73475	1.73083	-2.49168	0.00205	0.0243112
PRKG2	1.10501	0.122263	-3.176	0.00325	0.0342389
PRMT6	17.1404	4.46791	-1.93973	0.004	0.0398697
PROM1	2.40781	0.246056	-3.29067	0.00335	0.0349903
PRR5	80.0182	22.2026	-1.8496	0.00105	0.0147183
PRSS23	7.37052	0.766003	-3.26635	0.0016	0.0201708
PSMB10	205.662	73.3933	-1.48655	0.0053	0.0487801
PSMG3	98.0334	25.4665	-1.94467	0.00035	0.00626037
PSMG4	481.92	102.567	-2.23222	0.00405	0.0402439
PTGDS	126.794	24.2276	-2.38777	0.00045	0.0075999
PTHLH	15.4036	0.786224	-4.29219	0.00155	0.0197116
PTPN18	166.616	50.7899	-1.71392	0.0025	0.0282157
PTPRCAP	126.19	21.462	-2.55575	0.0002	0.00404613
PTRF	11.6775	0.828057	-3.81786	5e-05	0.00137331
PYCRL	95.7174	34.7439	-1.46202	0.0039	0.0391217
QDPR	105.328	32.0213	-1.71779	0.00095	0.0136322
QSOX1	86.8539	21.4952	-2.01458	0.0009	0.0130721
RAB13	10.1096	0.726874	-3.79787	0.00015	0.00322964
RAB15	13.7604	0.682301	-4.33397	5e-05	0.00137331
RAB25	54.5746	1.86161	-4.87361	5e-05	0.00137331
RAB34	2.04194	0.141381	-3.85228	0.0047	0.0447568
RABL6	66.4067	20.7077	-1.68116	0.00535	0.0491005
RAC3	9.92835	1.47914	-2.74679	0.00295	0.0318763
RAPGEFL1	1.11391	0.107562	-3.3724	0.0006	0.00954602
RASAL1	19.6738	0.399263	-5.62279	0.00045	0.0075999
RASEF	2.25781	0.189305	-3.57614	0.0009	0.0130721
RASL11B	2.67319	0.151369	-4.14242	0.0054	0.0494335
RASSF4	107.01	23.9651	-2.15874	0.00015	0.00322964
RBBP8NL	2.52821	0.0681801	-5.21262	5e-05	0.00137331
RBP4	25.1617	7.1186	-1.82157	0.0031	0.0330664
REEP6	5.67269	0.423846	-3.74242	0.00055	0.00889632
RHOD	4.91518	0.436157	-3.49432	0.0004	0.00693591
RHOU	20.5345	1.32038	-3.95903	0.0001	0.00235366
RHPN2	2.95474	0.297912	-3.31008	0.00175	0.0215557
RIPK4	2.19362	0.135184	-4.02031	0.0015	0.0192357
RNASEH2C	72.4917	21.3708	-1.76218	0.0037	0.037638
RNPEP	39.3985	7.63222	-2.36797	0.0001	0.00235366
ROGDI	47.6704	7.8195	-2.60794	5e-05	0.00137331
RPS15	5437.7	1303.04	-2.06111	0.0029	0.031488
RPS28	8888.89	2612.55	-1.76654	0.003	0.032261
RPS29	3620.52	1044.36	-1.79358	0.0021	0.0247571
RPS6	1361.11	364.986	-1.89887	0.0022	0.025641
RRAD	70.4985	2.70298	-4.70497	5e-05	0.00137331
RSAD2	62.421	10.5803	-2.56065	5e-05	0.00137331
RSG1	11.7061	1.25451	-3.22207	0.00045	0.0075999
RTKN	2.55165	0.290058	-3.13702	0.0042	0.0413349
S100A14	50.9878	2.10012	-4.60161	5e-05	0.00137331
S100A16	6.66307	0.336796	-4.30624	0.0001	0.00235366
S100A2	412.119	28.9271	-3.83257	5e-05	0.00137331
S100B	102.402	8.43873	-3.60108	5e-05	0.00137331
SAPCD2	3.44129	0.287948	-3.57907	0.0003	0.00556837
SCAND1	133.34	43.2593	-1.62403	0.00195	0.0233969
SCARA3	2.91446	0.181152	-4.00796	0.00415	0.0409727
SCN1B	20.1979	0.431341	-5.54924	5e-05	0.00137331
SDC2	24.8459	0.890154	-4.80281	0.0001	0.00235366
SDHAF1	24.3738	7.00234	-1.79942	0.005	0.0468104
SELENBP1	24.967	2.51486	-3.31147	5e-05	0.00137331
SELM	128.82	2.80622	-5.52059	0.0048	0.0454455
SERPINB5	2.27314	0.126908	-4.16283	0.00025	0.00483017
SERPING1	25.7519	1.3029	-4.30488	0.00015	0.00322964
SFN	16.7657	3.38054	-2.31019	0.00455	0.0437604
SH3BP4	16.4048	1.99221	-3.04167	5e-05	0.00137331
SH3GLB2	49.7369	7.66808	-2.69738	5e-05	0.00137331
SHF	18.4157	0.931395	-4.3054	5e-05	0.00137331
SHROOM1	1.24926	0.114702	-3.44511	0.0052	0.0481211
SHROOM3	8.1863	0.324859	-4.65533	0.00045	0.0075999
SIVA1	72.8005	15.2894	-2.25142	0.00105	0.0147183
SLC22A16	3.9027	0.16393	-4.57332	0.00415	0.0409727
SLC25A29	22.4863	4.42741	-2.34451	0.0018	0.0220142
SLC25A4	75.4817	21.5723	-1.80695	0.00385	0.0387403
SLC27A6	5.29831	0.066849	-6.30848	0.0002	0.00404613
SLC28A1	2.04567	0.182302	-3.48818	0.00365	0.0372575
SLC29A1	80.7745	16.4966	-2.29173	0.00025	0.00483017
SLC2A4RG	21.2709	3.69062	-2.52695	0.0004	0.00693591
SLC30A2	9.9681	0.17426	-5.838	0.005	0.0468104
SLC34A2	3.39437	0.353076	-3.26509	0.0014	0.018274
SLC38A3	3.99087	0.0561867	-6.15033	0.0051	0.0474646
SLC5A9	0.923457	0.0916513	-3.33282	0.0038	0.038406
SLC7A4	57.2812	0.822092	-6.12262	5e-05	0.00137331
SMCO4	135.121	16.3341	-3.04829	0.00015	0.00322964
SMIM1	8.7121	1.18738	-2.87524	0.003	0.032261
SMIM4	71.8371	13.7551	-2.38476	0.0003	0.00556837
SNORA17	1964.09	222.912	-3.13932	5e-05	0.00137331
snoZ30	44.8094	9.92732	-2.17433	0.00245	0.0277834
SNRNP25	115.412	29.1167	-1.98687	0.0012	0.0162977
SNTB1	12.8346	0.995698	-3.68818	0.0001	0.00235366
SOX10	28.4527	0.512691	-5.79433	5e-05	0.00137331
SOX13	8.59676	0.354433	-4.60021	0.00185	0.0224897
SPATA3	7.38234	0.0784091	-6.55691	0.00355	0.0364874
SPINT1	15.996	1.29619	-3.62537	0.00045	0.0075999
SPINT2	238.58	24.7993	-3.2661	5e-05	0.00137331
SPNS3	2.9805	0.412236	-2.85401	0.0006	0.00954602
SPSB2	18.3706	4.42256	-2.05444	0.00135	0.0177775
SRM	17.8202	4.36132	-2.03067	0.00245	0.0277834
SSNA1	117.921	32.7407	-1.84866	0.0009	0.0130721
ST14	31.9424	7.58657	-2.07395	0.005	0.0468104
ST5	3.85638	0.224925	-4.09973	0.00065	0.0101601
STAP2	33.141	2.07154	-3.99984	5e-05	0.00137331
STARD10	18.1692	1.36703	-3.73238	0.001	0.0141867
STX10	35.4242	4.74975	-2.89881	0.00025	0.00483017
SYNE4	14.879	0.518342	-4.84323	0.00055	0.00889632
SYT17	3.70381	0.310335	-3.57711	0.00145	0.0187657
TACSTD2	28.3138	6.21009	-2.18882	0.00155	0.0197116
TAGLN	12.4809	0.565285	-4.46461	0.0001	0.00235366
TECTB	1.58765	0.0847973	-4.22673	0.00025	0.00483017
TEF	4.95337	1.20187	-2.04313	0.0027	0.0298634
TEPSIN	74.7612	13.2203	-2.49954	0.00075	0.0113481
TFAP2A	1.53907	0.102612	-3.90679	0.0005	0.00826406
TFAP2C	2.09689	0.189514	-3.46787	0.0011	0.0152426
TFF3	513.041	9.28885	-5.78743	5e-05	0.00137331
TGFBR3	3.22494	0.757261	-2.09041	0.00505	0.0471392
TIMP3	12.0957	2.88313	-2.06878	0.0039	0.0391217
TK1	24.7537	6.45692	-1.93873	0.00285	0.0310731
TM4SF18	10.6145	1.33959	-2.98617	0.001	0.0141867
TMC5	1.4152	0.129707	-3.44768	0.00225	0.0260726
TMEM102	6.61559	0.354218	-4.22316	0.00105	0.0147183
TMEM125	33.2918	0.763077	-5.44719	5e-05	0.00137331
TMEM141	53.3292	11.5228	-2.21043	0.00035	0.00626037
TMEM160	148.429	34.0156	-2.1255	0.0002	0.00404613
TMEM171	6.14461	0.234543	-4.7114	0.00245	0.0277834
TMEM204	28.19	5.50197	-2.35716	0.00155	0.0197116
TMEM25	8.47241	0.501454	-4.07858	0.00235	0.026917
TMOD4	10.2374	1.01536	-3.33378	0.0018	0.0220142
TMPRSS2	5.14585	0.794613	-2.69509	0.0015	0.0192357
TNFRSF21	24.8375	7.45559	-1.73612	0.005	0.0468104
TOM1L1	7.04405	0.997529	-2.81997	0.002	0.0238626
TOR4A	39.8906	7.13862	-2.48233	5e-05	0.00137331
TP53BP2	2.2701	0.282104	-3.00846	0.00105	0.0147183
TP53I13	20.4434	3.45716	-2.56398	0.00175	0.0215557
TPD52L1	18.7142	0.861566	-4.44103	0.00205	0.0243112
TPPP3	62.7882	3.24009	-4.27639	5e-05	0.00137331
TRABD	151.21	45.4991	-1.73264	0.00525	0.0484522
TRAF3IP3	47.7508	10.8596	-2.13656	0.00035	0.00626037
TRAF4	21.7449	4.00447	-2.44099	0.00015	0.00322964
TRIM29	3.35914	0.236517	-3.82808	0.0038	0.038406
TRMT61A	31.048	9.34167	-1.73275	0.00235	0.026917
TSPAN15	6.54588	0.55758	-3.55334	0.00085	0.0125151
TSPYL4	3.52916	0.795988	-2.1485	0.0037	0.037638
TSTA3	115.898	20.9609	-2.46708	5e-05	0.00137331
UBL7	60.0465	16.2659	-1.88423	0.0012	0.0162977
UNC13B	2.30549	0.506889	-2.18533	0.0053	0.0487801
UQCC3	54.3057	11.6058	-2.22626	0.00085	0.0125151
VAMP5	85.0614	22.6059	-1.9118	0.0033	0.0346122
VAMP8	338.171	91.4857	-1.88613	0.0015	0.0192357
VAV2	3.73978	0.493971	-2.92046	0.0017	0.0210931
VILL	1.13124	0.0641165	-4.14107	0.00395	0.0394855
VIPR1	3.50443	0.122912	-4.83348	5e-05	0.00137331
WBSCR27	11.8487	0.502839	-4.55849	5e-05	0.00137331
WFDC2	157.889	19.7524	-2.99881	5e-05	0.00137331
WWC1	12.8875	0.497234	-4.6959	0.0001	0.00235366
ZBTB42	14.5049	3.04987	-2.24972	0.0002	0.00404613
ZBTB47	14.2543	0.789178	-4.1749	0.0002	0.00404613
ZC3H7B	5.56273	0.988482	-2.49251	0.0017	0.0210931
ZNF185	1.35957	0.122204	-3.47579	0.00375	0.0380331
ZNF444	31.7582	5.79744	-2.45364	0.00095	0.0136322
ZNF641	6.6545	0.179346	-5.21351	0.0037	0.037638
ZNHIT1	64.3558	15.623	-2.0424	0.00175	0.0215557

## Sheet: D90 vs D250 Jersey (S4e)
Table S4e: Differentially expressed genes between D90 (mid lactation) vs D250 (late lactation) in Jersey cattle
Gene	FPKM (D15)	FPKM (D90)	log2(fold_change)	p_value	q_value
5S_rRNA	0.405135	11.4794	4.8245	0.0012	0.0162977
7SK	0	1.56374	inf	5e-05	0.00137331
ABCA6	2.45564	12.5849	2.35753	0.00255	0.0286244
ABCB11	0.0750696	1.24598	4.05291	0.00035	0.00626037
ABCG1	0.78422	7.02133	3.16241	0.00035	0.00626037
ABCG2	1.86124	28.3564	3.92934	0.0001	0.00235366
ACACA	2.22054	12.971	2.54631	0.0024	0.0273568
ACOT11	17.8456	54.3968	1.60796	0.00355	0.0364874
ACOX2	0.0836026	1.82665	4.44951	0.0052	0.0481211
ACVR1B	46.8821	188.56	2.00791	0.0053	0.0487801
ADAM19	24.4324	267.477	3.45255	0.0001	0.00235366
ADGRF1	0.216006	2.66666	3.62589	0.0004	0.00693591
ADGRG3	2.83675	24.0914	3.08621	5e-05	0.00137331
AGAP2	3.34418	14.5794	2.1242	0.0043	0.0420315
AKAP13	35.5542	131.705	1.88921	0.00285	0.0310731
AMPD3	37.161	454.332	3.61189	0.00035	0.00626037
ANKFY1	9.14065	34.4567	1.91441	0.00405	0.0402439
ANXA3	18.0436	61.0607	1.75876	0.0027	0.0298634
AOAH	8.88914	31.9662	1.84643	0.00275	0.0302564
AP1M2	1.1431	18.2507	3.99693	5e-05	0.00137331
ARFGEF3	0.0519014	0.570681	3.45884	0.00185	0.0224897
ARHGAP15	11.6808	66.7601	2.51484	0.00015	0.00322964
ARHGEF16	0.331668	4.70215	3.82551	0.00085	0.0125151
ARID4B	6.82672	33.0368	2.27481	0.0009	0.0130721
ARL15	1.25649	7.11592	2.50165	0.0043	0.0420315
ARSG	7.23515	34.5832	2.25698	0.0035	0.0361084
ASB11	5.49741	46.328	3.07506	0.0001	0.00235366
ATP2C2	0.795879	12.075	3.92332	0.00145	0.0187657
ATP9A	2.76546	20.4149	2.88403	0.00085	0.0125151
ATXN1,ENSBTAG00000019672	11.1321	57.8224	2.3769	0.00275	0.0302564
AVIL	0.310468	3.34167	3.42806	0.00075	0.0113481
AZGP1	2.78716	63.8579	4.518	0.0004	0.00693591
B4GALNT3	0.121923	3.20076	4.71437	0.00015	0.00322964
B4GALT1	53.4511	174.802	1.70943	0.00345	0.0357336
BACH1	25.0089	107.899	2.10916	0.0036	0.0368683
BACH2	1.91669	16.2164	3.08076	0.0017	0.0210931
BCAS1	0.178863	6.74554	5.23701	0.00015	0.00322964
BHLHE40	150.522	723.329	2.26467	0.00445	0.0430801
BNC2	0.0968896	1.71714	4.14752	0.0037	0.037638
BSPRY	0.63909	6.78153	3.40752	0.00115	0.0157565
BST1	13.2036	98.3222	2.89659	5e-05	0.00137331
bta-mir-192,bta-mir-194-2	5.71782	24.8175	2.11782	0.0038	0.038406
BTC	0.0527708	0.82419	3.96517	0.00315	0.0334575
C1RL	5.95563	24.7048	2.05247	0.0039	0.0391217
C2orf72	0.0595735	1.19428	4.32533	0.0045	0.0433966
CA4	2.75014	20.1958	2.87648	0.00015	0.00322964
CA8	0.383434	9.06155	4.56271	0.0005	0.00826406
CADPS2	0.139536	2.22534	3.99532	0.00015	0.00322964
CAMKK1	4.5109	24.3857	2.43455	0.00045	0.0075999
CAMSAP3	0.183933	2.43429	3.72625	0.00095	0.0136322
CASS4	11.5369	63.463	2.45966	0.00095	0.0136322
CCDC13	0.0631894	3.04106	5.58875	0.00085	0.0125151
CCDC186	3.58668	13.4499	1.90688	0.00425	0.0416909
CCDC67	0.0348865	0.668021	4.25915	0.00205	0.0243112
CCM2L	1.8009	10.8963	2.59705	0.0027	0.0298634
CCNL1	83.914	602.368	2.84366	0.0011	0.0152426
CCR2	1.59762	15.1403	3.2444	5e-05	0.00137331
CD300LB	2.17127	37.4002	4.10643	0.00235	0.026917
CD48	183.015	776.227	2.08452	0.0035	0.0361084
CDK18	0.248902	2.17308	3.12609	0.0019	0.0229392
CELSR2	1.45604	6.9507	2.25511	0.00205	0.0243112
CEP120	3.30166	28.4445	3.10688	5e-05	0.00137331
CGN	0.157271	1.43983	3.19457	0.0012	0.0162977
CHD1	11.1739	48.986	2.13224	0.00135	0.0177775
CHSY1	10.7659	86.1855	3.00098	5e-05	0.00137331
CITED4	5.40731	57.3089	3.40578	0.0003	0.00556837
CLIP1	3.93334	14.8071	1.91246	0.0031	0.0330664
CLMN	0.29697	7.79168	4.71355	0.0003	0.00556837
COL6A3	0.410011	1.3822	1.75324	0.0049	0.0461249
COL9A1	0.251304	4.81921	4.26129	0.00215	0.0252035
CORO6,SSH2	16.977	193.442	3.51025	5e-05	0.00137331
COX4I2	0.39412	4.82032	3.61242	0.0022	0.025641
CPD	17.4827	102.585	2.55282	0.00035	0.00626037
CREB3L1	1.80658	19.6483	3.44307	0.0006	0.00954602
CRISP3	2.09228	47.7536	4.51246	0.0001	0.00235366
CRTC3	11.6479	42.1348	1.85494	0.0025	0.0282157
CTXN3,PRRC1	0	1.00208	inf	0.0017	0.0210931
CUEDC1	0.742424	9.8164	3.72488	0.0001	0.00235366
CYB561	0.338145	2.80906	3.05437	0.005	0.0468104
CYFIP2	1.66145	9.31945	2.4878	0.00015	0.00322964
DAB2IP	0.036249	0.539698	3.89614	0.0002	0.00404613
DAGLA	0.316503	1.60709	2.34416	0.00225	0.0260726
DDAH1	0.159868	4.22468	4.72389	0.00135	0.0177775
DHRS13	4.82362	21.751	2.1729	0.00075	0.0113481
DIXDC1	9.81011	36.9086	1.91162	0.00225	0.0260726
DLG3	0.320876	3.5708	3.47616	0.0021	0.0247571
DMPK,SIX5	0.0680795	1.29778	4.25268	0.00175	0.0215557
DNAJC12	9.65539	193.369	4.32388	5e-05	0.00137331
DPYD	4.76572	19.3627	2.02251	0.0009	0.0130721
DSP	0.400053	2.33062	2.54245	0.0048	0.0454455
E2F2	22.4419	112.107	2.32061	0.002	0.0238626
E2F3	2.48677	12.7741	2.36088	0.00025	0.00483017
EFHB	5.26421	32.8961	2.64363	0.00315	0.0334575
EFHC1	0.143151	1.82787	3.67455	0.0005	0.00826406
EFHD1	1.86773	62.9827	5.0756	5e-05	0.00137331
EGR1	50.1297	369.063	2.88013	0.00015	0.00322964
EHF	2.45895	29.5709	3.58806	0.00015	0.00322964
EHHADH	0.365737	5.54802	3.92309	0.00025	0.00483017
ELF5	12.594	348.526	4.79046	5e-05	0.00137331
ELMO3	0.989886	5.96921	2.59221	0.004	0.0398697
ELN	3.1547	17.4165	2.46488	0.00185	0.0224897
EMID1	0.104663	1.36942	3.70974	0.00135	0.0177775
ENPP3	0.0728076	1.41244	4.27796	0.0035	0.0361084
EOGT	1.51387	7.40461	2.29019	0.0021	0.0247571
EPB41L1	0.144206	1.7976	3.63987	0.00085	0.0125151
EPB41L4A	0.245201	3.28679	3.74464	0.00075	0.0113481
ESR1	0.134674	2.62525	4.28491	5e-05	0.00137331
ESRP1	0.342661	2.65787	2.95542	0.00385	0.0387403
ETNK1	8.93855	35.1537	1.97556	0.005	0.0468104
ETNK2	0.189414	3.93764	4.37772	0.0005	0.00826406
F5	3.81765	25.7357	2.75301	0.0004	0.00693591
FAM107A	0.570792	17.1531	4.90936	5e-05	0.00137331
FAM134B	2.18818	12.3438	2.49598	0.0049	0.0461249
FAM174B	0.404421	4.48342	3.47067	0.004	0.0398697
FAM45A	12.6497	94.5716	2.90231	5e-05	0.00137331
FAM83F	0.932822	4.62228	2.30893	0.00225	0.0260726
FAM84B	0.828563	4.67703	2.49691	0.00065	0.0101601
FARP1	0.22721	1.94597	3.09839	0.00185	0.0224897
FASN	9.92485	228.196	4.52309	5e-05	0.00137331
FBLIM1	0.18933	1.43374	2.92081	0.00465	0.0444102
FEM1C	21.3053	77.6316	1.86543	0.00505	0.0471392
FERMT2	0.300029	2.01494	2.74756	0.00375	0.0380331
FFAR2	31.4655	181.224	2.52593	0.0005	0.00826406
FGFBP1	9.4535	62.2612	2.71941	0.0034	0.0353747
FGG	0.248325	3.13723	3.65919	0.0036	0.0368683
FLOT2	37.0813	202.206	2.44706	0.00025	0.00483017
FXYD6	7.14112	32.9309	2.20522	0.00085	0.0125151
GABARAPL1	106.071	354.888	1.74233	0.0043	0.0420315
GALM	10.6243	90.2099	3.08592	0.00095	0.0136322
GCA	1.09581	8.76777	3.00021	0.0035	0.0361084
GCAT	1.42068	39.0866	4.78202	5e-05	0.00137331
GCK	1.2502	21.3076	4.09114	5e-05	0.00137331
GDPD1	2.41987	17.5322	2.857	0.0002	0.00404613
GIF	0.699745	4.262	2.60663	0.00355	0.0364874
GLTSCR1	2.14387	8.56388	1.99805	0.00385	0.0387403
GMCL1,MXD1,SNRNP27	176.505	1261.66	2.83754	0.0028	0.030657
GP2	1.98337	58.7357	4.88821	5e-05	0.00137331
GPAM	1.06359	14.1159	3.73031	5e-05	0.00137331
GPAT3	34.8349	213.134	2.61316	0.00125	0.0168072
GPD1,SMARCD1	10.4389	67.6874	2.69691	0.0043	0.0420315
GPT2	1.84751	9.74796	2.39952	0.0013	0.0173066
GRAMD1C	0.440937	2.7084	2.6188	0.00385	0.0387403
GRAMD2	0.389772	4.19661	3.42852	0.0011	0.0152426
GRHL1	0.219257	2.35111	3.42265	0.0033	0.0346122
GSTM3	1.57418	37.1564	4.56094	0.0001	0.00235366
GTDC1	5.12918	19.6881	1.94053	0.00295	0.0318763
GTPBP1	10.1055	32.3753	1.67975	0.0038	0.038406
GUCY1A3	0.0152931	0.399446	4.70705	0.0008	0.0119393
H1F0	3.16201	16.9681	2.42391	0.0007	0.0107703
HELZ	4.41954	22.1742	2.32691	0.00115	0.0157565
HHATL	0.0357938	1.63308	5.51174	0.0017	0.0210931
HHIPL2	0.763221	34.6005	5.50255	0.0017	0.0210931
HIP1R	46.4118	439.575	3.24355	0.0016	0.0201708
HIPK3	6.41504	22.5333	1.81253	0.0051	0.0474646
HLF	0.404297	4.73981	3.55134	0.0002	0.00404613
HOMER2	0.595021	6.57478	3.46593	0.0004	0.00693591
HPGD	0.531281	2.84283	2.41978	0.0048	0.0454455
HPN	0.381897	9.91271	4.69802	5e-05	0.00137331
HRH2	81.1773	442.497	2.44652	0.0007	0.0107703
HSPB6	0.462511	3.42485	2.88848	0.0018	0.0220142
IFIH1	24.1662	82.2025	1.76619	0.00285	0.0310731
IGF2R	29.136	121.158	2.05601	0.0028	0.030657
IGSF5	0.223989	2.58814	3.53041	0.0047	0.0447568
IL1R1	13.5585	130.674	3.26871	5e-05	0.00137331
IL1RAP	33.4343	233.991	2.80705	0.0005	0.00826406
IL20RA	0.0923698	2.05229	4.47367	0.0025	0.0282157
IL2RA	25.8119	133.027	2.36561	0.00035	0.00626037
IL9	3.18409	22.08	2.79379	0.00265	0.0294653
IRX1	0.490715	7.45666	3.92557	0.002	0.0238626
IRX3	0.560767	8.90987	3.98993	0.0021	0.0247571
ITGA9	0.423364	2.69332	2.66942	0.00375	0.0380331
ITPR1	3.22077	29.7417	3.20701	0.0047	0.0447568
IVNS1ABP	15.6864	79.0923	2.33402	0.00045	0.0075999
JAK2	18.9949	85.3671	2.16807	0.00135	0.0177775
JUP	1.17562	7.31939	2.6383	0.0052	0.0481211
KAT2B	8.81688	40.452	2.19787	0.0028	0.030657
KCTD12	21.0554	219.572	3.38243	0.00025	0.00483017
KDM3B	9.04538	34.6752	1.93865	0.00235	0.026917
KDM4A	38.2955	196.797	2.36147	0.0045	0.0433966
KHDRBS3	0.288321	3.15856	3.45352	0.0031	0.0330664
KIAA0226L	235.472	1749.65	2.89344	0.00235	0.026917
KIAA1107	1.53411	6.34292	2.04775	0.0037	0.037638
KIAA1217	0.0521338	0.546238	3.38924	0.0037	0.037638
KLHL22	10.2902	96.9872	3.23653	0.00025	0.00483017
KLHL40	0.844831	13.8671	4.03686	0.0016	0.0201708
KREMEN1	0.686894	10.9102	3.98944	0.0001	0.00235366
KRT19	38.2185	835.142	4.44968	0.00015	0.00322964
KRT24	0.155241	5.83881	5.23309	0.00015	0.00322964
KRT7	13.3018	88.5593	2.73502	0.0015	0.0192357
LALBA	296.921	5140.1	4.11364	0.00015	0.00322964
LGR4	0.0517291	0.72314	3.80523	0.0035	0.0361084
LIMK2	31.187	276.363	3.14755	0.00015	0.00322964
LMNB1	44.3283	310.771	2.80955	0.0019	0.0229392
LPCAT2	5.23584	43.4712	3.05357	5e-05	0.00137331
LPO	1.60718	39.4927	4.61899	5e-05	0.00137331
LRRC1	0.648953	8.37704	3.69025	0.00085	0.0125151
LTB4R	16.1511	67.8291	2.07027	0.0024	0.0273568
MAGI1	0.0829959	0.926552	3.48076	0.0017	0.0210931
MAPK13	12.6805	68.9653	2.44326	0.00025	0.00483017
MAPK4	0.0309146	1.48648	5.58747	0.0022	0.025641
MCC	1.63313	7.29556	2.15938	0.00245	0.0277834
MFGE8	24.1318	112.743	2.22403	0.00145	0.0187657
MFSD4A	0.489074	16.207	5.05042	5e-05	0.00137331
MID1	0.0991406	1.29425	3.7065	0.0012	0.0162977
MS4A3	0	1.18303	inf	5e-05	0.00137331
MS4A7	14.7929	68.3007	2.207	0.0003	0.00556837
MSLNL	0.356095	5.16064	3.85722	0.0009	0.0130721
MUC15	0.592278	12.8222	4.43622	5e-05	0.00137331
MYH10	2.35096	16.0242	2.76893	0.0003	0.00556837
MYO5B	0.358655	2.86365	2.99719	0.0046	0.044079
MYRFL	0.326858	5.48365	4.0684	0.0013	0.0173066
NAPRT	5.75579	22.0629	1.93854	0.00245	0.0277834
NCR1	6.75689	56.3115	3.059	0.0017	0.0210931
NEBL	0.115873	3.08027	4.73245	5e-05	0.00137331
NELL2	0.785448	3.97445	2.33917	0.0052	0.0481211
NEO1	0.0294444	0.429069	3.86514	0.00165	0.0206434
NFIB	0.293586	6.76989	4.52728	0.0003	0.00556837
NFIL3	240.051	1149.33	2.25939	0.0044	0.0427319
NIN	8.30538	46.8886	2.49712	0.00115	0.0157565
NIPAL2	1.05385	19.6647	4.22186	5e-05	0.00137331
NIPAL4	0.801561	4.04233	2.3343	0.00545	0.0497677
NOSTRIN	0.379883	4.94885	3.70347	0.00185	0.0224897
NR3C2	0.0507298	1.21146	4.57777	0.0016	0.0201708
NRIP1	4.75514	36.0882	2.92397	0.0016	0.0201708
NUDT7	4.244	19.5733	2.20539	0.0006	0.00954602
NYX	1.34577	7.55999	2.48995	0.00065	0.0101601
OSBPL10	0.298758	3.24938	3.44312	0.0052	0.0481211
OSCP1	1.47951	27.4493	4.21358	5e-05	0.00137331
OSM	141.584	1145.16	3.01582	0.00185	0.0224897
OVOL2	0.248618	4.94234	4.31319	0.00415	0.0409727
OXSR1,SLC22A13	20.7254	104.481	2.33377	0.0006	0.00954602
PAH	1.6743	15.5109	3.21165	0.001	0.0141867
PATJ	0.089916	1.17481	3.70771	0.00025	0.00483017
PBX1	0.0729584	1.06578	3.86869	0.00345	0.0357336
PHF12	34.1285	244.945	2.84341	0.0001	0.00235366
PIGR	4.75761	67.2705	3.82166	0.00375	0.0380331
PLEKHB1	0.149361	1.66843	3.48161	0.0004	0.00693591
PLEKHD1	0.0866411	1.02307	3.56171	0.00185	0.0224897
PPP1R12A	13.4771	57.5299	2.0938	0.0039	0.0391217
PPP1R16B	9.1587	40.889	2.1585	0.00015	0.00322964
PRKCB	3.81405	20.5789	2.43177	0.0003	0.00556837
PRKCE	0.307379	1.67501	2.44607	0.00355	0.0364874
PRKG2	0.122263	1.20749	3.30395	0.00255	0.0286244
PROM1	0.246056	3.77251	3.93847	0.0001	0.00235366
PROX1	0.0415461	0.66794	4.00693	0.00435	0.0423618
PRSS23	0.766003	10.2411	3.74088	0.00045	0.0075999
PTRF	0.828057	5.85771	2.82253	0.0003	0.00556837
PXK	15.2272	124.573	3.03227	5e-05	0.00137331
RAB11FIP2	1.20757	5.90395	2.28958	0.0041	0.0406057
RAB13	0.726874	10.3918	3.8376	0.00055	0.00889632
RAB15	0.682301	3.92955	2.52588	0.0017	0.0210931
RAB25	1.86161	19.5526	3.39274	0.0012	0.0162977
RAB31	32.6482	225.696	2.7893	0.00085	0.0125151
RAB3D,TMEM205	14.309	51.4871	1.84728	0.0042	0.0413349
RAB8B	42.0526	161.361	1.94003	0.00435	0.0423618
RAP1GAP2	0.674871	8.81921	3.70797	0.0001	0.00235366
RAPGEFL1	0.107562	0.762251	2.8251	0.00325	0.0342389
RASEF	0.189305	3.01955	3.99555	0.00025	0.00483017
RBBP8NL	0.0681801	0.786393	3.52783	0.0018	0.0220142
RBM47	10.0033	63.8746	2.67476	0.0034	0.0353747
RC3H2	5.2262	28.3206	2.43802	0.00085	0.0125151
REEP6	0.423846	11.7401	4.79176	0.0005	0.00826406
REM2	1.77785	8.50068	2.25744	0.00405	0.0402439
RHOU	1.32038	7.26629	2.46027	0.00455	0.0437604
RHPN2	0.297912	3.34506	3.48907	0.0023	0.026508
RNASE10	3.4737	20.965	2.59344	0.00325	0.0342389
RNF144B	2.26015	32.4383	3.84321	5e-05	0.00137331
RNF149	108.837	518.428	2.25198	0.0021	0.0247571
RRP8	4.82822	18.2478	1.91816	0.00175	0.0215557
RUNDC3B	0.0358707	1.50164	5.38759	0.00055	0.00889632
RYR1	8.57053	76.8909	3.16536	0.0029	0.031488
S100B	8.43873	219.946	4.70398	5e-05	0.00137331
SAMD9	15.9574	68.1819	2.09516	0.0052	0.0481211
SCARF2	0.183931	7.25183	5.3011	5e-05	0.00137331
SCN1B	0.431341	3.82555	3.14877	0.00215	0.0252035
SCNN1A	0.976647	8.50733	3.1228	5e-05	0.00137331
SCNN1G	0.0645988	1.88343	4.86571	0.00465	0.0444102
SDC2	0.890154	20.2533	4.50796	0.00045	0.0075999
SELENBP1	2.51486	17.5373	2.80188	0.00365	0.0372575
SENP2	14.7734	64.2976	2.12176	0.0028	0.030657
SERPINB5	0.126908	2.06439	4.02386	0.0001	0.00235366
SESN2	22.6506	114.091	2.33257	0.00505	0.0471392
SGPP1	5.06991	18.9685	1.90357	0.00385	0.0387403
SH2D3C	18.6707	101.453	2.44196	0.00115	0.0157565
SH3BGRL2	0.592197	13.032	4.45983	0.00085	0.0125151
SH3BP4	1.99221	19.1572	3.26544	0.0004	0.00693591
SH3D19	0.20244	2.23057	3.46185	0.0004	0.00693591
SH3RF2	0.0509283	1.25061	4.61802	0.00385	0.0387403
SHD	28.8254	113.333	1.97516	0.00145	0.0187657
SHF	0.931395	7.68019	3.04368	0.00075	0.0113481
SHROOM4	0.0565868	1.40693	4.63594	0.00245	0.0277834
SLA	86.1932	1008.05	3.54785	0.0014	0.018274
SLAMF6	10.0141	122.966	3.61816	5e-05	0.00137331
SLC1A1	0.155906	2.03012	3.70282	0.00035	0.00626037
SLC22A14	2.17715	21.9248	3.33205	0.0021	0.0247571
SLC22A16	0.16393	3.03069	4.20849	0.00355	0.0364874
SLC25A16	3.61147	19.7821	2.45354	0.00245	0.0277834
SLC25A21	0.0522355	2.99908	5.84334	0.00145	0.0187657
SLC25A33	6.77628	25.8632	1.93233	0.0024	0.0273568
SLC25A37	1.93776	18.7054	3.27099	0.00045	0.0075999
SLC27A6	0.066849	6.06855	6.5043	0.00025	0.00483017
SLC28A3	2.22256	21.2553	3.25753	5e-05	0.00137331
SLC34A2	0.353076	5.17736	3.87417	0.00105	0.0147183
SLC38A3	0.0561867	2.41051	5.42297	0.00525	0.0484522
SLC40A1	10.0868	51.9026	2.36334	0.00015	0.00322964
SLC44A2	16.1372	57.3055	1.82828	0.0014	0.018274
SLC46A3	6.1772	27.2358	2.14048	0.00095	0.0136322
SLC5A1	0.174505	2.03641	3.54469	0.00155	0.0197116
SLC5A9	0.0916513	0.957759	3.38543	0.00285	0.0310731
SLC7A4	0.822092	12.5201	3.92881	0.00095	0.0136322
SLC8A1	1.10931	6.54726	2.56123	0.00175	0.0215557
SLCO1A2	3.32431	14.1892	2.09367	0.0008	0.0119393
SLCO4A1	40.8341	452.296	3.46942	5e-05	0.00137331
SMUG1	12.6349	54.7877	2.11644	0.00535	0.0491005
SNAPC1	14.4916	57.8705	1.99761	0.002	0.0238626
SNTB1	0.995698	8.55291	3.10264	0.0001	0.00235366
SNX18	38.3812	198.936	2.37383	0.0003	0.00556837
SOCS3	110.097	873.537	2.98809	0.0015	0.0192357
SOX10	0.512691	16.5496	5.01256	5e-05	0.00137331
SPATA3	0.0784091	1.66792	4.41089	0.00525	0.0484522
SPINT2	24.7993	179.749	2.85761	0.00055	0.00889632
SPTLC3	0.0868364	0.912991	3.39423	0.00065	0.0101601
ST5	0.224925	3.39506	3.91592	0.0012	0.0162977
STAP2	2.07154	17.9793	3.11756	0.0005	0.00826406
STK17B	19.8241	74.9722	1.9191	0.0035	0.0361084
STK38L	12.2483	62.2581	2.34568	0.0002	0.00404613
SWT1	3.15394	12.2002	1.95167	0.0048	0.0454455
SYT17	0.310335	6.00513	4.2743	0.0004	0.00693591
TARS	138.827	712.281	2.35916	0.00245	0.0277834
TBXAS1	18.7542	121.951	2.70101	0.0001	0.00235366
TC2N	0.123393	1.49214	3.59605	0.0008	0.0119393
TEAD1	0.156395	1.19306	2.9314	0.0042	0.0413349
TEC	9.02875	55.29	2.61442	0.00045	0.0075999
TECTB	0.0847973	0.757222	3.15863	0.00495	0.04647
TFAP2A	0.102612	1.84489	4.16826	0.00035	0.00626037
TFB1M	5.48595	50.8389	3.21212	0.00475	0.0451151
TFF3	9.28885	203.161	4.45098	5e-05	0.00137331
THBD	37.6244	227.042	2.59322	0.0003	0.00556837
THEMIS2	58.268	465.737	2.99874	5e-05	0.00137331
TIMP1	185.416	834.93	2.17089	0.002	0.0238626
TLE3	56.1596	309.188	2.46088	0.00365	0.0372575
TM4SF18	1.33959	9.4864	2.82407	0.00325	0.0342389
TMC5	0.129707	2.21958	4.09696	0.00115	0.0157565
TMEM125	0.763077	10.0971	3.72597	0.00125	0.0168072
TMEM171	0.234543	3.62913	3.9517	0.0035	0.0361084
TMF1	9.78916	54.2793	2.47114	0.0002	0.00404613
TMPRSS3	1.58482	8.95783	2.49883	0.00235	0.026917
TNFRSF8	1.84386	6.88588	1.90091	0.00275	0.0302564
TOM1L1	0.997529	11.2394	3.49406	0.00075	0.0113481
TPD52L1	0.861566	28.0146	5.02307	0.0014	0.018274
TRAF3IP3	10.8596	35.7913	1.72064	0.0041	0.0406057
TRIM2	0.234422	2.77219	3.56385	0.0006	0.00954602
TRIM46	0.0601962	0.990415	4.04029	0.0046	0.044079
TSPAN2	1.91976	10.9474	2.51159	0.0013	0.0173066
TSPYL1	8.97017	28.6586	1.67576	0.00325	0.0342389
U6	0.621503	7.42563	3.57868	0.00415	0.0409727
UBAP1	74.1937	282.975	1.93131	0.00465	0.0444102
UBE2G1	14.4696	84.5188	2.54625	5e-05	0.00137331
UBE2H	18.4276	82.1926	2.15714	0.0028	0.030657
UBR1	6.56851	29.7484	2.17917	0.00105	0.0147183
UGCG	10.6065	54.2931	2.35581	0.0003	0.00556837
UGP2	91.3153	306.963	1.74914	0.0026	0.0290546
UNC13B	0.506889	3.75755	2.89005	0.00375	0.0380331
VIPR1	0.122912	3.96307	5.01092	5e-05	0.00137331
VPS54	11.5249	45.2133	1.97199	0.0043	0.0420315
WDCP	0.596929	2.18296	1.87065	0.00515	0.0477909
WWC1	0.497234	5.17282	3.37896	0.00065	0.0101601
XIRP1	0.343822	3.00054	3.12549	0.002	0.0238626
YES1	0.0693826	0.612595	3.14229	0.0036	0.0368683
ZBTB47	0.789178	4.66952	2.56485	0.0035	0.0361084
ZKSCAN1	4.5068	14.5579	1.69163	0.0036	0.0368683
ZNF792	2.11347	14.3476	2.76312	0.00195	0.0233969
ANGPTL4	37.6242	7.85762	-2.2595	0.00435	0.0423618
APOE	4413.73	639.857	-2.78618	0.0017	0.0210931
BLVRB	224.898	68.6671	-1.71158	0.00405	0.0402439
C1QA	60.3429	12.0148	-2.32838	0.00125	0.0168072
C1QB	55.9257	10.4451	-2.42069	0.0036	0.0368683
C1QC	42.8697	6.79525	-2.65736	0.0004	0.00693591
CCL17	31.4059	8.04115	-1.96556	0.0053	0.0487801
CCL22	86.5702	22.7719	-1.92662	0.0002	0.00404613
CCL24	31.3656	7.1567	-2.13182	0.0013	0.0173066
CCL5	1710.46	176.956	-3.27293	5e-05	0.00137331
CCR7	113.948	21.7724	-2.3878	5e-05	0.00137331
CDC42EP4	45.113	11.4883	-1.97337	0.0023	0.026508
CH25H	19.2064	1.43568	-3.74178	5e-05	0.00137331
CLDN1	9.6115	2.01343	-2.25511	0.00085	0.0125151
CYP27A1	179.949	47.5766	-1.91927	0.0026	0.0290546
DNASE2	176.509	52.8497	-1.73977	0.0038	0.038406
DNER	0.406538	0	#NAME?	5e-05	0.00137331
EBI3	33.6753	5.38744	-2.64402	0.0004	0.00693591
FABP5	456.067	144.049	-1.66269	0.00495	0.04647
FSCN1	60.3667	11.9452	-2.33732	5e-05	0.00137331
GAS6	22.4161	6.0175	-1.8973	0.00525	0.0484522
GM2A	81.1985	23.7851	-1.77139	0.00365	0.0372575
GNG8	1.05166	0	#NAME?	0.00285	0.0310731
HSPH1	26.2788	8.67675	-1.59867	0.0049	0.0461249
IFI6	94.9574	22.6628	-2.06695	0.00165	0.0206434
JAM3	27.1375	8.02994	-1.75683	0.00385	0.0387403
LTC4S	4.37621	0.239137	-4.19377	0.0046	0.044079
LY6D	1.25303	0	#NAME?	5e-05	0.00137331
MMP9	70.0882	14.8277	-2.24087	0.0002	0.00404613
Mx1	77.6937	18.8266	-2.04503	0.00435	0.0423618
NXPH4	5.63247	1.20087	-2.22968	0.00145	0.0187657
PLA2G7	38.4833	11.3679	-1.75926	0.00315	0.0334575
PPP1R3C	9.73743	2.72193	-1.83891	0.00505	0.0471392
RARRES1	41.9179	5.45803	-2.94111	0.00065	0.0101601
RASGRF1	0.775616	0.127379	-2.60621	0.00485	0.0457958
SCAPER	7.22285	1.82817	-1.98217	0.0042	0.0413349
SDF2L1	74.938	23.0833	-1.69885	0.00235	0.026917
SPRR3	0.512624	0	#NAME?	0.00045	0.0075999
TBC1D4	11.543	3.53303	-1.70804	0.00145	0.0187657
TM4SF1	36.7023	9.73661	-1.91438	0.0021	0.0247571
TRPV2	107.477	35.6453	-1.59225	0.00355	0.0364874
TTR	58.1237	4.11564	-3.81994	0.00495	0.04647
TUBB6	50.578	9.77544	-2.37128	0.0001	0.00235366
U2	2.07743	0	#NAME?	0.00035	0.00626037
VASH1	32.8673	11.5529	-1.5084	0.00525	0.0484522
VGF	11.4573	1.72731	-2.72966	0.00375	0.0380331

## Sheet: D15 vs D250 Jersey (S4f)
Table S4f: Significantly differentially expressed genes between D15 (early lactation) vs D90 (mid lactation) in Jersey cattle
Gene	FPKM (D15)	FPKM (D90)	log2(fold_change)	p_value	q_value
5S_rRNA	0.13466	11.4794	6.41359	0.0016	0.0201708
A2M	16.3609	54.3113	1.731	0.00135	0.0177775
AAK1,ENSBTAG00000047822	1.95026	8.39563	2.10597	0.0004	0.00693591
ABCA13	0.451054	8.03785	4.15544	0.0034	0.0353747
ABCB11	0.0355176	1.24598	5.13261	0.0003	0.00556837
ABCG1	0.779455	7.02133	3.17121	0.00035	0.00626037
ABHD13	3.3588	43.0789	3.68096	5e-05	0.00137331
ABHD2	14.7308	58.8318	1.99776	0.00085	0.0125151
ABTB2	8.03078	43.4117	2.43447	0.0005	0.00826406
ACAP2,XXYLT1	5.51092	20.7746	1.91446	0.00055	0.00889632
ACER3	1.34937	8.06314	2.57906	0.00115	0.0157565
ACOT11	10.3048	54.3968	2.4002	5e-05	0.00137331
ACSL4	17.1902	160.03	3.21869	5e-05	0.00137331
ACTN4	80.2968	287.62	1.84075	0.00235	0.026917
ACTR2	64.41	187.62	1.54245	0.00355	0.0364874
ACTR3	77.0969	367.763	2.25403	0.00095	0.0136322
ACVR1B	22.2151	188.56	3.08541	5e-05	0.00137331
ADAM17	10.4294	54.2111	2.37793	0.00095	0.0136322
ADAM19	18.7134	267.477	3.83727	5e-05	0.00137331
ADGRE1,ENSBTAG00000038981,VAV1	54.0527	908.635	4.07126	5e-05	0.00137331
ADGRE3	57.2385	448.54	2.97018	0.00045	0.0075999
ADGRG3	2.95743	24.0914	3.0261	5e-05	0.00137331
ADNP	5.4797	19.5032	1.83154	0.00485	0.0457958
ADNP2	2.29465	7.4035	1.68994	0.00255	0.0286244
AEBP2	1.13011	4.08397	1.85351	0.0042	0.0413349
AFF4	2.00853	54.8995	4.77258	5e-05	0.00137331
AFTPH	6.09395	40.4151	2.72944	5e-05	0.00137331
AGAP2	4.03534	14.5794	1.85317	0.00395	0.0394855
AGER,PBX2	142.57	911.37	2.67637	0.0004	0.00693591
AGO2	5.77125	28.0546	2.28128	0.0013	0.0173066
AGO3	0.133392	0.84415	2.66183	0.0006	0.00954602
AGO4	2.51509	9.08378	1.85268	0.00035	0.00626037
AGTRAP	70.1786	284.946	2.02159	5e-05	0.00137331
AIM1	2.657	12.193	2.19818	0.00225	0.0260726
AK3	7.58996	43.1539	2.50733	0.00065	0.0101601
AKAP13	23.686	131.705	2.4752	0.0001	0.00235366
AKIRIN1	6.29592	19.0331	1.59602	0.0022	0.025641
AKIRIN2	67.894	256.71	1.91878	0.00195	0.0233969
ALCAM	5.77134	42.7704	2.88964	0.0001	0.00235366
ALPK1	4.23065	35.1114	3.05299	0.0001	0.00235366
AMPD3	29.8571	454.332	3.9276	5e-05	0.00137331
ANKFY1	6.93564	34.4567	2.31268	0.00015	0.00322964
ANKRD12	3.744	44.1346	3.55926	5e-05	0.00137331
ANKRD17,COX18	2.13204	9.30488	2.12575	0.0006	0.00954602
ANKRD22	53.0062	326.602	2.6233	5e-05	0.00137331
ANTXR2	46.2518	337.519	2.86739	5e-05	0.00137331
ANXA7	12.4888	39.1835	1.6496	0.00395	0.0394855
AOAH	3.42826	31.9662	3.221	5e-05	0.00137331
AOX1	0.407967	2.5949	2.66916	0.00095	0.0136322
AP1G1	4.37174	16.2482	1.894	0.0014	0.018274
AP2B1	19.1237	59.6929	1.64219	0.00135	0.0177775
AP3M1	3.39077	14.0394	2.0498	0.0005	0.00826406
API5	4.31153	13.5524	1.65228	0.00225	0.0260726
APPBP2	3.72632	16.397	2.13761	0.0024	0.0273568
AQP9	8.06486	41.6117	2.36727	0.00025	0.00483017
AQR	1.88697	6.80902	1.85138	0.0014	0.018274
AREG	23.4846	93.3157	1.99041	0.00035	0.00626037
ARFGEF1	5.2954	20.4528	1.94949	0.00095	0.0136322
ARHGAP15	9.56671	66.7601	2.80289	5e-05	0.00137331
ARHGAP31	1.39927	8.91128	2.67095	0.0003	0.00556837
ARHGAP5	0.362111	2.82825	2.96541	0.0001	0.00235366
ARHGEF2	44.5046	156.878	1.81762	0.00425	0.0416909
ARHGEF6	6.64162	29.3893	2.14568	0.0015	0.0192357
ARID1A	3.51234	12.0168	1.77455	0.0026	0.0290546
ARID4B	3.3878	33.0368	3.28566	5e-05	0.00137331
ARID5A	113.82	365.406	1.68275	0.0023	0.026508
ARID5B	2.07824	31.6767	3.92999	5e-05	0.00137331
ARL15	1.03686	7.11592	2.77883	0.00115	0.0157565
ARL5B	0.250635	2.06123	3.03985	0.0012	0.0162977
ARL8B	29.87	147.946	2.3083	0.00175	0.0215557
ARRDC3	5.8255	29.1935	2.32519	0.0016	0.0201708
ARRDC4	39.8911	278.408	2.80306	0.0003	0.00556837
ARSG	8.64546	34.5832	2.00006	0.00455	0.0437604
ASAP1	1.87026	9.2306	2.30319	5e-05	0.00137331
ASH1L	1.01685	9.06677	3.15649	5e-05	0.00137331
ASXL1	11.312	50.0602	2.14581	0.00095	0.0136322
ASXL2	2.13265	11.2391	2.3978	0.00135	0.0177775
ATAD2B	1.27468	7.90378	2.6324	0.00015	0.00322964
ATF1	5.2743	42.7129	3.01762	5e-05	0.00137331
ATF3	0.508849	13.9274	4.77454	0.00425	0.0416909
ATF3	45.9531	247.661	2.43014	0.0049	0.0461249
ATF6	4.44509	19.4204	2.12729	0.0003	0.00556837
ATF7IP	3.00816	17.6435	2.55218	0.0002	0.00404613
ATP11A	6.15279	19.3556	1.65344	0.0053	0.0487801
ATP11B	1.32497	7.6838	2.53586	5e-05	0.00137331
ATP11C	0.32082	1.74748	2.44544	0.0029	0.031488
ATP13A3	2.8221	21.0339	2.89788	5e-05	0.00137331
ATP2B1	10.9416	44.4475	2.02227	0.00035	0.00626037
ATP5F1	125.893	634.949	2.33444	0.00055	0.00889632
ATP6,ATP8,COII,COX1,COX3,ND3,ND4,ND4L,ND5	413.869	11397.3	4.78338	5e-05	0.00137331
ATP6V0E1	219.715	704.148	1.68025	0.00065	0.0101601
ATP6V1A	14.7669	41.1051	1.47695	0.0017	0.0210931
ATP6V1C1	21.6907	86.803	2.00067	0.0001	0.00235366
ATP7A	0.726021	7.62134	3.39196	0.0002	0.00404613
ATP9A	3.38108	20.4149	2.59406	0.00065	0.0101601
ATXN1,ENSBTAG00000019672	7.95967	57.8224	2.86085	5e-05	0.00137331
AUH	2.38382	16.001	2.74682	0.0033	0.0346122
AVIL	0.304659	3.34167	3.4553	5e-05	0.00137331
AZIN1	11.0194	35.684	1.69523	0.00085	0.0125151
B3GNT5	1.87988	29.5739	3.97561	0.0001	0.00235366
B4GALT1	37.6272	174.802	2.21587	5e-05	0.00137331
B4GALT5	4.96355	17.36	1.80632	0.0007	0.0107703
BACH1	17.8608	107.899	2.59481	5e-05	0.00137331
BACH2	2.1937	16.2164	2.88602	0.00095	0.0136322
BATF3	92.9301	857.885	3.20657	0.00025	0.00483017
BAZ1A	8.9254	96.1375	3.42911	5e-05	0.00137331
BAZ2A	4.85519	33.1292	2.77051	0.0001	0.00235366
BBX	1.22866	5.38502	2.13187	0.0017	0.0210931
BCL2A1	3.81907	135.806	5.15218	5e-05	0.00137331
BCL2L11	28.7477	97.9468	1.76855	0.00465	0.0444102
BCL3	76.1173	798.657	3.39128	0.00225	0.0260726
BCL3	4.63075	59.5934	3.68584	0.0002	0.00404613
BCL6	28.0838	207.199	2.88321	0.00025	0.00483017
BCL6	2.50057	95.752	5.25897	0.00015	0.00322964
BCL9L	2.75061	9.64073	1.80939	0.00225	0.0260726
BCLAF1	6.71269	33.1456	2.30385	0.00015	0.00322964
BDP1	0.497167	2.04986	2.04372	0.0012	0.0162977
BHLHE40	56.2141	723.329	3.68565	5e-05	0.00137331
BIN2	68.6831	265.291	1.94955	0.0013	0.0173066
BIRC2,BIRC3	22.6159	1212.3	5.74426	5e-05	0.00137331
BLZF1	4.07454	32.4543	2.9937	5e-05	0.00137331
BMPR2	0.712241	4.50962	2.66257	0.00155	0.0197116
BNIP3	86.799	262.715	1.59775	0.0049	0.0461249
BNIP3L	60.4547	254.061	2.07125	0.0008	0.0119393
BOD1L1	1.34239	3.93631	1.55204	0.0045	0.0433966
BPTF	1.32768	8.52124	2.68215	0.0038	0.038406
BRAF	1.84356	37.4328	4.34373	0.00125	0.0168072
BRD4	14.4424	65.3293	2.17742	0.00025	0.00483017
BRWD3	0.457939	6.20041	3.75914	5e-05	0.00137331
BST1	9.0422	98.3222	3.44277	5e-05	0.00137331
BTAF1	1.28163	7.48994	2.54698	0.00015	0.00322964
bta-mir-101-1	5.08512	21.9892	2.11244	0.0036	0.0368683
bta-mir-146b	0	0.406516	inf	5e-05	0.00137331
bta-mir-374b,bta-mir-421,bta-mir-545	3.9034	35.9059	3.20142	5e-05	0.00137331
BTG1	329.019	3960.44	3.58942	0.0007	0.0107703
BTG3	16.268	72.0518	2.14699	5e-05	0.00137331
BTRC	2.90371	31.2214	3.42656	5e-05	0.00137331
C12orf75	19.9205	82.4023	2.04843	0.0039	0.0391217
C16orf72	3.12947	15.3102	2.2905	0.0034	0.0353747
C18orf32	3.14061	16.118	2.35956	5e-05	0.00137331
C21orf91	6.60627	83.1852	3.65442	0.0001	0.00235366
C2orf42,TIA1	3.03561	14.7485	2.28051	0.0044	0.0427319
C5AR2,DHX34	42.0448	210.433	2.32336	0.00255	0.0286244
C5orf51	3.41788	31.74	3.21513	5e-05	0.00137331
C9orf72	1.40602	15.0214	3.41733	5e-05	0.00137331
CALM2	21.9009	54.5912	1.31768	0.00295	0.0318763
CAMK1G	1.19512	9.44365	2.98219	5e-05	0.00137331
CAPN3	0.812878	5.3537	2.71943	0.0019	0.0229392
CAPRIN1,NAT10	16.3222	61.7468	1.91953	0.00185	0.0224897
CAPZA1	19.661	227.252	3.53088	5e-05	0.00137331
CAPZA2	10.068	56.7926	2.49592	5e-05	0.00137331
CARD6	6.01558	23.1983	1.94724	5e-05	0.00137331
CASP4	84.2474	682.865	3.0189	5e-05	0.00137331
CASS4	5.07845	63.463	3.64346	5e-05	0.00137331
CBL	4.55468	23.0168	2.33726	0.0001	0.00235366
CBLL1	0.541902	3.9764	2.87536	0.0011	0.0152426
CCDC112	1.89006	14.6298	2.95241	0.0002	0.00404613
CCDC146	0.977096	59.5045	5.92835	5e-05	0.00137331
CCDC186	0.878199	13.4499	3.9369	5e-05	0.00137331
CCDC83	0.0143675	0.785103	5.772	0.00095	0.0136322
CCL16	8.56063	45.0738	2.3965	0.0006	0.00954602
CCL2	121.639	777.006	2.67532	5e-05	0.00137331
CCL20	1.57419	69.3853	5.46195	0.0001	0.00235366
CCL4	86.2049	421.546	2.28985	0.0001	0.00235366
CCL8	13.0383	47.8553	1.87593	0.00165	0.0206434
CCM2L	1.12581	10.8963	3.2748	5e-05	0.00137331
CCNI	26.4043	77.0709	1.54541	0.00125	0.0168072
CCNJ	0.145804	0.681624	2.22495	0.00455	0.0437604
CCNL1	15.6259	602.368	5.26863	5e-05	0.00137331
CCNT2	1.21066	11.154	3.2037	5e-05	0.00137331
CCPG1,ENSBTAG00000012408	18.4059	145.318	2.98097	0.00075	0.0113481
CCR2	2.57827	15.1403	2.55392	5e-05	0.00137331
CCR3	2.62758	20.7645	2.98231	0.0011	0.0152426
CCR5	4.94214	16.2005	1.71283	0.0036	0.0368683
CCRL2	47.385	902.166	4.25089	5e-05	0.00137331
CCSER2	0.685972	3.49702	2.3499	0.00345	0.0357336
CD164	73.7911	808.534	3.45379	5e-05	0.00137331
CD274	29.7094	332.759	3.48549	0.0001	0.00235366
CD302	0.46431	3.98545	3.10158	0.00075	0.0113481
CD37	35.6412	163.647	2.19897	0.00025	0.00483017
CD40	23.9898	66.6515	1.47422	0.0046	0.044079
CD48	98.4266	776.227	2.97936	5e-05	0.00137331
CD53	296.161	1297.58	2.13136	0.0014	0.018274
CD55	32.8203	327.699	3.31971	5e-05	0.00137331
CD68	168.98	995.504	2.55857	5e-05	0.00137331
CD69	14.5025	748.859	5.69032	5e-05	0.00137331
CD69,ENSBTAG00000039980	0.347745	76.2555	7.77667	0.0018	0.0220142
CDA	12.4426	365.564	4.87677	5e-05	0.00137331
CDC42	85.313	380.614	2.15749	0.00055	0.00889632
CDC42SE2	10.7943	58.7602	2.44457	5e-05	0.00137331
CDC6	1.76312	7.15443	2.0207	0.003	0.032261
CDC73	3.09699	15.6605	2.3382	0.00015	0.00322964
CDK13	2.56033	10.2298	1.99837	0.0012	0.0162977
CDK17	7.84215	103.301	3.71945	0.00215	0.0252035
CDK7	3.85522	12.8078	1.73214	0.00535	0.0491005
CDON	1.48099	5.93933	2.00374	0.0003	0.00556837
CDS2	36.8998	285.197	2.95027	0.00085	0.0125151
CELSR2	0.498007	6.9507	3.80292	5e-05	0.00137331
CENPC	1.20698	7.92888	2.71571	5e-05	0.00137331
CEP192	0.453554	2.84439	2.64877	0.00025	0.00483017
CEP350	1.64912	8.54703	2.37373	0.0001	0.00235366
CEP76	1.67958	6.22232	1.88935	0.00455	0.0437604
CEP85L	0.392782	1.75193	2.15715	0.0038	0.038406
CERS6	0.637261	6.61722	3.37627	5e-05	0.00137331
CHD1	3.25262	48.986	3.9127	5e-05	0.00137331
CHD9	0.738825	3.99527	2.43499	5e-05	0.00137331
CHERP	6.27281	20.6618	1.71978	0.00215	0.0252035
CHI3L2	0.170295	1.99905	3.5532	0.00215	0.0252035
CHML	1.00984	29.7714	4.88173	0.0009	0.0130721
CHMP2B	3.30504	19.3662	2.5508	5e-05	0.00137331
CHP1	30.7636	92.3114	1.58528	0.00145	0.0187657
CHRNA1	0.559603	2.00587	1.84175	0.0022	0.025641
CHSY1	11.4651	86.1855	2.9102	5e-05	0.00137331
CHUK,ERLIN1	7.18853	26.1074	1.86069	0.00035	0.00626037
CILP,CLPX	5.5112	19.9934	1.85909	0.00135	0.0177775
CKAP2L	0.485173	5.57968	3.52361	0.0001	0.00235366
CLASRP,RELB	59.2048	246.83	2.05973	0.0014	0.018274
CLIP1	3.68175	14.8071	2.00783	0.00265	0.0294653
CLK1	13.5521	151.162	3.47951	5e-05	0.00137331
CLK2	13.3912	95.4177	2.83297	5e-05	0.00137331
CLK3	27.024	76.8846	1.50845	0.00425	0.0416909
CLK4	8.37629	82.9838	3.30845	5e-05	0.00137331
CLOCK	0.275205	0.989981	1.84689	0.0044	0.0427319
CLTC	31.6633	128.514	2.02105	0.00115	0.0157565
CMIP	32.2608	142.903	2.14718	5e-05	0.00137331
CMTM6	57.4698	165.224	1.52355	0.00475	0.0451151
CNOT2	4.9629	40.4638	3.02738	5e-05	0.00137331
CNOT4	1.12172	5.07736	2.17837	0.00195	0.0233969
CNOT6L	2.41999	25.0094	3.3694	5e-05	0.00137331
CNOT7	12.2595	67.5561	2.46219	5e-05	0.00137331
COL4A3BP	2.74388	9.77301	1.83259	0.001	0.0141867
COL6A3	0.314691	1.3822	2.13496	0.00335	0.0349903
COQ3,PNISR	9.7562	48.0745	2.30088	0.0012	0.0162977
CORO2A	8.43861	60.7282	2.84729	5e-05	0.00137331
CORO6,SSH2	12.6302	193.442	3.93695	5e-05	0.00137331
COX4I2	0.173088	4.82032	4.79955	5e-05	0.00137331
CPB2	1.7443	23.0329	3.72298	0.0001	0.00235366
CPD	16.2859	102.585	2.65512	5e-05	0.00137331
CPNE2	2.71215	14.1123	2.37944	0.0015	0.0192357
CPNE5	0.560816	2.91385	2.37732	0.0035	0.0361084
CPSF7	6.75648	26.3149	1.96154	0.0004	0.00693591
CREB1	3.91908	37.5882	3.26169	0.00495	0.04647
CREBBP	6.69047	60.0276	3.16545	5e-05	0.00137331
CREG1	52.0264	132.28	1.34628	0.00355	0.0364874
CRISP3	5.81477	47.7536	3.03782	0.00125	0.0168072
CRISPLD2	14.3522	162.41	3.5003	5e-05	0.00137331
CRK	5.64884	21.7982	1.94818	0.0004	0.00693591
CRTC3	4.15481	42.1348	3.34216	5e-05	0.00137331
CSDE1,NRAS	50.347	162.96	1.69454	0.0032	0.0338647
CSF1	46.0622	560.079	3.60398	5e-05	0.00137331
CSF3	1.01151	13.0371	3.68803	0.0002	0.00404613
CSF3R,ENSBTAG00000024097	310.414	2548.91	3.03761	0.0008	0.0119393
CSNK1A1	48.7218	344.847	2.82332	0.0002	0.00404613
CSNK1G3	1.02463	5.79648	2.50008	0.00095	0.0136322
CSRNP1	42.9848	219.337	2.35125	0.00115	0.0157565
CTDSPL2	1.25058	7.84214	2.64865	0.00045	0.0075999
CUL3	4.18766	18.1045	2.11213	0.0001	0.00235366
CUL5	0.652629	5.13472	2.97595	0.00135	0.0177775
CWC22	2.28612	23.8906	3.38547	0.0001	0.00235366
CWC25	23.3772	93.0655	1.99315	0.0006	0.00954602
CXCR4	198.511	971.249	2.29062	0.00015	0.00322964
CXorf21	3.74182	30.0107	3.00367	5e-05	0.00137331
CXorf23	1.43065	17.2572	3.59246	5e-05	0.00137331
CYBB	19.0276	114.779	2.59269	5e-05	0.00137331
CYLD	9.81216	205.507	4.38848	5e-05	0.00137331
CYP27B1	2.76998	19.5255	2.81741	5e-05	0.00137331
CYP4V2	1.47725	4.96922	1.75011	0.00425	0.0416909
CYP51A1	7.42964	27.9311	1.91051	0.005	0.0468104
CYSTM1	267.531	780.602	1.54488	0.00285	0.0310731
cytb	5.73615	744.996	7.02101	0.00075	0.0113481
CYTH4	80.2124	604.857	2.9147	0.00165	0.0206434
DAPP1	4.08049	14.846	1.86326	0.00205	0.0243112
DAZAP2	55.5584	685.255	3.62456	5e-05	0.00137331
DCAF12	22.2519	66.037	1.56934	0.00395	0.0394855
DCP1A	2.41255	11.4091	2.24156	5e-05	0.00137331
DCTN4	3.5639	26.9355	2.91798	0.0003	0.00556837
DDX17	38.9414	191.222	2.29587	0.00025	0.00483017
DDX3X	42.8342	471.237	3.45962	5e-05	0.00137331
DDX52	2.9473	10.3902	1.81776	0.0014	0.018274
DDX6	11.8206	53.6965	2.18353	0.0001	0.00235366
DEGS1	11.1598	48.1787	2.11008	5e-05	0.00137331
DENND4A	3.56898	23.6929	2.73087	0.0002	0.00404613
DHRS9	48.3527	230.86	2.25535	0.00035	0.00626037
DHX16,PPP1R18	65.9998	255.37	1.95205	0.0049	0.0461249
DHX8	14.7202	41.3952	1.49166	0.00165	0.0206434
DHX9	10.7665	32.6728	1.60154	0.0008	0.0119393
DIP2B	2.48695	19.8956	3	0.0001	0.00235366
DIRAS3,WLS	76.273	1095.8	3.84467	0.0015	0.0192357
DIXDC1	5.57861	36.9086	2.72598	5e-05	0.00137331
DLC1	2.99349	10.0979	1.75415	0.005	0.0468104
DMXL2	4.94077	206.364	5.38431	5e-05	0.00137331
DNAJB13	0.822523	4.2194	2.35891	0.00025	0.00483017
DNAJB9	2.85225	22.8659	3.00303	0.0001	0.00235366
DNAJC13	3.14188	12.3385	1.97347	0.00075	0.0113481
DOCK11	4.34273	20.2505	2.22128	0.0038	0.038406
DPH6	1.21196	5.10162	2.07361	0.0016	0.0201708
DPP8	2.04274	7.19723	1.81694	0.0032	0.0338647
DPY19L3	0.377076	2.97361	2.97929	5e-05	0.00137331
DPYD	3.23957	19.3627	2.57941	5e-05	0.00137331
DUSP1	212.676	3289.79	3.95127	0.00055	0.00889632
DUSP6	147.876	1983.98	3.74593	5e-05	0.00137331
DYNLT1	20.4969	101.573	2.30905	5e-05	0.00137331
DYNLT3	1.69779	9.73989	2.52025	0.00025	0.00483017
DYRK1A	4.93366	23.5336	2.25399	0.0026	0.0290546
E2F2	16.2111	112.107	2.78982	5e-05	0.00137331
E2F3	1.96128	12.7741	2.70335	5e-05	0.00137331
EAPP	2.77941	8.44565	1.60343	0.005	0.0468104
ECE1	38.8906	228.209	2.55286	0.00015	0.00322964
EDEM1	30.859	189.671	2.61974	0.0001	0.00235366
EDN1	4.70609	24.8051	2.39803	0.00055	0.00889632
EEA1	0.466189	3.23107	2.79303	5e-05	0.00137331
EGLN3	15.5329	126.519	3.02595	5e-05	0.00137331
EGR1	28.8313	369.063	3.67816	5e-05	0.00137331
EGR2	14.9741	91.5063	2.6114	5e-05	0.00137331
EIF1	2.13325	55.6431	4.70508	5e-05	0.00137331
EIF4A2	70.6729	185.784	1.39439	0.0046	0.044079
EIF4E	9.72831	54.9835	2.49874	5e-05	0.00137331
EIF4G2	83.4034	479.103	2.52216	0.001	0.0141867
EIF4G3	6.01127	24.8526	2.04765	0.0017	0.0210931
ELF2	1.92095	8.35704	2.12117	0.0045	0.0433966
ELF4	6.1214	40.3563	2.72086	0.00295	0.0318763
ELL,ISYNA1	28.6984	174.389	2.60327	0.0001	0.00235366
ELL2	26.4927	344.229	3.6997	5e-05	0.00137331
ELMO1	10.2171	37.1392	1.86196	0.0005	0.00826406
ELN	4.0338	17.4165	2.11025	0.00175	0.0215557
ELOVL5	6.15567	24.9266	2.0177	0.0002	0.00404613
EMB	36.2797	192.261	2.40583	0.00265	0.0294653
EML4	1.83497	9.88232	2.42909	0.0001	0.00235366
EMP1	24.532	156.75	2.67573	5e-05	0.00137331
EMSY	0.668899	4.42851	2.72696	0.00025	0.00483017
ENKUR	2.30933	32.4824	3.81411	0.00535	0.0491005
ENPP5	2.88577	10.7977	1.90369	0.00185	0.0224897
EOGT	0.994668	7.40461	2.89614	5e-05	0.00137331
EP300	5.12424	62.0375	3.59773	5e-05	0.00137331
EPC2	1.17976	11.8529	3.32868	5e-05	0.00137331
EPG5	2.58034	31.2088	3.59632	5e-05	0.00137331
EPS15	13.6538	49.614	1.86145	0.00015	0.00322964
ERAP2	5.35372	23.0861	2.10841	0.0001	0.00235366
ERBIN	2.63424	25.1992	3.25792	5e-05	0.00137331
EREG	1.26398	9.24747	2.87108	0.00025	0.00483017
ERG	1.78084	17.9667	3.33469	0.0003	0.00556837
ERO1A	12.5066	40.8401	1.70729	0.00205	0.0243112
ERO1B	1.33976	8.04044	2.5853	0.0011	0.0152426
ERP44	19.6043	99.336	2.34115	0.0001	0.00235366
ESR1	0.207959	2.62525	3.65809	0.001	0.0141867
ETF1	22.8444	144.277	2.65893	5e-05	0.00137331
ETNK1	3.45961	35.1537	3.345	5e-05	0.00137331
ETS2	58.4083	435.511	2.89846	0.0007	0.0107703
ETV3	4.35632	17.7351	2.02543	0.0011	0.0152426
ETV4	0.723904	4.77823	2.72261	0.0046	0.044079
ETV6	6.99949	66.063	3.23852	5e-05	0.00137331
EVI2B	17.2069	342.76	4.31614	5e-05	0.00137331
EXOC1	1.72201	8.04129	2.22333	0.00105	0.0147183
EYA3	9.99351	34.3465	1.7811	0.0027	0.0298634
EZH1	11.1075	36.0431	1.69819	0.0024	0.0273568
F3	1.50504	12.5683	3.06191	0.0013	0.0173066
F5	1.28107	25.7357	4.32835	5e-05	0.00137331
FAM114A1	6.43052	44.5038	2.79092	0.00155	0.0197116
FAM129A	21.6097	354.602	4.03645	5e-05	0.00137331
FAM13B	1.34691	5.64065	2.06621	0.0011	0.0152426
FAM185A	0.512571	2.55103	2.31525	0.0024	0.0273568
FAM192A	12.3121	38.7802	1.65524	0.00135	0.0177775
FAM214A	1.1689	8.22243	2.81441	5e-05	0.00137331
FAM45A	4.23379	94.5716	4.48138	5e-05	0.00137331
FAM49A	29.4942	154.292	2.38717	0.0005	0.00826406
FAM49B	41.3811	464.08	3.48733	0.0008	0.0119393
FAM71A	0.628133	25.5636	5.34688	5e-05	0.00137331
FAM91A1	4.28121	14.3609	1.74606	0.0033	0.0346122
FAS	26.9714	181.864	2.75336	0.0001	0.00235366
FBRS	31.7946	144.299	2.18221	0.0041	0.0406057
FBXL3	3.05823	16.2236	2.40733	5e-05	0.00137331
FBXL5	68.7448	790.587	3.5236	0.00015	0.00322964
FBXO34	3.13244	11.2748	1.84775	0.00145	0.0187657
FBXO38	10.3097	69.4076	2.7511	5e-05	0.00137331
FBXO9	12.9475	37.6159	1.53867	0.0047	0.0447568
FCER1G,NDUFS2	331.428	2017.81	2.60602	5e-05	0.00137331
FCHO2	1.74658	13.6722	2.96864	0.00025	0.00483017
FEM1C	6.00269	77.6316	3.69296	5e-05	0.00137331
FFAR2	4.62227	181.224	5.29303	5e-05	0.00137331
FGD4	3.91314	49.9632	3.67447	5e-05	0.00137331
FGR	39.5251	500.785	3.66335	5e-05	0.00137331
FIP1L1	14.1891	90.9385	2.68011	0.0011	0.0152426
FMNL3	35.376	300.118	3.08468	5e-05	0.00137331
FNBP4	21.0491	220.854	3.39126	0.00055	0.00889632
FNDC3A	1.22466	6.50878	2.41001	0.0001	0.00235366
FNDC3B	2.28738	17.5815	2.94229	0.00015	0.00322964
FNIP1	3.1805	25.8212	3.02123	5e-05	0.00137331
FOS	290.502	2331.86	3.00486	5e-05	0.00137331
FOSB	8.43741	132.659	3.97477	0.00065	0.0101601
FOXJ2	5.56517	16.955	1.60722	0.0045	0.0433966
FOXJ3	3.90795	23.603	2.59449	0.00035	0.00626037
FOXN2	1.00512	7.57767	2.91439	0.00195	0.0233969
FOXO3	5.64572	21.6597	1.93978	0.0012	0.0162977
FOXP1	3.664	11.2433	1.61757	0.00245	0.0277834
FRMD7	0.0304995	0.359952	3.56095	0.0015	0.0192357
FRS2	0.761516	5.69301	2.90224	0.0008	0.0119393
FUBP1	6.97187	20.169	1.53252	0.00465	0.0444102
FUS	61.9693	185.745	1.58369	0.0018	0.0220142
FYB	12.1771	266.276	4.45068	5e-05	0.00137331
G0S2	937.822	5757.65	2.61809	0.0019	0.0229392
GAB3	1.09243	14.4844	3.72888	5e-05	0.00137331
GABARAPL1	82.7916	354.888	2.09981	0.0002	0.00404613
GABRR1	0.763132	4.40805	2.53014	0.00135	0.0177775
GALC	1.30115	9.13406	2.81147	5e-05	0.00137331
GALNT11	7.79191	29.2856	1.91015	0.0009	0.0130721
GAPT	5.96958	28.9415	2.27744	0.0008	0.0119393
GAPVD1	6.09012	18.2347	1.58215	0.0049	0.0461249
GBE1	5.0601	19.4401	1.9418	0.00015	0.00322964
GBP5	10.7597	54.0833	2.32954	0.0005	0.00826406
GCFC2	0.291623	2.46452	3.07913	0.0003	0.00556837
GDPD1	1.4363	17.5322	3.60958	0.00015	0.00322964
GGNBP2	12.7176	46.032	1.85581	0.0013	0.0173066
GGPS1	2.27071	17.3966	2.93759	5e-05	0.00137331
GIF	0.1441	4.262	4.88638	0.0009	0.0130721
GLIPR1	23.6269	120.183	2.34673	0.0006	0.00954602
GLTSCR1L	1.28545	8.76619	2.76968	0.0003	0.00556837
GLYR1	13.883	43.3274	1.64196	0.0014	0.018274
GMCL1,MXD1,SNRNP27	103.361	1261.66	3.60956	5e-05	0.00137331
GNAI3	16.2874	78.4986	2.26891	0.00015	0.00322964
GNAQ	1.52478	7.85082	2.36424	5e-05	0.00137331
GNAT2	0.445338	8.82707	4.30896	5e-05	0.00137331
GOLGA7	16.7218	150.027	3.16542	5e-05	0.00137331
GOLGB1	2.70196	8.51546	1.65608	0.0051	0.0474646
GOSR1	8.56317	80.2029	3.22744	5e-05	0.00137331
GPAT3	13.1709	213.134	4.01634	5e-05	0.00137331
GPBP1	24.393	193.146	2.98515	0.00045	0.0075999
GPCPD1	15.9537	151.204	3.24454	0.0002	0.00404613
GPR155	2.54387	24.1188	3.24506	5e-05	0.00137331
GPR183	17.1086	91.9196	2.42565	0.00075	0.0113481
GPR4	7.05073	92.6792	3.7164	5e-05	0.00137331
GPR65	1.27231	29.8027	4.54992	5e-05	0.00137331
GPR84	28.5619	1287.36	5.49418	5e-05	0.00137331
GPX3	7.41254	117.946	3.99202	5e-05	0.00137331
GRB2	221.884	909.081	2.0346	0.00365	0.0372575
GSAP	4.54027	93.2571	4.36036	5e-05	0.00137331
GTDC1	2.24975	19.6881	3.12949	5e-05	0.00137331
GTF2B	30.0895	178.863	2.57153	5e-05	0.00137331
GTF3C4	1.0853	4.43298	2.03019	0.00125	0.0168072
GTPBP2	15.5571	46.9315	1.59299	0.0045	0.0433966
GUCY1A3	0.0418042	0.399446	3.25628	0.001	0.0141867
GYS1	11.6829	37.3876	1.67816	0.0009	0.0130721
H2AFY	0.497843	5.79816	3.54183	0.00495	0.04647
HACD2	3.40003	17.8315	2.39081	0.0001	0.00235366
HBEGF	29.1363	124.361	2.09364	0.0006	0.00954602
HBP1	15.4147	50.9606	1.72507	0.00205	0.0243112
HELZ	1.67282	22.1742	3.72853	5e-05	0.00137331
HERC4	2.8996	9.20675	1.66684	0.00335	0.0349903
HIATL1	4.95005	13.7288	1.47169	0.00475	0.0451151
HIF1A	20.3362	328	4.01157	5e-05	0.00137331
HIPK1	4.94028	18.1656	1.87854	0.0043	0.0420315
HIPK3	1.17065	22.5333	4.26667	5e-05	0.00137331
HIVEP3	1.644	17.9997	3.45268	5e-05	0.00137331
HMGCR	17.6134	53.2711	1.59668	0.00185	0.0224897
HMGCS1	9.56359	37.0585	1.95418	0.0027	0.0298634
HNRNPH2	14.5552	88.9494	2.61145	0.0001	0.00235366
HNRNPH3	24.1093	134.185	2.47656	0.0006	0.00954602
HNRNPK	85.2138	346.123	2.02213	0.0009	0.0130721
HNRNPR	13.6475	36.2298	1.40854	0.00355	0.0364874
HNRNPU	52.3517	189.458	1.85557	0.0025	0.0282157
HPSE	1.43324	6.89306	2.26587	0.0021	0.0247571
HRH2	51.48	442.497	3.10358	5e-05	0.00137331
HSD17B12	4.91326	15.9609	1.69979	0.00125	0.0168072
HSDL2	5.76776	29.6251	2.36073	0.00015	0.00322964
HSPA13	1.77814	6.24184	1.8116	0.00445	0.0430801
HUWE1	3.38126	12.6838	1.90735	0.0003	0.00556837
ICAM1,ICAM4,ICAM5	30.1983	487.266	4.01217	5e-05	0.00137331
ICAM2	0.644458	32.4463	5.65382	0.0024	0.0273568
IER3	284.113	912.687	1.68365	0.00425	0.0416909
IFIH1	21.3784	82.2025	1.94303	0.0004	0.00693591
IFNAR1	25.4297	183.153	2.84846	0.0016	0.0201708
IFNAR2	29.9991	223.252	2.89568	0.00015	0.00322964
IFNGR1	126.492	548.868	2.11741	0.0028	0.030657
IGSF6	35.8281	797.987	4.4772	0.001	0.0141867
IKZF1	6.5065	20.4147	1.64965	0.00455	0.0437604
IKZF5	1.17076	8.52267	2.86387	0.00275	0.0302564
IL10RA	45.2286	177.106	1.96931	0.0027	0.0298634
IL13RA1	22.2857	168.012	2.91437	5e-05	0.00137331
IL15	1.95765	20.5313	3.39063	0.00105	0.0147183
IL17REL	7.62089	96.2885	3.65933	5e-05	0.00137331
IL18	4.1846	131.601	4.97494	5e-05	0.00137331
IL19	0	0.6539	inf	5e-05	0.00137331
IL1A	3.90345	172.65	5.46695	5e-05	0.00137331
IL1B	243.069	3290.11	3.7587	0.0015	0.0192357
IL1F10	0.124608	6.16691	5.62908	0.00235	0.026917
IL1R1	7.56404	130.674	4.11067	5e-05	0.00137331
IL1R2,MAP4K4	164.96	586.598	1.83025	0.0041	0.0406057
IL1RAP	6.13399	233.991	5.25348	5e-05	0.00137331
IL22RA2	0.631656	28.0377	5.47209	5e-05	0.00137331
IL2RA	12.5833	133.027	3.40214	5e-05	0.00137331
IL36A	0.359774	2.855	2.98833	0.00075	0.0113481
IL37	0	1.15939	inf	5e-05	0.00137331
IL4R	32.641	211.508	2.69595	0.0001	0.00235366
IL6	0.161346	7.71224	5.57892	0.00125	0.0168072
IL6R	26.8579	159.197	2.56739	5e-05	0.00137331
IL7R	20.0361	74.5331	1.89528	0.0003	0.00556837
IMPG2	0.601812	5.05499	3.07032	0.0001	0.00235366
ING3	1.51022	7.44348	2.30121	0.00295	0.0318763
INO80D	0.238289	2.14106	3.16754	0.0001	0.00235366
INSL3,JAK3	6.62101	38.8498	2.55278	5e-05	0.00137331
INSL6	0.218114	3.96548	4.18434	0.0053	0.0487801
INTS6	1.64267	20.8337	3.6648	5e-05	0.00137331
IPMK	1.35261	16.7169	3.62748	0.0002	0.00404613
IQGAP1,ZNF774	21.5851	119.71	2.47143	5e-05	0.00137331
IQSEC1	11.9331	67.0059	2.48932	0.0013	0.0173066
IRAK2	7.57954	60.5584	2.99814	5e-05	0.00137331
IRAK3	1.52081	9.11136	2.58283	0.0011	0.0152426
IRAK4	5.14801	21.4438	2.05847	0.0019	0.0229392
IREB2	2.40464	13.0723	2.44262	5e-05	0.00137331
IRF2	14.701	63.5036	2.11092	0.00085	0.0125151
ISM2	0.198484	1.6528	3.05782	0.0001	0.00235366
ITGA9	0.378054	2.69332	2.83272	0.003	0.032261
ITM2C	94.0454	904.541	3.26576	5e-05	0.00137331
ITM2C	1.46366	58.5103	5.32104	0.00405	0.0402439
ITPR1	1.24346	29.7417	4.58006	5e-05	0.00137331
ITPR2	0.642422	3.19431	2.31391	0.0014	0.018274
IVNS1ABP	26.604	79.0923	1.57189	0.00465	0.0444102
JAG1	4.13348	13.9849	1.75844	0.002	0.0238626
JAK1	59.0297	285.095	2.27193	0.00145	0.0187657
JAK2	6.55107	85.3671	3.70388	5e-05	0.00137331
JMJD1C	4.67604	78.872	4.07615	0.0017	0.0210931
JUNB	387.358	1774.29	2.19551	0.0021	0.0247571
KANSL1L	0.0857145	1.02348	3.5778	0.0009	0.0130721
KAT2B	10.5837	40.452	1.93437	0.0025	0.0282157
KAT6A	5.99375	43.6524	2.86453	5e-05	0.00137331
KAT6B	0.580213	3.0521	2.39515	0.0007	0.0107703
KBTBD2	3.91815	13.5121	1.78601	0.0033	0.0346122
KCMF1	27.9729	102.151	1.8686	0.00055	0.00889632
KCNC3	0.216797	1.35995	2.64914	0.00125	0.0168072
KCND1	1.70352	8.08541	2.24681	0.00175	0.0215557
KCNJ2	2.9897	16.6812	2.48015	0.00015	0.00322964
KCTD12	15.1122	219.572	3.86091	5e-05	0.00137331
KCTD7	1.14681	4.82357	2.07248	0.0019	0.0229392
KDM3A	13.0838	80.3712	2.61889	5e-05	0.00137331
KDM3B	4.98145	34.6752	2.79927	5e-05	0.00137331
KDM4A	27.0429	196.797	2.86339	0.0003	0.00556837
KDM5A	3.20885	12.0212	1.90546	0.0041	0.0406057
KDM6B,TMEM88	31.303	418.504	3.74087	5e-05	0.00137331
KDM7A	3.15929	18.1143	2.51946	0.00025	0.00483017
KIAA0226L	120.796	1749.65	3.85641	5e-05	0.00137331
KIAA0430	1.46538	7.03837	2.26396	0.0028	0.030657
KIAA1033	1.56046	20.8403	3.73933	5e-05	0.00137331
KIAA1107	0.338527	6.34292	4.2278	5e-05	0.00137331
KIAA1324	2.258	9.68255	2.10034	0.00365	0.0372575
KIAA1551	1.56734	12.5781	3.00453	5e-05	0.00137331
KIDINS220	3.55432	19.4351	2.45102	5e-05	0.00137331
KIF5B	7.48022	28.6834	1.93906	0.0003	0.00556837
KLF10	16.8647	71.9667	2.09332	0.0002	0.00404613
KLHL15	0.556792	3.58299	2.68595	0.0032	0.0338647
KLHL22	19.7664	96.9872	2.29474	0.0004	0.00693591
KLHL8	21.2226	263.436	3.63378	0.0007	0.0107703
KMO	1.20894	97.2595	6.33002	0.0027	0.0298634
KMT2C	2.58361	10.2622	1.98989	0.00085	0.0125151
KMT2D	2.24931	8.09245	1.84709	0.0031	0.0330664
KMT2E	2.26551	44.458	4.29454	5e-05	0.00137331
KPNA1	10.0379	60.9304	2.6017	5e-05	0.00137331
KPNA4	5.0457	23.2049	2.2013	0.0007	0.0107703
KRAS	1.34737	9.99523	2.89109	0.00025	0.00483017
KRCC1	21.3806	85.6688	2.00247	0.00025	0.00483017
KREMEN1	1.00714	10.9102	3.43734	5e-05	0.00137331
KSR1	3.52419	16.7336	2.24739	0.00025	0.00483017
KTN1	3.55985	16.5242	2.21469	0.0003	0.00556837
KYNU	1.20201	6.53113	2.44189	0.0005	0.00826406
LAMB3	1.33214	60.4672	5.50433	5e-05	0.00137331
LAMTOR3	12.5724	49.9904	1.99139	0.00015	0.00322964
LCP2	29.1495	240.354	3.04362	5e-05	0.00137331
LDHA	241.808	1002.39	2.0515	0.0009	0.0130721
LDLR	6.75606	22.2713	1.72093	0.0001	0.00235366
LGALSL	0.957863	4.52952	2.24147	0.0002	0.00404613
LIMK2	31.3682	276.363	3.13919	5e-05	0.00137331
LIN7C	1.4613	4.44646	1.60541	0.00425	0.0416909
LIPM	1.7819	31.191	4.12964	0.005	0.0468104
LITAF	167.751	1387.63	3.04822	0.0044	0.0427319
LMNB1	29.1432	310.771	3.41462	5e-05	0.00137331
LNPEP	4.76023	26.8738	2.49709	0.00065	0.0101601
LPCAT2	8.22083	43.4712	2.40271	0.00025	0.00483017
LPGAT1	4.15944	13.4838	1.69677	0.00095	0.0136322
LRCH1	3.51621	14.0954	2.00313	0.0023	0.026508
LRCH3	0.57628	1.94296	1.75342	0.004	0.0398697
LRIF1	1.31559	18.4183	3.80736	5e-05	0.00137331
LRRK2	5.24449	38.0204	2.8579	5e-05	0.00137331
LTA,TNF	6.359	34.1103	2.42333	0.00135	0.0177775
LY96	21.1509	196.035	3.21232	0.0001	0.00235366
LYN	63.0096	422.1	2.74394	0.002	0.0238626
LYSMD3	0.786661	13.1731	4.06571	5e-05	0.00137331
LYST	7.43052	52.7477	2.82757	0.0019	0.0229392
LYZ	56.6001	462.384	3.03021	5e-05	0.00137331
MAFF	21.6892	68.3353	1.65565	0.0028	0.030657
Mail	9.5845	143.918	3.9084	5e-05	0.00137331
MAN1A2	0.773025	3.08199	1.99527	0.0018	0.0220142
MAP3K1	1.17759	5.20784	2.14485	0.0005	0.00826406
MAP3K7	2.7783	9.3614	1.75252	0.00415	0.0409727
MAP3K8	10.938	123.06	3.49194	5e-05	0.00137331
MAP4K5	0.456362	1.86552	2.03132	0.00275	0.0302564
MAPK1IP1L	10.1709	70.496	2.79309	0.00025	0.00483017
MAPK6	8.78606	52.9159	2.59041	5e-05	0.00137331
MAPK8	0.64649	2.73657	2.08167	0.00305	0.0326531
MAT2B	18.6898	52.5507	1.49145	0.00175	0.0215557
MBNL1	8.71379	55.0789	2.66013	5e-05	0.00137331
MCC	1.66408	7.29556	2.13229	0.0018	0.0220142
MCEMP1	20.484	365.948	4.15907	5e-05	0.00137331
MCF2L2	0.356323	15.1206	5.40719	0.00065	0.0101601
MDM2	5.12561	21.8357	2.09089	0.0039	0.0391217
ME2	10.617	65.1067	2.61642	0.0002	0.00404613
MED12,NLGN3	4.63859	49.0316	3.40195	5e-05	0.00137331
MED12L	0.18303	3.62604	4.30824	0.0001	0.00235366
MED13	1.25394	20.9558	4.06282	5e-05	0.00137331
MED13L	2.1438	14.8248	2.78977	5e-05	0.00137331
MED30	5.40476	36.2553	2.74589	5e-05	0.00137331
MEF2A	3.45329	19.1729	2.47303	0.0001	0.00235366
MEF2D	11.6644	59.124	2.34163	0.0023	0.026508
MEFV	120.216	2076.24	4.11027	0.0007	0.0107703
MEGF9	3.28163	17.4716	2.41252	0.00015	0.00322964
MFSD14A	4.73614	33.932	2.84086	0.0001	0.00235366
MIA3	9.50672	42.1262	2.1477	0.00425	0.0416909
MIEF1	6.65442	34.5845	2.37774	5e-05	0.00137331
MKNK1	89.7906	448.294	2.31981	0.00145	0.0187657
MLLT10	0.745497	5.5159	2.88732	0.00275	0.0302564
MOB1A	8.58025	84.8896	3.3065	5e-05	0.00137331
MOB3C	7.60996	22.2028	1.54478	0.0044	0.0427319
MON2	2.01612	10.9545	2.44187	0.0031	0.0330664
MORC3	3.72254	36.6815	3.3007	5e-05	0.00137331
MR1	5.69855	44.2075	2.95562	0.00015	0.00322964
MREG	6.48778	31.839	2.295	0.0007	0.0107703
MS4A14	0	1.46375	inf	5e-05	0.00137331
MS4A3	0	1.18303	inf	5e-05	0.00137331
MS4A7	11.5835	68.3007	2.55983	5e-05	0.00137331
MS4A8	11.5936	366.136	4.98098	5e-05	0.00137331
MSL2	2.31108	12.6781	2.4557	5e-05	0.00137331
MSMO1	9.37262	46.2436	2.30273	5e-05	0.00137331
MSN	61.9215	159.32	1.36342	0.00405	0.0402439
MTMR7	0.560297	8.9432	3.99653	0.001	0.0141867
MTPAP	4.38206	16.7637	1.93566	0.00135	0.0177775
MYD88	122.384	969.136	2.98528	0.0002	0.00404613
MYH10	1.10074	16.0242	3.8637	5e-05	0.00137331
MYLIP	5.1797	23.7103	2.19458	0.00035	0.00626037
MYNN	1.64235	15.978	3.28225	5e-05	0.00137331
MYO5A	1.81927	5.46759	1.58755	0.00455	0.0437604
MYRFL	0.182283	5.48365	4.91089	5e-05	0.00137331
MYSM1	1.09188	8.34477	2.93406	5e-05	0.00137331
N4BP1	5.55617	50.5964	3.18687	0.0003	0.00556837
N4BP2	0.660084	3.44575	2.3841	0.00075	0.0113481
NAB1	7.91185	38.547	2.28453	0.0016	0.0201708
NABP1	4.04263	34.1049	3.07661	0.00085	0.0125151
NAIP	19.8229	458.073	4.53034	5e-05	0.00137331
NAMPT	6.0621	29.7955	2.2972	0.00055	0.00889632
NBN	2.05386	6.81381	1.73012	0.0034	0.0353747
NBR1	13.1171	46.3966	1.82257	0.0005	0.00826406
NCEH1	0.710425	3.39231	2.25551	0.0034	0.0353747
NCF4	44.2646	452.387	3.35333	5e-05	0.00137331
NCOA2	2.71204	15.8682	2.54868	5e-05	0.00137331
NCOA4	35.6295	118.756	1.73685	0.0019	0.0229392
NCOR1	6.37131	20.0877	1.65665	0.00365	0.0372575
NCR1	5.01145	56.3115	3.49013	0.0001	0.00235366
ND1,ND2	290.863	2421.09	3.05725	0.00025	0.00483017
ND6	3.06231	290.037	6.56547	0.0003	0.00556837
NDEL1	51.3961	258.966	2.33303	0.0022	0.025641
NDFIP2	12.5901	73.101	2.5376	0.001	0.0141867
NECAP1	12.7184	47.3271	1.89575	0.0009	0.0130721
NEK11	0.020718	0.784638	5.24307	0.00345	0.0357336
NEK6	27.9652	106.236	1.92556	0.0002	0.00404613
NF1	1.24498	11.6987	3.23215	0.0004	0.00693591
NFAT5	0.37104	24.9689	6.07242	5e-05	0.00137331
NFE2L3	2.54426	10.0283	1.97875	0.00365	0.0372575
NFIL3	97.0625	1149.33	3.56574	5e-05	0.00137331
NFKB1	31.6821	265.324	3.06601	5e-05	0.00137331
NFKB2	76.9176	691.463	3.16827	0.0003	0.00556837
NFKBIA	371.125	3889.79	3.38972	0.00255	0.0286244
NHSL2	0.16915	0.995041	2.55646	0.0009	0.0130721
NIN	4.08526	46.8886	3.52074	5e-05	0.00137331
NINJ1	59.0591	303.595	2.36192	5e-05	0.00137331
NIPAL4	0.736683	4.04233	2.45607	0.0015	0.0192357
NIPBL	3.5586	26.4084	2.89162	0.00015	0.00322964
NKTR	3.11775	30.5668	3.29339	5e-05	0.00137331
NLRC4	2.6316	17.7254	2.75181	0.00025	0.00483017
NLRP12	2.61932	100.401	5.26044	5e-05	0.00137331
NLRP3	10.2329	138.532	3.75893	5e-05	0.00137331
NMI	51.2056	166.928	1.70485	0.00135	0.0177775
NMUR2	0.392411	10.5083	4.74302	5e-05	0.00137331
NOS2	34.4876	323.731	3.23064	5e-05	0.00137331
NOTCH1	20.7003	182.504	3.14021	0.005	0.0468104
NOTCH2	14.6726	180.387	3.6199	0.0001	0.00235366
NR2C1	0.61111	2.95962	2.27591	0.00205	0.0243112
NR3C1	4.52033	33.3625	2.88373	5e-05	0.00137331
NR4A3	9.419	58.6071	2.63743	5e-05	0.00137331
NRBF2	5.19376	20.0487	1.94866	0.0024	0.0273568
NRG1	1.56921	10.4945	2.74153	0.0008	0.0119393
NRIP1	0.942997	36.0882	5.25813	5e-05	0.00137331
NSRP1	2.82371	10.9861	1.96001	0.0004	0.00693591
NT5C2	7.15266	27.5282	1.94436	0.001	0.0141867
NUDT7	6.58304	19.5733	1.57206	0.00445	0.0430801
NUFIP2	4.0334	30.8577	2.93556	5e-05	0.00137331
NUMB	7.24657	32.3528	2.15852	0.0007	0.0107703
NUP155	0.945442	3.64566	1.94712	0.00205	0.0243112
NUP98	18.409	88.215	2.26061	0.0026	0.0290546
NUSAP1	5.64366	52.166	3.20841	5e-05	0.00137331
NXT2	0.600454	3.05271	2.34597	0.0047	0.0447568
OCSTAMP	18.1427	128.613	2.82557	0.0001	0.00235366
OGT	8.46729	28.8388	1.76804	0.0015	0.0192357
OLFM4	5.43972	61.9203	3.50881	5e-05	0.00137331
OLFML3	1.96418	5.48639	1.48193	0.00455	0.0437604
OLR1	16.7072	99.3509	2.57206	5e-05	0.00137331
OPA3	2.48064	8.17981	1.72136	0.00045	0.0075999
OSBPL8	7.77242	94.1555	3.59861	5e-05	0.00137331
OSCAR	0.364551	13.4631	5.20675	0.0035	0.0361084
OSCP1	0.822323	27.4493	5.06092	5e-05	0.00137331
OSM	97.7545	1145.16	3.55024	5e-05	0.00137331
OSTM1	5.75171	33.2467	2.53115	5e-05	0.00137331
OXR1	2.24947	15.7678	2.80933	5e-05	0.00137331
OXSR1,SLC22A13	12.5211	104.481	3.0608	5e-05	0.00137331
P2RY12	0.690048	16.2732	4.55965	0.00105	0.0147183
P2RY14	0.401521	56.9604	7.14834	5e-05	0.00137331
P4HA1	8.24946	49.8675	2.59573	5e-05	0.00137331
PAFAH1B1	29.4326	131.675	2.16149	0.001	0.0141867
PAIP2	18.5095	62.4609	1.75469	0.00065	0.0101601
PAK2	13.1705	64.4249	2.2903	0.0007	0.0107703
PAN3	2.6341	34.811	3.72416	5e-05	0.00137331
PAPD4	8.01259	54.014	2.75299	5e-05	0.00137331
PAPOLA	15.0985	82.8283	2.45572	0.00015	0.00322964
PAPOLG	1.23489	11.388	3.20506	5e-05	0.00137331
PAQR3	4.51349	20.2659	2.16674	0.0054	0.0494335
PARD3	3.85814	27.412	2.82883	0.00095	0.0136322
PARP8	4.6336	17.296	1.90024	0.001	0.0141867
PAXBP1	4.24419	14.1505	1.73729	0.00185	0.0224897
PCBP1	20.1053	483.893	4.58904	0.0004	0.00693591
PCBP2,PRR13	166.509	750.694	2.17263	0.0006	0.00954602
PCF11	9.00261	62.5322	2.79618	0.0001	0.00235366
PCGF5	1.91684	19.4364	3.34196	5e-05	0.00137331
PCMTD1	10.2767	64.4292	2.64834	5e-05	0.00137331
PCNX1	2.13534	7.5765	1.82706	0.00195	0.0233969
PDE4B	19.8432	551.768	4.79735	5e-05	0.00137331
PDHA1	7.69904	22.7885	1.56555	0.0012	0.0162977
PDPN	1.69546	8.85587	2.38496	0.00055	0.00889632
PEAK1	1.30629	5.02485	1.94361	0.0027	0.0298634
PELI1	10.7587	172.2	4.00051	5e-05	0.00137331
PGM2	2.40814	24.0888	3.32237	5e-05	0.00137331
PHACTR2	4.90624	29.5227	2.58913	0.0013	0.0173066
PHF1	61.0231	237.656	1.96145	0.0016	0.0201708
PHF12	17.2194	244.945	3.83036	5e-05	0.00137331
PHF21A	4.92489	35.1736	2.83633	0.0007	0.0107703
PHF3	1.70986	5.87287	1.78019	0.00395	0.0394855
PHIP	0.942726	8.82284	3.22633	5e-05	0.00137331
PIAS1	4.97428	105.529	4.40701	5e-05	0.00137331
PIAS2	4.40096	34.7587	2.98148	5e-05	0.00137331
PICALM	32.9256	365.273	3.47169	0.00075	0.0113481
PIGA	0.311144	1.4151	2.18525	0.0047	0.0447568
PIK3CA	2.1108	10.5001	2.31454	0.00165	0.0206434
PIK3CG	2.97761	10.0736	1.75835	0.0036	0.0368683
PIK3R4	10.9358	44.356	2.02007	0.00365	0.0372575
PIM1	83.5389	964.681	3.52953	5e-05	0.00137331
PIP5K1A	7.4531	38.1641	2.3563	5e-05	0.00137331
PJA2	12.467	34.041	1.44917	0.00425	0.0416909
PLAGL2	4.26685	26.2449	2.62079	0.00055	0.00889632
PLAU	130.824	1920.69	3.87593	0.0001	0.00235366
PLB1	0.678868	9.71169	3.83852	0.0001	0.00235366
PLBD1	4.10111	20.0256	2.28776	5e-05	0.00137331
PLEKHA2	13.0265	49.4168	1.92355	0.0007	0.0107703
PLEKHA3	1.75879	8.17145	2.21601	0.00215	0.0252035
PLEKHA5	0.454795	2.47711	2.44537	0.0011	0.0152426
PLEKHA6,PPP1R15B	21.6183	73.8906	1.77314	0.0016	0.0201708
PLEKHB2	39.169	107.284	1.45365	0.002	0.0238626
PLEKHM3	0.762686	3.76453	2.30331	0.0009	0.0130721
PLRG1	6.19754	20.7746	1.74505	0.0011	0.0152426
PLXNA1	3.27872	28.8491	3.13732	5e-05	0.00137331
PLXNC1	5.16861	28.5054	2.46339	0.00045	0.0075999
PNPLA8	1.43608	9.64972	2.74835	5e-05	0.00137331
PNRC1	50.4562	501.371	3.31278	0.00015	0.00322964
POLB	26.9404	100.692	1.9021	0.00065	0.0101601
POLI	1.44751	7.72819	2.41655	0.0002	0.00404613
POLR2A	5.41685	57.1636	3.39957	5e-05	0.00137331
POLR2B	7.60286	31.1527	2.03475	0.00045	0.0075999
POLR2C	37.7554	128.632	1.76849	0.0012	0.0162977
POLR2K	4.07728	28.1029	2.78504	5e-05	0.00137331
POR	57.1404	261.802	2.19589	0.0004	0.00693591
PPARD	31.9272	172.033	2.42983	0.00075	0.0113481
PPBP	1.01665	5.97674	2.55553	0.0048	0.0454455
PPIL4	0.815978	5.89014	2.8517	0.0001	0.00235366
PPP1CB	18.4754	47.6761	1.36766	0.00325	0.0342389
PPP1CC	13.2464	36.508	1.46261	0.00475	0.0451151
PPP1R12A	5.14391	57.5299	3.48337	5e-05	0.00137331
PPP1R15A	188.961	913.516	2.27334	0.0009	0.0130721
PPP1R16B	10.7831	40.889	1.92294	0.0001	0.00235366
PPP1R3B	49.6468	219.45	2.14412	0.00065	0.0101601
PPP2R2A	13.9794	57.5287	2.04097	0.0005	0.00826406
PPP2R3C	1.80059	6.38435	1.82607	0.0053	0.0487801
PPP4R2	7.0624	31.5454	2.1592	0.0011	0.0152426
PPP6C	8.72769	28.8386	1.72433	0.00195	0.0233969
PPTC7	1.7743	9.37605	2.40173	0.0001	0.00235366
PPWD1	2.2827	8.81228	1.94877	0.00335	0.0349903
PRDM1	5.52959	74.0363	3.74299	5e-05	0.00137331
PRDM2	3.78479	17.9533	2.24596	0.0036	0.0368683
PREX1	42.7224	232.798	2.44602	0.0018	0.0220142
PRKAA1	1.83854	21.5613	3.55181	5e-05	0.00137331
PRKCB	5.43473	20.5789	1.92089	0.0031	0.0330664
PROSER1	1.19888	5.19401	2.11517	0.0003	0.00556837
PROX1	0.0532154	0.66794	3.6498	0.0011	0.0152426
PrP	1.38514	8.39582	2.59964	5e-05	0.00137331
PRPF38A	3.19715	9.62957	1.59069	0.00245	0.0277834
PRPF38B	5.804	20.2043	1.79954	0.00475	0.0451151
PRPF39	1.47304	9.46388	2.68364	0.00015	0.00322964
PRPF8	12.7911	37.2236	1.54108	0.00385	0.0387403
PRR5L	39.4565	282.886	2.84188	0.0024	0.0273568
PRRC2C	6.49898	49.4008	2.92625	0.00135	0.0177775
PSEN1	16.6695	143.483	3.10559	5e-05	0.00137331
PSMC6	10.6611	28.7402	1.43072	0.00415	0.0409727
PSMD12	7.77037	25.1386	1.69385	0.0018	0.0220142
PSTPIP2	21.9567	422.285	4.26548	5e-05	0.00137331
PTAFR	125.864	755.206	2.58501	0.001	0.0141867
PTEN	2.74161	21.9763	3.00285	5e-05	0.00137331
PTGER2	0.411425	1.99623	2.27858	0.0005	0.00826406
PTGER4	9.87437	46.5728	2.23773	0.0013	0.0173066
PTGS2	4.23233	36.5879	3.11184	5e-05	0.00137331
PTP4A1	6.67849	35.7479	2.42026	0.00085	0.0125151
PTPN1	41.7321	177.888	2.09174	0.0045	0.0433966
PTPN12	1.43939	20.871	3.85797	5e-05	0.00137331
PTPN2	24.9005	112.193	2.17174	5e-05	0.00137331
PTPRC	59.9668	320.225	2.41685	0.0005	0.00826406
PUM1	3.33976	18.0988	2.43808	0.00015	0.00322964
PUM2	3.55296	27.9582	2.97618	5e-05	0.00137331
PXK	7.5129	124.573	4.05148	5e-05	0.00137331
PXN	33.1209	185.872	2.48849	0.00025	0.00483017
QKI	12.6379	100.367	2.98946	0.0004	0.00693591
QSER1	0.546052	3.52862	2.692	0.0003	0.00556837
R3HCC1L	3.81267	15.7098	2.04279	0.00355	0.0364874
R3HDM2,STAC3	3.49325	17.0611	2.28807	5e-05	0.00137331
RAB11FIP2	1.03615	5.90395	2.51045	0.0022	0.025641
RAB18	28.8949	82.8071	1.51894	0.0019	0.0229392
RAB21	12.2285	94.8124	2.95483	5e-05	0.00137331
RAB31	37.3767	225.696	2.59417	0.00035	0.00626037
RAB3GAP1	15.8511	65.2072	2.04045	0.0001	0.00235366
RAB5A	15.8069	81.3173	2.36301	5e-05	0.00137331
RAB5B	8.42952	21.3165	1.33845	0.0049	0.0461249
RAB5C	95.8164	419.039	2.12874	0.00065	0.0101601
RAB8B	5.63606	161.361	4.83946	5e-05	0.00137331
RABGEF1,TMEM248	30.8566	298.66	3.27485	5e-05	0.00137331
RAC2	118.904	441.127	1.8914	0.00435	0.0423618
RAD21	8.59683	30.4755	1.82577	0.00015	0.00322964
RALGAPB	2.15454	6.76866	1.65149	0.00345	0.0357336
RAP1A	40.5417	456.38	3.49276	0.0005	0.00826406
RAP1B	25.5433	115.368	2.17523	0.0001	0.00235366
RAP1GAP2	0.952653	8.81921	3.21063	5e-05	0.00137331
RAP2C	10.481	43.2845	2.04607	0.0005	0.00826406
RAPH1	0.35527	2.20919	2.63653	0.00255	0.0286244
RASA2	2.31323	55.3444	4.58045	5e-05	0.00137331
RASGEF1B	30.889	128.246	2.05374	0.00105	0.0147183
RASGRP4	51.7695	248.324	2.26205	0.0008	0.0119393
RASSF2	17.3321	141.425	3.02852	0.0003	0.00556837
RB1	1.26498	7.37413	2.54336	0.00095	0.0136322
RBBP6	4.92733	20.0343	2.02359	0.0001	0.00235366
RBKS	50.7182	159.521	1.65318	0.0023	0.026508
RBM18	11.773	46.7347	1.98902	0.0017	0.0210931
RBM22	7.93021	60.5876	2.93359	5e-05	0.00137331
RBM43	1.64113	7.05358	2.10366	0.0043	0.0420315
RBM45	9.60606	36.5348	1.92725	0.00115	0.0157565
RBMS1	4.77486	20.9479	2.13328	0.00055	0.00889632
RBPJ	11.0457	59.7599	2.43569	0.00195	0.0233969
RC3H2	1.71229	28.3206	4.04785	5e-05	0.00137331
RCHY1	8.95965	31.9924	1.83621	0.0052	0.0481211
RCOR1	1.79351	9.32424	2.3782	0.0001	0.00235366
RCOR3	1.41192	9.19859	2.70376	0.00245	0.0277834
REL	3.19905	30.4258	3.24958	5e-05	0.00137331
RELA	55.6201	182.603	1.71503	0.00155	0.0197116
RETN	81.1691	288.927	1.8317	0.0008	0.0119393
RFX7	0.148285	1.18062	2.99311	0.00035	0.00626037
RGS18	0.530404	10.564	4.31593	0.0001	0.00235366
RHOG	222.455	891.709	2.00306	0.0012	0.0162977
RHOH	6.89676	238.177	5.10997	5e-05	0.00137331
RICTOR	1.09709	13.0008	3.56685	5e-05	0.00137331
RIDA	39.973	317.327	2.98887	5e-05	0.00137331
RILPL2	82.1236	373.26	2.18431	0.0015	0.0192357
RIOK3	19.6842	100.643	2.35414	0.00375	0.0380331
RIPK1	39.8573	146.238	1.8754	0.00255	0.0286244
RIT1	21.1851	89.9237	2.08565	0.0008	0.0119393
RLF,TMCO2	3.40883	70.1258	4.3626	5e-05	0.00137331
RLIM	1.80339	23.4122	3.69848	5e-05	0.00137331
RNASEL	2.72634	8.39385	1.62237	0.0045	0.0433966
RNF11	10.9768	59.6074	2.44103	0.00185	0.0224897
RNF111	1.29319	10.8529	3.06907	0.00015	0.00322964
RNF13	6.34662	144.441	4.50834	5e-05	0.00137331
RNF139	5.24405	26.1969	2.32064	5e-05	0.00137331
RNF144B	3.40855	32.4383	3.25047	5e-05	0.00137331
RNF149	59.3071	518.428	3.12787	5e-05	0.00137331
RNF19A	4.30037	40.3427	3.22977	5e-05	0.00137331
RNF19B	50.724	180.1	1.82805	0.00195	0.0233969
RNF2	2.0742	14.1703	2.77224	0.00015	0.00322964
RNF38	1.18738	9.55477	3.00844	5e-05	0.00137331
RNFT1	3.01921	11.3276	1.90759	0.00065	0.0101601
RNGTT	4.6784	23.7354	2.34295	0.00055	0.00889632
ROCK1	6.24006	46.3634	2.89335	5e-05	0.00137331
RSF1	2.15055	7.32253	1.76764	0.00465	0.0444102
RSPRY1	4.36174	55.6655	3.67381	5e-05	0.00137331
RSRC2	10.7272	57.4015	2.41982	0.0002	0.00404613
RUFY4	4.12173	19.0368	2.20747	0.00265	0.0294653
RUNX2	1.14469	4.73469	2.04831	0.00375	0.0380331
RXFP4	0.955246	6.94661	2.86236	0.0003	0.00556837
RYR1	4.06268	76.8909	4.24231	5e-05	0.00137331
SAMD9	8.06725	68.1819	3.07924	5e-05	0.00137331
SAMSN1	55.8734	932.072	4.06021	5e-05	0.00137331
SAR1A	37.3644	137.536	1.88007	0.00455	0.0437604
SAR1B	5.95859	22.8916	1.94178	0.00445	0.0430801
SAV1	1.54353	7.6828	2.3154	0.00025	0.00483017
SBNO1	2.17114	14.9254	2.78124	5e-05	0.00137331
SBNO2	34.5159	283.27	3.03685	0.00035	0.00626037
SC5D	3.78757	15.9979	2.07854	0.00195	0.0233969
SCAF11	4.98373	28.5349	2.51743	5e-05	0.00137331
SCARF2	0.605287	7.25183	3.58265	0.0001	0.00235366
SCFD2	3.91347	18.9069	2.27239	0.0001	0.00235366
SCN2B	1.59359	12.1426	2.92972	5e-05	0.00137331
SCN4B	0.528738	4.47047	3.0798	0.0015	0.0192357
SCNN1A	1.78899	8.50733	2.24956	0.00025	0.00483017
SCNN1D	1.13852	8.3751	2.87894	5e-05	0.00137331
SCYL2	1.88517	20.5743	3.44808	5e-05	0.00137331
SDCBP	176.015	761.167	2.11251	0.00055	0.00889632
SEC22B	13.4816	35.7752	1.40797	0.00425	0.0416909
SEC24B	4.04553	26.993	2.73818	5e-05	0.00137331
SEC31A	5.79184	23.0768	1.99435	0.0011	0.0152426
SEC62	24.1164	101.124	2.06804	0.0004	0.00693591
SEC63	5.19979	21.9938	2.08057	5e-05	0.00137331
SECISBP2L	1.03172	9.3311	3.177	5e-05	0.00137331
SEL1L	4.46975	13.8399	1.63057	0.0012	0.0162977
SELK	60.5664	193.287	1.67415	0.00055	0.00889632
SELL	98.2535	733.669	2.90055	5e-05	0.00137331
SELPLG	64.1233	185.174	1.52996	0.00445	0.0430801
SEMA3C	1.59922	6.02002	1.9124	0.0047	0.0447568
SEMA4D	95.5641	432.3	2.17749	0.0026	0.0290546
SEMA7A	44.3887	218.706	2.30073	0.00045	0.0075999
SENP2	10.2236	64.2976	2.65286	5e-05	0.00137331
SERINC1	12.0136	66.6319	2.47154	5e-05	0.00137331
SERINC5	2.15416	6.62147	1.62003	0.0035	0.0361084
SERPINE1	73.9346	429.841	2.53948	5e-05	0.00137331
SESN2	9.70477	114.091	3.55535	5e-05	0.00137331
SETD5	4.83401	22.5975	2.22487	0.00045	0.0075999
SEZ6	0.0915633	0.95909	3.38882	0.0011	0.0152426
SF1	27.5903	114.371	2.05149	0.00015	0.00322964
SF3B1	20.7039	217.956	3.39606	5e-05	0.00137331
SF3B6	42.8307	122.596	1.5172	0.0012	0.0162977
SGO2	0.382156	2.77995	2.86283	0.001	0.0141867
SGPP1	2.37646	18.9685	2.99672	5e-05	0.00137331
SH2D3C	26.84	101.453	1.91835	0.0032	0.0338647
SH2D7	0.0302943	1.4026	5.53291	0.00075	0.0113481
SH3GLB1	17.0041	82.1213	2.27187	5e-05	0.00137331
SH3PXD2B	0.809752	6.93797	3.09896	5e-05	0.00137331
SHD	4.8753	113.333	4.53894	5e-05	0.00137331
SHOC2	1.8381	25.2248	3.77855	5e-05	0.00137331
SHROOM4	0.0837762	1.40693	4.06987	0.0044	0.0427319
SIK3	8.48696	41.8257	2.30107	5e-05	0.00137331
SIRT1	2.2422	7.452	1.73271	0.0026	0.0290546
SKAP2	23.9258	135.481	2.50146	0.0001	0.00235366
SKIL	2.41503	44.7034	4.21027	5e-05	0.00137331
SLAMF6	5.39152	122.966	4.51142	5e-05	0.00137331
SLC13A3	3.29243	36.5827	3.47394	5e-05	0.00137331
SLC16A12	4.14668	31.565	2.9283	0.00035	0.00626037
SLC16A6	10.2366	39.3505	1.94264	0.00345	0.0357336
SLC20A1	24.4339	92.4158	1.91926	0.0036	0.0368683
SLC22A14	0.513527	21.9248	5.41598	5e-05	0.00137331
SLC23A2	2.97676	14.2569	2.25985	0.00045	0.0075999
SLC25A16	1.75382	19.7821	3.49562	5e-05	0.00137331
SLC25A19	72.5749	348.013	2.2616	0.0004	0.00693591
SLC25A37	2.59995	18.7054	2.8469	0.00085	0.0125151
SLC28A3	6.92881	21.2553	1.61715	0.0041	0.0406057
SLC30A7	2.22762	9.96646	2.16158	0.005	0.0468104
SLC35A3	0.259859	1.28934	2.31083	0.0034	0.0353747
SLC35A5	4.8001	25.298	2.39788	5e-05	0.00137331
SLC36A4	0.794925	3.57041	2.1672	0.00165	0.0206434
SLC38A2	14.0602	78.017	2.47218	5e-05	0.00137331
SLC39A8	32.7265	109.969	1.74857	0.00055	0.00889632
SLC40A1	11.5555	51.9026	2.16723	5e-05	0.00137331
SLC44A2	21.6673	57.3055	1.40315	0.0052	0.0481211
SLC46A3	2.99082	27.2358	3.18689	5e-05	0.00137331
SLC4A9	0.614432	7.20762	3.5522	0.00185	0.0224897
SLC8A1	1.11068	6.54726	2.55945	0.00025	0.00483017
SLC8B1	28.1609	155.398	2.4642	0.002	0.0238626
SLCO1A2	3.5335	14.1892	2.00563	0.00065	0.0101601
SLCO4A1	20.2207	452.296	4.48337	5e-05	0.00137331
SLU7	5.46815	26.5889	2.2817	5e-05	0.00137331
SMAD4	3.91718	18.1832	2.21472	0.0004	0.00693591
SMAD5	0.359018	1.85331	2.36797	0.00145	0.0187657
SMAP2	23.5575	69.5126	1.56109	0.0048	0.0454455
SMARCA5	19.702	105.18	2.41645	5e-05	0.00137331
SMCR8	6.11983	30.0891	2.29768	0.0036	0.0368683
SMG1	1.68756	9.53825	2.49879	0.0019	0.0229392
SMIM3	42.2869	185.023	2.12942	0.0001	0.00235366
SMPDL3A	10.4076	46.9047	2.1721	0.0002	0.00404613
SMPDL3B	0.4319	9.28947	4.42683	0.0044	0.0427319
SNAI1	16.3494	79.9963	2.2907	0.00015	0.00322964
SNAP23	2.28708	19.8936	3.12073	0.0006	0.00954602
SNAPC1	6.04684	57.8705	3.25857	5e-05	0.00137331
SNIP1	4.75426	15.9236	1.74387	0.0016	0.0201708
SNN	96.9175	565.085	2.54364	0.00445	0.0430801
SNORA17	3.29756	83.2493	4.65797	0.0003	0.00556837
SNORA69	7.74992	82.6279	3.41437	5e-05	0.00137331
SNW1	20.0824	62.1494	1.62981	0.00085	0.0125151
SNX10	12.5579	93.0903	2.89004	5e-05	0.00137331
SNX18	19.1323	198.936	3.37822	5e-05	0.00137331
SNX3	50.2206	167.193	1.73517	0.00115	0.0157565
SOCS3	125.885	873.537	2.79476	0.0006	0.00954602
SON	21.7192	131.768	2.60095	0.0011	0.0152426
SORL1	19.4813	84.9639	2.12476	0.00055	0.00889632
SOS1	0.492942	8.51083	4.10981	0.0005	0.00826406
SOS2	0.661949	4.10181	2.63147	0.00055	0.00889632
SP3	7.60721	47.1862	2.63293	5e-05	0.00137331
SPAG1	0.796684	3.38601	2.08751	0.0029	0.031488
SPOPL	0.800291	8.19523	3.35619	0.0019	0.0229392
SPTLC1	4.36284	16.4282	1.91283	0.00015	0.00322964
SPTSSA	8.83256	51.3246	2.53875	5e-05	0.00137331
SRPK2	3.65079	34.1133	3.22405	0.0008	0.0119393
SRRM1	6.44379	30.3877	2.23751	0.0001	0.00235366
SRRM2	17.73	139.71	2.97817	0.00015	0.00322964
SRSF5	52.1733	246.35	2.23932	0.0007	0.0107703
SSFA2	3.39473	13.4483	1.98605	0.0004	0.00693591
ST3GAL3	12.7077	90.5157	2.83246	0.00035	0.00626037
ST7L	0.927649	11.8254	3.67217	0.0003	0.00556837
ST8SIA4	4.58468	37.4908	3.03164	0.00125	0.0168072
STAG2	4.06605	24.0029	2.56151	5e-05	0.00137331
STAT3	47.1695	300.064	2.66935	0.00195	0.0233969
STAU1	34.9265	122.087	1.80551	0.001	0.0141867
STEAP4	17.9413	391.072	4.44608	5e-05	0.00137331
STK10	40.7179	179.56	2.14073	0.00095	0.0136322
STK17B	9.4041	74.9722	2.995	5e-05	0.00137331
STK38L	6.40148	62.2581	3.28178	5e-05	0.00137331
STRA8	0.94622	63.9683	6.07904	0.0001	0.00235366
STRN3	1.84078	10.6443	2.53169	0.00115	0.0157565
STX11	15.3105	170.717	3.47902	0.0001	0.00235366
STX1B	0.171893	1.46834	3.0946	0.0005	0.00826406
STX2	21.3128	98.5308	2.20886	0.00455	0.0437604
STX6	38.3508	137.53	1.84241	0.002	0.0238626
STX7	7.3949	38.8098	2.39182	5e-05	0.00137331
STXBP3	4.1156	34.7222	3.07668	5e-05	0.00137331
SUCNR1	0.179607	1.37715	2.93877	0.00335	0.0349903
SUCO	1.80506	11.873	2.71756	5e-05	0.00137331
SUPT5H	42.987	135.627	1.65767	0.0042	0.0413349
SUSD1	2.18832	13.839	2.66084	0.0001	0.00235366
SUSD2	0.622295	4.34558	2.80388	0.00425	0.0416909
SUSD6	24.5088	200.065	3.02909	0.00015	0.00322964
SWT1	1.02664	12.2002	3.5709	5e-05	0.00137331
SYAP1	36.8539	108.507	1.5579	0.003	0.032261
SYNJ1	2.97042	13.3736	2.17065	0.00355	0.0364874
SYPL1	15.5292	65.9898	2.08726	5e-05	0.00137331
TAB2	4.57615	73.0722	3.99712	5e-05	0.00137331
TAB3	1.09948	9.05995	3.04269	5e-05	0.00137331
TACC3	91.8109	399.823	2.12262	0.00405	0.0402439
TAF2	5.74921	29.8136	2.37454	0.00025	0.00483017
TAF9B	0.4621	4.61635	3.32048	0.002	0.0238626
TANK	5.74242	361.308	5.97542	5e-05	0.00137331
TAOK1	0.924922	4.98157	2.4292	5e-05	0.00137331
TAOK3	2.64954	10.6812	2.01126	0.00385	0.0387403
TAPBPL	24.2943	94.5536	1.96051	0.00135	0.0177775
TAPT1	6.19916	39.3178	2.66504	0.0003	0.00556837
TARS	94.5957	712.281	2.9126	0.0001	0.00235366
TAX1BP1	14.755	44.61	1.59616	0.0017	0.0210931
TBC1D23	6.88712	123.996	4.17025	5e-05	0.00137331
TBC1D2B	8.12871	54.9163	2.75613	5e-05	0.00137331
TBC1D8	8.59492	37.6022	2.12926	0.0003	0.00556837
TBC1D9	5.10734	28.865	2.49868	0.0001	0.00235366
TBK1	1.81706	11.0013	2.59799	5e-05	0.00137331
TBL1XR1	1.89374	12.4281	2.71429	0.0004	0.00693591
TBPL1	1.50992	12.6556	3.06723	5e-05	0.00137331
TBXAS1	17.7661	121.951	2.7791	5e-05	0.00137331
TCEB1	19.1756	56.5259	1.55964	0.0044	0.0427319
TCN1	30.8699	602.744	4.28727	5e-05	0.00137331
TDRD7	6.98663	32.0698	2.19855	0.0002	0.00404613
TEC	6.51541	55.29	3.08509	5e-05	0.00137331
TET2	1.78641	33.8044	4.24208	5e-05	0.00137331
TFB1M	6.25432	50.8389	3.02301	0.0023	0.026508
TFCP2	1.93764	6.5737	1.76241	0.00535	0.0491005
TFE3	26.2122	139.896	2.41604	5e-05	0.00137331
TFEC	4.4258	27.1131	2.61498	0.0002	0.00404613
TGFBR1	1.3944	10.0933	2.85569	0.0021	0.0247571
TGM2	9.45708	33.4166	1.8211	0.0015	0.0192357
THAP5	2.00245	9.37741	2.22742	0.0004	0.00693591
THBD	30.7759	227.042	2.88309	5e-05	0.00137331
THEMIS2	30.3035	465.737	3.94196	5e-05	0.00137331
TIAL1	8.19596	32.6234	1.99292	0.00015	0.00322964
TIMP1	119.73	834.93	2.80188	5e-05	0.00137331
TIPARP	4.90535	25.7414	2.39166	5e-05	0.00137331
TLE3	76.8775	309.188	2.00785	0.00515	0.0477909
TLR2	63.4888	299.926	2.24003	0.0008	0.0119393
TLR4	40.113	336.503	3.06848	5e-05	0.00137331
TM9SF2	16.4527	47.7895	1.53837	0.0024	0.0273568
TMBIM1	93.9405	313.404	1.73821	0.00145	0.0187657
TMEM106A	6.24634	18.8261	1.59165	0.0041	0.0406057
TMEM131	3.80293	32.8016	3.10858	5e-05	0.00137331
TMEM135	1.02149	5.56502	2.44571	0.00065	0.0101601
TMEM143	2.53732	35.4855	3.80585	0.0004	0.00693591
TMEM156	55.5066	603.01	3.44145	5e-05	0.00137331
TMEM167A	9.38373	40.5409	2.11114	5e-05	0.00137331
TMEM184C	11.2389	35.9793	1.67866	0.00185	0.0224897
TMEM2	5.35086	20.6206	1.94624	5e-05	0.00137331
TMEM229B	7.91576	58.2148	2.87859	5e-05	0.00137331
TMEM33	6.29525	65.3196	3.37518	5e-05	0.00137331
TMEM41B	1.9097	11.8946	2.63889	5e-05	0.00137331
TMEM87A	14.8925	56.4542	1.9225	0.0001	0.00235366
TMEM87B	2.79732	16.2124	2.53498	0.0013	0.0173066
TMF1	5.2336	54.2793	3.37453	5e-05	0.00137331
TMPRSS3	0.312554	8.95783	4.84097	5e-05	0.00137331
TMSB4X	0.123232	4.77808	5.27698	0.0001	0.00235366
TNFAIP3	24.4294	267.167	3.45105	5e-05	0.00137331
TNFAIP6	5.71135	215.859	5.24011	5e-05	0.00137331
TNFRSF1A	219.582	851.469	1.9552	0.00465	0.0444102
TNFRSF8	0.704927	6.88588	3.2881	5e-05	0.00137331
TNFSF15	2.77719	13.1976	2.24857	5e-05	0.00137331
TNFSF8	8.29444	23.9095	1.52737	0.0042	0.0413349
TNFSF9	6.87505	49.7694	2.85581	5e-05	0.00137331
TNIP1	247.452	1391.83	2.49176	0.0018	0.0220142
TNKS	0.475543	2.74534	2.52934	0.00095	0.0136322
TNRC6B	2.68644	11.3074	2.0735	0.0002	0.00404613
TNS1	1.67475	7.10316	2.08452	0.00385	0.0387403
TOP1	17.1671	90.4325	2.39719	5e-05	0.00137331
TOX	0.868911	10.3864	3.57934	0.0002	0.00404613
TOX4	9.24597	30.7404	1.73324	0.0011	0.0152426
TP53RK	12.4937	34.4164	1.46189	0.004	0.0398697
TRA2A	13.0204	62.3475	2.25955	5e-05	0.00137331
TRAF3	5.25332	20.0994	1.93585	0.004	0.0398697
TRAF6	7.31466	31.5614	2.1093	0.0002	0.00404613
TRIB1	108.581	665.863	2.61646	0.00265	0.0294653
TRIM13	0.365426	5.2436	3.84291	0.00155	0.0197116
TRIM36	1.32851	5.36244	2.01308	0.00515	0.0477909
TRIM56	10.0111	34.9001	1.80162	0.00145	0.0187657
TRIP12	11.281	39.6583	1.81372	0.0004	0.00693591
TRMT10C	2.20117	10.6532	2.27495	0.00105	0.0147183
TRMT1L	1.95363	7.30421	1.90257	0.001	0.0141867
TRPM7	2.80958	14.0998	2.32725	0.00175	0.0215557
TRPS1	1.03237	3.85727	1.90162	0.0048	0.0454455
TSPYL1	6.91049	28.6586	2.05211	0.0001	0.00235366
TYK2	11.8606	227.514	4.26171	5e-05	0.00137331
U4	17.053	421.003	4.62574	5e-05	0.00137331
U6	0.452122	3.2224	2.83335	0.00115	0.0157565
U6	9.65871	125.241	3.69674	0.00275	0.0302564
U6atac	0.498602	4.3388	3.12134	5e-05	0.00137331
UAP1	32.6725	124.522	1.93025	0.0001	0.00235366
UBA6	0.700944	2.88377	2.04058	0.002	0.0238626
UBAP1	83.4761	282.975	1.76124	0.00465	0.0444102
UBAP2L	11.193	40.0697	1.83992	5e-05	0.00137331
UBE2B	49.2438	442.583	3.16793	0.00015	0.00322964
UBE2D1	3.66992	35.0883	3.25717	5e-05	0.00137331
UBE2D3	0	8.72297	inf	5e-05	0.00137331
UBE2G1	7.78501	84.5188	3.4405	5e-05	0.00137331
UBE2H	12.5492	82.1926	2.71141	5e-05	0.00137331
UBE2W	2.93771	54.5423	4.21461	5e-05	0.00137331
UBE4A	4.6564	38.9282	3.06353	5e-05	0.00137331
UBQLN1	9.94666	46.0968	2.21238	0.00025	0.00483017
UBR1	1.86686	29.7484	3.99413	5e-05	0.00137331
UBR2	2.2788	8.82974	1.9541	0.0002	0.00404613
UBR5	4.30462	21.1689	2.29799	5e-05	0.00137331
UFSP2	6.72063	24.4161	1.86116	0.00295	0.0318763
UGCG	4.32571	54.2931	3.64976	5e-05	0.00137331
UGP2	56.0763	306.963	2.4526	5e-05	0.00137331
UHRF1BP1L	1.67451	12.9076	2.94642	0.0001	0.00235366
UPF2	3.14388	11.0215	1.80971	0.00095	0.0136322
USF3	0.233144	1.28729	2.46505	0.0001	0.00235366
USP15	9.45341	145.756	3.94658	5e-05	0.00137331
USP25	8.10821	40.6674	2.32642	0.00025	0.00483017
USP3	3.70804	23.5621	2.66774	5e-05	0.00137331
USP33	0.947669	4.34097	2.19556	0.00055	0.00889632
USP9Y	2.48802	13.8433	2.47612	5e-05	0.00137331
USPL1	1.20034	7.94796	2.72714	0.00045	0.0075999
UTP6	10.266	42.2382	2.04068	5e-05	0.00137331
VAMP2	12.5761	51.1702	2.02462	0.00105	0.0147183
VAT1L	10.1302	39.129	1.94958	0.00135	0.0177775
VAV3	6.12513	21.0878	1.7836	0.00465	0.0444102
VCAN	4.76338	200.078	5.39243	5e-05	0.00137331
VCL	2.96389	13.1787	2.15264	0.00035	0.00626037
VCPIP1	5.58267	22.9953	2.04231	0.0009	0.0130721
VDR	12.9852	77.2461	2.57259	5e-05	0.00137331
VEGFA	37.1947	654.782	4.13785	5e-05	0.00137331
VEGFC	0.589486	4.04461	2.77847	0.00475	0.0451151
VEZF1	2.39554	28.0194	3.548	5e-05	0.00137331
VMP1	95.0759	747.676	2.97526	0.00035	0.00626037
VPS13D	1.69324	5.11826	1.59587	0.00305	0.0326531
VPS26A	13.3318	35.5501	1.41498	0.0046	0.044079
VPS37A	3.35832	17.1504	2.35243	0.0001	0.00235366
VPS54	3.2339	45.2133	3.8054	5e-05	0.00137331
VTA1	1.8796	8.906	2.24435	0.0005	0.00826406
VWA3B	0.130828	0.954156	2.86656	0.0028	0.030657
WAC	7.23711	71.3346	3.30112	5e-05	0.00137331
WAPL	8.67205	44.5605	2.36132	5e-05	0.00137331
WBP2	67.276	228.582	1.76455	0.0009	0.0130721
WDFY3	6.60596	53.4243	3.01565	0.0012	0.0162977
WDR26	15.4334	75.164	2.28399	0.0003	0.00556837
WIPF1	12.3354	101.441	3.03976	0.0002	0.00404613
WIPF2	2.1321	12.5992	2.56299	5e-05	0.00137331
WSB1	78.7343	527.996	2.74546	0.00145	0.0187657
XCR1	20.7953	195.558	3.23326	0.00235	0.026917
XIRP1	0.230256	3.00054	3.70391	0.0004	0.00693591
XRN1	0.753963	11.0462	3.87292	5e-05	0.00137331
YIPF4	13.1996	154.495	3.549	5e-05	0.00137331
YIPF5	4.78947	14.2152	1.5695	0.00475	0.0451151
YPEL5	21.2596	89.8911	2.08006	0.00015	0.00322964
YTHDC1	8.07708	34.9855	2.11485	0.00025	0.00483017
YTHDF3	5.19526	19.2423	1.88902	0.00245	0.0277834
ZBTB21	0.864278	4.0739	2.23685	0.0002	0.00404613
ZBTB41	0.329385	2.04333	2.63307	0.0001	0.00235366
ZBTB44	1.5836	10.1756	2.68383	0.0001	0.00235366
ZC3H12A	17.482	82.171	2.23276	0.0003	0.00556837
ZC3H13	3.27073	11.1156	1.76489	0.00305	0.0326531
ZCCHC10	0.3324	4.14827	3.64152	5e-05	0.00137331
ZCCHC8	4.88906	20.6199	2.07641	0.00305	0.0326531
ZDHHC17	0.547189	3.36439	2.62023	0.0022	0.025641
ZDHHC2	2.5275	31.0249	3.61764	5e-05	0.00137331
ZEB1	0.86858	5.15241	2.56852	0.002	0.0238626
ZEB2	5.79427	52.9712	3.19251	5e-05	0.00137331
ZFC3H1	2.76053	23.2503	3.07423	5e-05	0.00137331
ZFHX3	0.419134	1.63201	1.96117	0.00095	0.0136322
ZFP36	252.69	1742.18	2.78545	0.00045	0.0075999
ZFP36L1	36.9246	174.528	2.24081	5e-05	0.00137331
ZFR	3.6424	17.5609	2.26941	0.00055	0.00889632
ZFY	1.72154	8.30456	2.2702	0.0004	0.00693591
ZFYVE16	1.17343	7.05203	2.58731	5e-05	0.00137331
ZHX1	0.928086	3.22365	1.79636	0.00385	0.0387403
ZHX2	2.935	9.32225	1.66732	0.00195	0.0233969
ZKSCAN1	2.94304	14.5579	2.30643	5e-05	0.00137331
ZMIZ1	3.39473	25.5678	2.91296	5e-05	0.00137331
ZNF143	1.94573	17.2526	3.14843	5e-05	0.00137331
ZNF148	0.79942	5.85789	2.87336	5e-05	0.00137331
ZNF200	1.11656	6.57748	2.55847	0.00025	0.00483017
ZNF207	11.2625	85.1245	2.91805	0.00025	0.00483017
ZNF227	2.82872	10.913	1.94783	0.00365	0.0372575
ZNF263	5.3601	84.0184	3.97037	5e-05	0.00137331
ZNF292	1.51798	20.2662	3.73885	5e-05	0.00137331
ZNF326	6.27739	45.4162	2.85497	5e-05	0.00137331
ZNF385A	6.6838	27.6228	2.04712	0.00035	0.00626037
ZNF507	0.413845	2.33977	2.49921	0.0044	0.0427319
ZNF614	0.867976	16.4501	4.2443	5e-05	0.00137331
ZNF638	11.9293	38.5223	1.69119	0.00525	0.0484522
ZNF644	0.927032	5.24798	2.50107	0.00035	0.00626037
ZNF706	20.6834	70.5967	1.77113	0.00325	0.0342389
ZNF800	0.774982	3.96795	2.35616	0.0045	0.0433966
ZNF830	5.63611	17.6321	1.64544	0.00495	0.04647
ZP2	0.0195264	0.461972	4.5643	0.00025	0.00483017
ZRANB3	1.35052	14.7244	3.44662	0.00225	0.0260726
ZSWIM5	0.147112	0.841802	2.51657	0.00115	0.0157565
ZSWIM6	2.19389	16.7134	2.92944	0.0003	0.00556837
ABHD11	48.8097	6.39146	-2.93295	0.0003	0.00556837
ABHD12	267.365	67.9055	-1.97721	5e-05	0.00137331
ABHD8	17.3612	5.53732	-1.6486	0.0023	0.026508
ACADS	27.3816	5.52696	-2.30865	0.00135	0.0177775
ACAP1,ENSBTAG00000045892	21.8865	6.14739	-1.832	0.0039	0.0391217
ACCS	4.1415	0.793205	-2.38439	0.00175	0.0215557
ACOT7	22.4496	5.41885	-2.05063	0.00145	0.0187657
ACOT8	32.3949	5.26091	-2.62238	0.0003	0.00556837
ACRBP	14.9382	3.46232	-2.1092	0.00295	0.0318763
ADA	37.2193	8.30269	-2.1644	5e-05	0.00137331
ADCK2	12.0236	3.64396	-1.72228	0.0036	0.0368683
ADI1	64.7872	21.1435	-1.6155	0.0048	0.0454455
ADIRF	75.3334	7.53072	-3.32243	0.00165	0.0206434
ADPRHL2	20.0209	5.74814	-1.80034	0.00265	0.0294653
ADRB1	0.807007	0.159213	-2.34163	0.00345	0.0357336
AIMP2	43.3654	8.4913	-2.35249	0.0001	0.00235366
ALDH16A1	32.3276	9.84368	-1.7155	0.00125	0.0168072
ALKBH7	68.0572	16.5945	-2.03604	0.0042	0.0413349
ALOX5	10.5775	1.35994	-2.95938	0.00025	0.00483017
ANGPTL4	46.8215	7.85762	-2.57501	0.0003	0.00556837
ANKRD13D	9.42104	2.47035	-1.93117	0.0036	0.0368683
ANP32B	430.546	106.281	-2.01829	0.00015	0.00322964
AP1B1	79.259	18.6685	-2.08597	0.00025	0.00483017
AP2S1	189.699	70.6099	-1.42577	0.0023	0.026508
AP5B1	29.1776	9.5891	-1.60539	0.00155	0.0197116
APEH	35.3435	10.231	-1.7885	0.0045	0.0433966
APRT,GALNS	477.198	112.499	-2.08468	5e-05	0.00137331
ARC	6.92673	0.593498	-3.54486	0.0034	0.0353747
ARF5	28.7626	6.31934	-2.18635	0.0007	0.0107703
ARFGAP1	43.2477	12.6197	-1.77695	0.00225	0.0260726
ARHGEF10	0.485653	0.0271398	-4.16144	0.0002	0.00404613
ARL10	4.64433	0.560698	-3.05017	0.0022	0.025641
ARL2	47.4863	15.1735	-1.64596	0.0045	0.0433966
ARMC5	6.45945	1.73041	-1.9003	0.00245	0.0277834
ARPC5L	48.4069	13.3828	-1.85483	0.00235	0.026917
ARSA	35.5226	9.78739	-1.85974	0.00395	0.0394855
ASCL2	14.1355	3.32755	-2.08679	0.0004	0.00693591
ASMTL	39.5942	11.0874	-1.83637	0.0014	0.018274
ATG101	74.8939	26.4696	-1.50051	0.00345	0.0357336
ATN1,C12orf57	103.454	23.068	-2.16502	0.0009	0.0130721
ATP5D	592.294	129.496	-2.1934	0.0005	0.00826406
ATP5G1	191.527	41.0485	-2.22215	0.0006	0.00954602
AXL	14.6997	5.13522	-1.51729	0.00205	0.0243112
B3GALT4	12.9792	3.20874	-2.01613	0.00115	0.0157565
B3GAT3	66.4212	20.9938	-1.66168	0.00105	0.0147183
B9D1	15.3696	3.4853	-2.14073	0.0029	0.031488
B9D2	28.7251	6.01839	-2.25486	0.0003	0.00556837
BAD	65.9617	15.4904	-2.09026	5e-05	0.00137331
BANF1	515.455	112.126	-2.20073	5e-05	0.00137331
BCAP31	258.353	58.8794	-2.13351	0.0001	0.00235366
BCL7C	80.7669	21.9046	-1.88253	0.00065	0.0101601
BCR	12.6103	2.51175	-2.32784	0.00525	0.0484522
BDH1	25.8585	3.60619	-2.84209	0.0011	0.0152426
BEX5	0.907875	0	#NAME?	5e-05	0.00137331
BID	92.6277	35.471	-1.3848	0.00375	0.0380331
BIN1	65.3258	14.3831	-2.18328	5e-05	0.00137331
BLVRA	147.108	23.9148	-2.6209	0.0001	0.00235366
BLVRB	234.091	68.6671	-1.76938	0.00055	0.00889632
BNIPL,C1orf56	2.86565	0.552359	-2.37518	0.0049	0.0461249
BOP1	18.4308	6.19089	-1.5739	0.0033	0.0346122
BRD9	31.9323	10.4474	-1.61188	0.0019	0.0229392
C12orf73	30.5021	6.57099	-2.21472	0.0052	0.0481211
C14orf80	1.31072	0.143536	-3.19088	0.00265	0.0294653
C19orf52	15.4694	2.74013	-2.4971	0.00175	0.0215557
C19orf60	115.888	19.6614	-2.55929	0.0003	0.00556837
C1orf123	72.706	24.6265	-1.56187	0.0031	0.0330664
C1orf35	35.2946	9.81399	-1.84654	0.00045	0.0075999
C1QA	145.122	12.0148	-3.59439	5e-05	0.00137331
C1QB	98.1992	10.4451	-3.23289	5e-05	0.00137331
C1QBP	50.5174	16.8309	-1.58567	0.0009	0.0130721
C1QC	143.974	6.79525	-4.40514	5e-05	0.00137331
C25H16ORF13	69.5055	17.8639	-1.96008	0.0005	0.00826406
C2CD4C	2.3294	0.467394	-2.31725	0.00215	0.0252035
C3orf22,TXNRD3	4.05299	0.750395	-2.43326	0.00285	0.0310731
C9orf142	156.46	21.564	-2.8591	5e-05	0.00137331
C9orf16	524.768	152	-1.78761	0.00075	0.0113481
CACFD1	24.0794	4.46533	-2.43096	5e-05	0.00137331
CALCA	11.2072	1.34694	-3.05667	0.00515	0.0477909
CALM1	101.962	28.865	-1.82064	0.00055	0.00889632
CARD11	10.9732	1.60764	-2.77096	0.0005	0.00826406
CARD9	82.9352	11.536	-2.84584	0.0002	0.00404613
CBX8	4.40961	0.985342	-2.16195	0.00355	0.0364874
CCDC124	73.5284	23.0222	-1.67527	0.0026	0.0290546
CCDC184	3.59599	0.253782	-3.82473	5e-05	0.00137331
CCDC22	25.6826	8.52716	-1.59066	0.00285	0.0310731
CCDC28B	25.1652	5.99368	-2.06992	0.00225	0.0260726
CCL24	32.9834	7.1567	-2.20437	0.00115	0.0157565
CCL5	574.656	176.956	-1.69931	0.00045	0.0075999
CCS	88.119	21.1765	-2.05699	0.00015	0.00322964
CD19	6.2027	1.1712	-2.4049	0.00215	0.0252035
CD2BP2	59.3728	17.2677	-1.78172	0.0004	0.00693591
CD320	23.2244	2.42669	-3.25858	0.00015	0.00322964
CD3E	65.5132	19.5213	-1.74674	0.0041	0.0406057
CD5	38.2449	12.4411	-1.62016	0.00395	0.0394855
CD8A	10.7415	2.44696	-2.13414	0.0054	0.0494335
CD8B	16.3174	3.21994	-2.34131	0.0037	0.037638
CD99	191.935	62.1815	-1.62606	0.0035	0.0361084
CDCA3	8.34589	0.92451	-3.1743	0.002	0.0238626
CDK10	18.8631	4.00467	-2.23581	0.0009	0.0130721
CDK5	27.1241	5.7137	-2.24708	0.00255	0.0286244
CDK5RAP3	27.253	8.25448	-1.72317	0.0043	0.0420315
CENPM	11.9035	1.47841	-3.00927	0.0042	0.0413349
CEP250	3.07001	0.936941	-1.71221	0.00515	0.0477909
CEP72	1.25646	0.125975	-3.31815	0.00015	0.00322964
CHAF1A	5.86933	1.18906	-2.30338	0.00055	0.00889632
CHID1	110.106	35.4495	-1.63506	0.0018	0.0220142
CHMP4A	110.729	19.918	-2.47489	5e-05	0.00137331
CKB	476.044	116.826	-2.02673	0.0001	0.00235366
CLDN3	108.964	14.7168	-2.88832	0.0003	0.00556837
CLDN4	109.627	9.64829	-3.50618	5e-05	0.00137331
CLDN5	0.822783	0	#NAME?	5e-05	0.00137331
CLEC3B	14.5737	2.27026	-2.68244	0.0001	0.00235366
CLIC1	311.496	122.045	-1.35181	0.00465	0.0444102
CLPP	75.3331	14.0019	-2.42766	5e-05	0.00137331
CLTB	92.8869	18.4954	-2.32831	5e-05	0.00137331
CMPK2	17.8768	1.26012	-3.82645	5e-05	0.00137331
CNPY4,MBLAC1	26.6568	6.35021	-2.06963	0.0019	0.0229392
COA3	126.594	43.7874	-1.53162	0.00365	0.0372575
COMMD1	49.6486	13.7105	-1.85647	0.00135	0.0177775
COMMD4	166.077	29.5871	-2.48881	5e-05	0.00137331
COMMD5	50.7163	9.65735	-2.39275	5e-05	0.00137331
COMMD9	46.7838	15.6529	-1.57958	0.0023	0.026508
COPE	339.107	97.1448	-1.80353	0.0004	0.00693591
COPRS	22.7432	5.50842	-2.04572	0.0002	0.00404613
COX17	348.512	121.309	-1.52252	0.003	0.032261
COX7A1	77.8939	17.3539	-2.16625	0.00105	0.0147183
CPPED1	53.3112	8.79972	-2.59891	0.00015	0.00322964
CPT1B,SYCE3	3.22576	0.754117	-2.09678	0.0051	0.0474646
CRABP1	1.92739	0	#NAME?	5e-05	0.00137331
CRELD1	10.6268	3.25361	-1.70759	0.00495	0.04647
CRYBB1	25.0637	3.15093	-2.99175	0.00155	0.0197116
CRYL1	71.9377	12.5227	-2.5222	5e-05	0.00137331
CSPG4	0.398493	0.0174632	-4.51217	0.00335	0.0349903
CSRP1	118.007	24.6085	-2.26165	0.0001	0.00235366
CTSW	54.1873	6.63368	-3.03007	0.00045	0.0075999
CYC1	160.501	44.419	-1.85333	5e-05	0.00137331
CYP27A1	276.768	47.5766	-2.54035	5e-05	0.00137331
DALRD3	41.9496	4.04042	-3.37608	0.00275	0.0302564
DBNDD2	51.7698	13.7609	-1.91154	0.00145	0.0187657
DCTPP1	17.7355	3.77511	-2.23205	0.0014	0.018274
DDAH2	15.0861	2.71493	-2.47423	0.0042	0.0413349
DDRGK1	45.1782	13.3995	-1.75345	0.00215	0.0252035
DDT	302.181	55.0028	-2.45784	0.00015	0.00322964
DECR2	19.105	4.26431	-2.16357	0.00205	0.0243112
DGCR8	37.1451	5.62599	-2.72299	5e-05	0.00137331
DNASE2	191.511	52.8497	-1.85746	0.0008	0.0119393
DNLZ	79.699	16.8856	-2.23877	0.00015	0.00322964
DNPH1	266.158	39.4027	-2.75592	5e-05	0.00137331
DOC2G,NUDT8	13.8508	1.21758	-3.50787	0.0006	0.00954602
DOHH	28.3836	8.89187	-1.6745	0.00285	0.0310731
DPP7	185.162	51.1163	-1.85693	0.0008	0.0119393
DTYMK	49.2708	4.32533	-3.50985	0.0002	0.00404613
EDF1	321.07	99.4617	-1.69068	0.0011	0.0152426
EEFSEC	43.2556	7.34706	-2.55765	5e-05	0.00137331
EEPD1	13.4107	2.79569	-2.26211	0.00125	0.0168072
ELF3	23.8688	2.32572	-3.35938	0.0003	0.00556837
EMC10	110.014	32.5084	-1.75881	0.00115	0.0157565
ENDOG	46.1698	9.11054	-2.34134	0.00025	0.00483017
ENGASE	6.36576	1.7295	-1.87998	0.00525	0.0484522
ETFB,VSIG10L	349.975	107.382	-1.7045	0.00075	0.0113481
EVA1B	34.3511	4.72938	-2.86063	0.0004	0.00693591
EXOSC4	56.9509	10.6205	-2.42287	5e-05	0.00137331
EXOSC5	53.6895	13.6375	-1.97706	0.0025	0.0282157
EXOSC7	40.5808	9.71213	-2.06294	0.0003	0.00556837
FADD	238.341	55.0247	-2.11487	5e-05	0.00137331
FAM173A	138.639	18.9697	-2.86957	0.0001	0.00235366
FAM19A5	1.38902	0.0697024	-4.31671	0.0027	0.0298634
FAM207A	40.0481	6.33515	-2.66028	5e-05	0.00137331
FAM20C	121.427	32.7672	-1.88976	0.00085	0.0125151
FAM212A	28.7006	6.09631	-2.23507	0.0003	0.00556837
FAM213B	190.639	32.7467	-2.54142	0.0001	0.00235366
FAM83F	27.1261	4.62228	-2.55301	0.00015	0.00322964
FAM89B,SSSCA1	60.964	15.0117	-2.02187	0.0046	0.044079
FANCE	4.74164	1.09327	-2.11673	0.00025	0.00483017
FAU	3578.91	1323.57	-1.43509	0.0036	0.0368683
FBXL15	28.6458	6.98589	-2.03581	0.00105	0.0147183
FCGRT	316.667	78.6218	-2.00997	0.00015	0.00322964
FCRL6	0.893728	0.123568	-2.85453	0.0048	0.0454455
FCRLA	4.17445	0.697756	-2.58079	0.00415	0.0409727
FDX1	97.1172	23.6248	-2.03943	0.00055	0.00889632
FEN1	12.0181	2.93868	-2.03197	0.0019	0.0229392
FGD2	13.7128	3.58208	-1.93666	0.0009	0.0130721
FHL2	20.3483	2.11299	-3.26755	0.0001	0.00235366
FIBP	105.991	18.8372	-2.49229	5e-05	0.00137331
FLT3LG	38.8547	9.33663	-2.05712	0.00105	0.0147183
FOLR2	212.145	38.8362	-2.44957	0.00035	0.00626037
FRAT2	8.07006	0.654112	-3.62497	0.0012	0.0162977
FUOM	133.95	25.2135	-2.40942	0.0001	0.00235366
FUT7	8.69372	1.89964	-2.19425	0.0044	0.0427319
GAS6	32.5828	6.0175	-2.43687	0.0001	0.00235366
GDPD5	6.50839	1.87708	-1.79381	0.0032	0.0338647
GFER	54.8135	9.66764	-2.50329	0.0004	0.00693591
GLRX5	60.4166	13.7009	-2.14067	0.0002	0.00404613
GLTSCR2	304.409	84.4203	-1.85035	0.00035	0.00626037
GNB1L	40.9598	6.10022	-2.74727	0.0002	0.00404613
GP1BB	0.312867	0	#NAME?	0.00285	0.0310731
GPT,PPP1R16A	9.58673	1.29264	-2.89072	0.0003	0.00556837
GRPEL1	68.0366	24.6976	-1.46194	0.00255	0.0286244
GRWD1	15.6008	5.85704	-1.41337	0.00505	0.0471392
GSS	60.966	17.0447	-1.83868	0.00385	0.0387403
GSTP1	223.406	77.5416	-1.52662	0.00205	0.0243112
GYG2	5.97341	1.52012	-1.97436	0.00195	0.0233969
GYPC	34.9979	12.3942	-1.49761	0.0043	0.0420315
H1FX	215.634	43.1499	-2.32116	0.00135	0.0177775
H2AFX	35.868	7.75999	-2.20857	5e-05	0.00137331
HAPLN3	0.832592	0.0385159	-4.43408	0.0039	0.0391217
HDAC10	10.6442	3.00564	-1.82432	0.00515	0.0477909
HLA-DOB	14.9105	3.50393	-2.08928	0.00325	0.0342389
HMCES	60.4317	16.6513	-1.85967	0.0005	0.00826406
HOXB9	0.634155	0.0478396	-3.72856	0.0053	0.0487801
HSPA1B	592.616	101.451	-2.54632	0.0003	0.00556837
HSPB1	771.318	248.83	-1.63216	0.00125	0.0168072
HSPBP1	25.5435	5.17085	-2.30448	5e-05	0.00137331
IFI44	12.7227	2.9221	-2.12233	0.0013	0.0173066
IFI6	327.041	22.6628	-3.85107	5e-05	0.00137331
IFRD2	75.5724	13.4781	-2.48724	5e-05	0.00137331
IGFBP4	7.34696	1.8964	-1.95389	0.0027	0.0298634
IL12RB1	4.94122	0.846652	-2.54503	0.0024	0.0273568
IL27RA	26.0668	7.56892	-1.78405	0.00095	0.0136322
ILVBL	13.4867	4.30741	-1.64664	0.0054	0.0494335
INTS10	32.7363	7.884	-2.05389	0.0005	0.00826406
IRF2BP1	19.545	7.53302	-1.3755	0.00395	0.0394855
ISG15	4494.02	549.62	-3.0315	0.0001	0.00235366
ISOC2	47.6251	9.04985	-2.39576	0.00335	0.0349903
ITPA	71.4811	20.389	-1.80977	0.001	0.0141867
JAM3	26.106	8.02994	-1.70092	0.0016	0.0201708
JOSD2	96.1583	11.9587	-3.00735	5e-05	0.00137331
KCNK1	8.4528	1.51661	-2.47858	0.00135	0.0177775
KCNN4	46.5204	6.82379	-2.76922	5e-05	0.00137331
KIAA2013	37.1096	12.1602	-1.60962	0.00105	0.0147183
KIFC1	8.73557	1.10039	-2.98888	0.0022	0.025641
KLHL40	60.8531	13.8671	-2.13367	0.0037	0.037638
KLRG1	6.23229	0.95481	-2.70648	0.0054	0.0494335
KPTN	11.2959	2.89291	-1.96521	0.0034	0.0353747
KRT18	33.663	4.51045	-2.89982	0.0005	0.00826406
KRT4,KRT8	134.517	13.7998	-3.28506	5e-05	0.00137331
LAMTOR2	334.837	102.703	-1.70498	0.00135	0.0177775
LAT	29.6968	6.15548	-2.27037	0.001	0.0141867
LBP	29.8366	2.7352	-3.44736	5e-05	0.00137331
LCK	30.9317	6.47421	-2.25631	0.0018	0.0220142
LEMD2	40.9159	12.3798	-1.72467	0.00255	0.0286244
LGALS1	1488.43	447.139	-1.735	0.00305	0.0326531
LIG1	9.94472	1.8296	-2.4424	0.00355	0.0364874
LIMS2	10.6731	1.75714	-2.60268	0.002	0.0238626
LLGL2	28.3788	6.70281	-2.08197	0.0041	0.0406057
LPCAT4	9.79073	2.34479	-2.06196	0.00265	0.0294653
LRP3	20.7903	4.50152	-2.20742	0.0022	0.025641
LRRC38	0.369529	0	#NAME?	0.0001	0.00235366
LTC4S	5.49221	0.239137	-4.52148	0.0006	0.00954602
LY6D	2.16503	0	#NAME?	5e-05	0.00137331
LY6E	92.8872	17.0162	-2.44857	5e-05	0.00137331
LYPD2	1.09804	0	#NAME?	5e-05	0.00137331
LYRM4	74.087	14.5539	-2.34781	5e-05	0.00137331
MAGED2	79.9056	21.2802	-1.90879	0.0013	0.0173066
MAP2K5	16.6559	4.72362	-1.81807	0.00425	0.0416909
MAPK12	12.7374	2.51152	-2.34244	0.00065	0.0101601
MAPK8IP1	2.32538	0.274074	-3.08483	0.0007	0.0107703
MATK	73.7358	12.3776	-2.57463	5e-05	0.00137331
MCM2	11.3837	1.87854	-2.59929	5e-05	0.00137331
MCM3	12.0146	1.94422	-2.62752	0.00105	0.0147183
MCRIP2	153.066	10.1599	-3.9132	0.0019	0.0229392
MEF2B	4.61157	0.663363	-2.79739	0.00035	0.00626037
Metazoa_SRP	1.3156	0	#NAME?	0.00045	0.0075999
METTL22	41.045	6.96287	-2.55945	0.00035	0.00626037
MGAT4B	65.288	11.4615	-2.51003	5e-05	0.00137331
MICALL2	11.6764	1.45235	-3.00713	0.00035	0.00626037
MIEF2	6.0188	1.19501	-2.33246	0.0012	0.0162977
MIR1199	15.5671	2.56356	-2.60228	0.00365	0.0372575
MPG	22.2241	5.15405	-2.10835	0.00325	0.0342389
MPV17L2	39.9634	11.3909	-1.8108	0.00335	0.0349903
MRM1	16.3479	3.72069	-2.13546	0.00085	0.0125151
MRPL11	133.823	34.5043	-1.95548	0.00195	0.0233969
MRPL18	44.985	13.2164	-1.76711	0.0017	0.0210931
MRPL24	61.0589	21.1638	-1.52861	0.00545	0.0497677
MRPL28	101.046	19.2137	-2.39481	0.0001	0.00235366
MRPL40	129.935	25.3078	-2.36014	5e-05	0.00137331
MRPL41	512.778	74.6859	-2.77943	5e-05	0.00137331
MRPL46	23.6738	6.46901	-1.87168	0.00375	0.0380331
MRPL9	91.7987	28.5787	-1.68353	0.0011	0.0152426
MRPS2	48.2381	14.9036	-1.69452	0.0029	0.031488
MRPS21	33.2743	5.21133	-2.67468	0.0047	0.0447568
MRPS26	231.48	33.8778	-2.77248	0.0002	0.00404613
MRPS34	209.758	35.2053	-2.57486	5e-05	0.00137331
MRPS5	23.0996	7.45048	-1.63246	0.0051	0.0474646
MSMB	4.99002	0.775838	-2.68522	0.00345	0.0357336
MTFP1	31.2911	9.93213	-1.65558	0.0043	0.0420315
MUL1	17.7575	6.6393	-1.41933	0.0042	0.0413349
MVB12A	49.4481	12.5129	-1.9825	0.00065	0.0101601
MVK	75.7239	21.6249	-1.80806	0.0054	0.0494335
Mx1	136.469	18.8266	-2.85773	0.0008	0.0119393
MYBL2	11.5697	1.81715	-2.67061	0.0013	0.0173066
MYDGF	107.037	33.6181	-1.6708	0.0008	0.0119393
MYH14	31.8256	7.65358	-2.05598	0.00035	0.00626037
MYL9	24.4674	7.46467	-1.71271	0.00275	0.0302564
MYO16	0.950914	0.162147	-2.55201	0.00135	0.0177775
MYO1G	98.2009	15.3703	-2.67559	0.00045	0.0075999
NAA10,RENBP	267.218	75.5423	-1.82266	0.00015	0.00322964
NCR3	68.1871	15.9279	-2.09794	0.0004	0.00693591
NDRG2	31.7645	8.76683	-1.85729	0.0032	0.0338647
NDUFA10	175.613	54.1285	-1.69794	0.00285	0.0310731
NDUFB11	316.209	99.9358	-1.66181	0.00095	0.0136322
NDUFB7	432.681	76.7637	-2.49481	5e-05	0.00137331
NDUFS6	242.626	42.6489	-2.50815	0.0023	0.026508
NDUFS7	119.493	41.0792	-1.54045	0.003	0.032261
NDUFS8	282.346	61.2631	-2.20437	5e-05	0.00137331
NDUFV1	141.269	28.1127	-2.32915	0.00045	0.0075999
NECAB2	3.60533	0.326844	-3.46346	0.00355	0.0364874
NELFB	58.0623	20.6628	-1.49057	0.00395	0.0394855
NENF	155.238	23.0504	-2.75162	5e-05	0.00137331
NFKBIL1	24.6357	6.08138	-2.01828	0.00145	0.0187657
NHLRC1	10.5437	2.21891	-2.24845	0.00135	0.0177775
NKG7	63.2989	22.9191	-1.46563	0.00445	0.0430801
NLE1	7.79098	2.18803	-1.83217	0.0036	0.0368683
NME3	65.1604	7.48674	-3.12159	0.00035	0.00626037
NMRAL1	98.1711	20.1577	-2.28397	5e-05	0.00137331
NOSIP	81.6297	25.7194	-1.66624	0.003	0.032261
NPEPL1	23.7721	7.37278	-1.68899	0.00335	0.0349903
NR2F6	31.1492	6.87017	-2.18078	0.00285	0.0310731
NRARP	0.934948	0	#NAME?	0.0002	0.00404613
NTHL1	16.8468	3.29275	-2.35511	0.0012	0.0162977
NTMT1	23.0789	5.34465	-2.11041	0.0002	0.00404613
NUBP2	38.9089	6.86489	-2.50279	5e-05	0.00137331
NUDC	121.61	42.1535	-1.52854	0.0012	0.0162977
NUDCD3	45.8219	17.464	-1.39165	0.0036	0.0368683
NUDT16	21.2918	4.39882	-2.27511	0.0032	0.0338647
NXT1	48.7119	12.1003	-2.00923	0.0002	0.00404613
P2RX6	9.49643	0.921643	-3.3651	0.00385	0.0387403
P3H1	15.7124	4.56446	-1.78339	0.0024	0.0273568
PACSIN3	15.7928	2.98171	-2.40505	0.0039	0.0391217
PAFAH1B3	114.551	35.2238	-1.70137	0.00165	0.0206434
PAOX	23.6585	6.08572	-1.95886	0.0004	0.00693591
PARP10	47.9514	16.441	-1.54428	0.00325	0.0342389
PCBP4	18.0544	5.24863	-1.78234	0.0018	0.0220142
PCP2	69.084	6.44936	-3.42113	0.00235	0.026917
PDCD1	37.3103	3.08964	-3.59406	0.0001	0.00235366
PDDC1	87.988	20.3626	-2.11138	0.00015	0.00322964
PDIA4	95.7756	36.377	-1.39663	0.0043	0.0420315
PEMT	26.9362	4.55106	-2.56527	0.0028	0.030657
PEPD	117.558	38.2612	-1.61942	0.00125	0.0168072
PFDN6	103.627	35.7951	-1.53357	0.00465	0.0444102
PFKP	32.6318	9.14414	-1.83536	0.0005	0.00826406
PGLS	60.3042	20.3894	-1.56444	0.00515	0.0477909
PGP	52.8508	11.6684	-2.17932	5e-05	0.00137331
PHGDH	44.0567	12.167	-1.85639	0.00235	0.026917
PHLDB3	6.90764	1.89317	-1.86739	0.00405	0.0402439
PHPT1	155.15	36.1847	-2.10021	0.00125	0.0168072
PIDD1	2.77129	0.320362	-3.11278	0.0002	0.00404613
PIN1	179.803	54.3964	-1.72483	0.0003	0.00556837
PKIG	25.4695	5.21035	-2.28932	0.00035	0.00626037
PLEKHF1	10.8804	1.88883	-2.52617	0.00125	0.0168072
PLPP2	31.6859	8.20596	-1.9491	0.0007	0.0107703
PMM1	13.2944	2.92381	-2.18489	0.00415	0.0409727
POLE4	181.273	49.7889	-1.86427	0.00075	0.0113481
POLR2F	184.292	49.2553	-1.90364	0.0001	0.00235366
POLR2G	126.892	40.5135	-1.64712	0.0005	0.00826406
POLR2L	884.57	138.618	-2.67386	5e-05	0.00137331
POMC	18.9553	4.23875	-2.16089	0.0012	0.0162977
PPIB	795.31	228.121	-1.80172	5e-05	0.00137331
PPP1CA	4.58547	0.914238	-2.32643	0.0048	0.0454455
PPP1R14A	23.8124	2.72008	-3.12999	0.00035	0.00626037
PPP1R35	42.226	12.616	-1.74288	0.00205	0.0243112
PPP1R7	72.6046	19.1756	-1.92079	0.00115	0.0157565
PRF1	25.6318	4.41453	-2.5376	0.0007	0.0107703
PRKCDBP	16.3757	1.66941	-3.29415	0.00025	0.00483017
PRMT2	20.0652	5.36779	-1.90229	0.0015	0.0192357
PRMT6	17.1404	2.96034	-2.53356	0.0005	0.00826406
PRPF19	44.6791	14.8704	-1.58715	0.0016	0.0201708
PRR5	80.0182	16.3597	-2.29018	5e-05	0.00137331
PRRG2	9.10908	1.47258	-2.62896	0.00395	0.0394855
PRSS22	12.038	1.57328	-2.93575	0.0003	0.00556837
PSEN2	23.0181	6.24863	-1.88116	0.00125	0.0168072
PSMB10	205.662	61.2834	-1.7467	0.0003	0.00556837
PSMG3	98.0334	14.1942	-2.78797	5e-05	0.00137331
PSMG4	481.92	90.4243	-2.41401	0.00385	0.0387403
PTGDS	126.794	7.44996	-4.08911	5e-05	0.00137331
PTPN18	166.616	28.7522	-2.53479	5e-05	0.00137331
PTPRCAP	126.19	9.30553	-3.76137	5e-05	0.00137331
PXDC1	33.9697	7.02589	-2.27349	0.0001	0.00235366
PYCARD	141.394	55.6712	-1.34472	0.0034	0.0353747
PYCRL	95.7174	24.0824	-1.9908	0.00015	0.00322964
PYGB	20.1506	6.20558	-1.69918	0.00415	0.0409727
QDPR	105.328	21.9551	-2.26226	0.0004	0.00693591
QSOX1	86.8539	26.5391	-1.71047	0.0008	0.0119393
RAB15	13.7604	3.92955	-1.80808	0.0049	0.0461249
RAB7B	62.3474	24.7405	-1.33345	0.0051	0.0474646
RABAC1	566.471	99.8533	-2.50412	5e-05	0.00137331
RABEP2	17.2063	5.38684	-1.67542	0.00075	0.0113481
RABIF	49.9007	8.22688	-2.60064	0.0003	0.00556837
RABL6	66.4067	15.7813	-2.07312	0.0001	0.00235366
RANGAP1	36.6685	8.6822	-2.07841	0.0002	0.00404613
RARRES1	56.2586	5.45803	-3.36562	5e-05	0.00137331
RBP4	25.1617	2.55826	-3.298	0.00045	0.0075999
REXO4	21.5919	6.20999	-1.79783	0.003	0.032261
RIC8A	25.7088	9.633	-1.4162	0.0046	0.044079
RNF215	15.5676	3.71155	-2.06845	0.0015	0.0192357
RNPEP	39.3985	11.7676	-1.74333	0.00255	0.0286244
ROMO1	524.308	173.02	-1.59948	0.00255	0.0286244
RPS15	5437.7	1565.44	-1.79643	0.00335	0.0349903
RPS19	6068.34	1793.17	-1.75879	0.00305	0.0326531
RPS20	8756.15	1649.1	-2.40862	0.00085	0.0125151
RPS28	8888.89	1877.2	-2.24342	5e-05	0.00137331
RPS29	3620.52	1046.61	-1.79048	0.0011	0.0152426
RPS6	1361.11	458.961	-1.56834	0.0046	0.044079
RPS9	4312.08	1178.8	-1.87107	0.0032	0.0338647
RRAD	70.4985	5.7417	-3.61804	5e-05	0.00137331
RSAD2	62.421	6.08635	-3.35838	5e-05	0.00137331
RSG1	11.7061	1.59463	-2.87597	0.0027	0.0298634
RUVBL1	56.554	19.9584	-1.50263	0.00355	0.0364874
S100A13	64.2713	4.5256	-3.82799	0.0011	0.0152426
S100A14	50.9878	1.95153	-4.70747	5e-05	0.00137331
S100A2	412.119	20.0264	-4.36309	5e-05	0.00137331
S100A4	2006.64	545.215	-1.87989	0.00075	0.0113481
SAE1	47.858	17.5983	-1.44332	0.00445	0.0430801
SAPCD2	3.44129	0.176412	-4.28593	5e-05	0.00137331
SAYSD1	14.1353	2.77057	-2.35104	0.00375	0.0380331
SCAND1	133.34	27.1216	-2.2976	5e-05	0.00137331
SCAP	13.2822	4.10245	-1.69494	0.0026	0.0290546
SCARNA16	43.0632	4.01643	-3.42247	0.0012	0.0162977
SCO2	17.0066	3.79139	-2.1653	0.0023	0.026508
SCRIB	15.493	4.51053	-1.78025	0.00345	0.0357336
SDF2L1	173.455	23.0833	-2.90964	5e-05	0.00137331
SDHAF1	24.3738	5.38533	-2.17823	0.0008	0.0119393
SEPW1	1182.24	267.568	-2.14355	0.0005	0.00826406
SERGEF	16.7003	3.25719	-2.35818	0.001	0.0141867
SERTAD1	218.278	77.319	-1.49727	0.00445	0.0430801
SF3B5	151.434	38.6144	-1.97147	0.00015	0.00322964
SH3GLB2	49.7369	12.4744	-1.99534	0.00085	0.0125151
SHISA4	15.9012	2.09672	-2.92292	0.0049	0.0461249
SIVA1	72.8005	5.8122	-3.64679	5e-05	0.00137331
SLC25A29	22.4863	6.06441	-1.89061	0.00135	0.0177775
SLC2A4RG	21.2709	3.35184	-2.66586	0.00355	0.0364874
SLC2A8	47.1031	8.8727	-2.40838	0.0008	0.0119393
SLC35C2	25.3239	7.89596	-1.68131	0.00145	0.0187657
SLC39A11	10.9611	3.00234	-1.86823	0.0036	0.0368683
SLC39A3	17.3222	5.64526	-1.61751	0.00405	0.0402439
SMARCB1	55.911	16.5351	-1.7576	0.001	0.0141867
SMCO4	135.121	30.4784	-2.1484	0.0009	0.0130721
SMIM12	51.4384	11.2356	-2.19477	0.00015	0.00322964
SMIM4	71.8371	21.9229	-1.71229	0.0041	0.0406057
SNRNP25	115.412	27.3072	-2.07944	0.00025	0.00483017
SNRPD2	274.711	102.965	-1.41577	0.0026	0.0290546
SOWAHD	21.374	6.32968	-1.75565	0.0015	0.0192357
SOX4	3.37058	0.564148	-2.57885	0.00155	0.0197116
SPATA2L	13.7774	2.93408	-2.23133	0.00025	0.00483017
SPC24	18.2852	1.6974	-3.42927	0.00505	0.0471392
SPIRE2	8.1322	2.10149	-1.95223	0.0014	0.018274
SPNS3	2.9805	0.471841	-2.65918	0.00135	0.0177775
SPSB2	18.3706	6.06576	-1.59864	0.00215	0.0252035
SPSB3	42.0713	12.9234	-1.70285	0.00335	0.0349903
SSNA1	117.921	22.2784	-2.4041	5e-05	0.00137331
ST14	31.9424	4.93781	-2.69353	0.00035	0.00626037
STOML2	58.9131	21.1777	-1.47604	0.0022	0.025641
TACSTD2	28.3138	4.10283	-2.78682	0.0005	0.00826406
TBC1D10C	29.1749	8.81621	-1.7265	0.0027	0.0298634
TBCB	77.0193	27.3526	-1.49354	0.0021	0.0247571
TBCD	31.8193	6.35406	-2.32415	0.0003	0.00556837
TBL3	21.6116	6.54023	-1.72439	0.0005	0.00826406
TCEA2	3.05947	0.541959	-2.49703	0.00435	0.0423618
TEPSIN	74.7612	11.2788	-2.72867	0.00015	0.00322964
THAP3	41.1788	9.17871	-2.16554	5e-05	0.00137331
THOP1	15.1863	3.39847	-2.15981	0.00045	0.0075999
TIMD4	8.10685	0.820656	-3.30429	0.0026	0.0290546
TINAGL1	192.203	54.6141	-1.81529	0.00325	0.0342389
TK1	24.7537	3.01421	-3.03779	5e-05	0.00137331
TM4SF5	34.0719	9.3054	-1.87244	0.0041	0.0406057
TMED3	44.9033	9.61592	-2.22332	0.00095	0.0136322
TMEM141	53.3292	8.793	-2.6005	0.0001	0.00235366
TMEM147	113.76	36.5651	-1.63745	0.00195	0.0233969
TMEM160	148.429	15.5343	-3.25624	5e-05	0.00137331
TMEM161A	4.40532	1.01904	-2.11203	0.0049	0.0461249
TMEM176A	0.409939	0	#NAME?	5e-05	0.00137331
TMEM186	5.66834	1.27646	-2.15078	0.00235	0.026917
TMIGD2	3.34059	0.388079	-3.10568	0.00235	0.026917
TMPRSS2	5.14585	1.29739	-1.9878	0.00255	0.0286244
TMUB1	15.5499	2.7188	-2.51586	0.0016	0.0201708
TNFRSF6B	30.7286	4.36274	-2.81628	5e-05	0.00137331
TNKS1BP1	3.32318	0.590381	-2.49285	0.0035	0.0361084
Tom40A	59.3673	23.0265	-1.36637	0.0054	0.0494335
TONSL	3.93274	0.768394	-2.35562	0.0042	0.0413349
TOR4A	39.8906	2.78511	-3.84024	5e-05	0.00137331
TP53I13	20.4434	2.23156	-3.19551	0.0028	0.030657
TPGS1	48.4696	9.46321	-2.35668	0.00295	0.0318763
TPM2	12.5135	1.91038	-2.71156	0.001	0.0141867
TPPP3	62.7882	6.62841	-3.24376	5e-05	0.00137331
TPRA1	29.8683	10.1477	-1.55747	0.0044	0.0427319
TRABD	151.21	51.163	-1.56338	0.0035	0.0361084
TRADD	26.3522	9.06663	-1.53929	0.00495	0.04647
TRAPPC5	157.868	36.2119	-2.12418	0.00015	0.00322964
TRMT2A	23.9044	5.66401	-2.07738	0.0043	0.0420315
TRMT61A	31.048	6.63463	-2.22641	0.0001	0.00235366
TRPV2	198.242	35.6453	-2.47548	5e-05	0.00137331
TSEN54	21.2894	6.21725	-1.77579	0.00065	0.0101601
TSPAN17	32.6287	11.9229	-1.4524	0.0052	0.0481211
TSPOAP1	3.88246	0.716919	-2.43709	0.00335	0.0349903
TTR	125.943	4.11564	-4.93551	0.00015	0.00322964
TUBA4A	47.6427	11.5636	-2.04266	0.00115	0.0157565
TUBB2A	43.2691	16.6082	-1.38144	0.00395	0.0394855
TUBB4B	104.48	40.4923	-1.36751	0.00435	0.0423618
TXNRD2	23.032	5.9875	-1.94361	0.00105	0.0147183
U6	308.876	95.5797	-1.69225	0.00085	0.0125151
UBAC1	53.0102	18.9086	-1.48723	0.0029	0.031488
UBD	280.26	70.751	-1.98594	0.003	0.032261
UBE2G2	92.8776	30.5388	-1.60469	0.0026	0.0290546
UBE2S	145.16	26.9851	-2.42741	5e-05	0.00137331
UBXN1	202.972	71.0966	-1.51343	0.0043	0.0420315
UCK2	11.4086	2.77676	-2.03865	0.00525	0.0484522
UNC119	142.144	31.9491	-2.15351	0.0014	0.018274
UQCC3	54.3057	7.46015	-2.86383	0.00045	0.0075999
UQCRQ	170.805	55.2196	-1.6291	0.00235	0.026917
VAC14	40.9074	14.2435	-1.52206	0.0043	0.0420315
VAMP5	85.0614	21.5586	-1.98024	0.0004	0.00693591
VAMP8	338.171	91.8589	-1.88026	5e-05	0.00137331
VARS	45.3414	15.5448	-1.5444	0.00225	0.0260726
VPS28	150.971	48.4487	-1.63974	0.0021	0.0247571
WDR6	16.8433	4.03631	-2.06107	0.00375	0.0380331
WDR91	32.2872	11.9647	-1.43218	0.0036	0.0368683
WFDC2	157.889	16.9207	-3.22205	0.00015	0.00322964
WNT11	1.26214	0.11035	-3.51572	0.00035	0.00626037
WWOX	48.4852	11.5372	-2.07125	0.00025	0.00483017
YDJC	3.02231	0.422689	-2.83798	0.00485	0.0457958
YIF1B	76.7409	17.0121	-2.17344	0.00025	0.00483017
ZAP70	15.2261	4.71115	-1.6924	0.0054	0.0494335
ZBP1	21.0128	4.00449	-2.39158	0.0005	0.00826406
ZBTB42	14.5049	4.08005	-1.82988	0.0003	0.00556837
ZBTB48	8.61131	2.66141	-1.69404	0.0049	0.0461249
ZNF212	8.43293	2.50185	-1.75304	0.0024	0.0273568
ZNF213	5.69663	1.15684	-2.29991	0.00125	0.0168072
ZNF282	9.50011	1.72663	-2.45998	0.0028	0.030657
ZNF444	31.7582	1.93784	-4.03461	0.00015	0.00322964
ZNF579	13.0243	3.29454	-1.98306	0.00045	0.0075999
ZNF688,ZNF689	8.6287	2.22493	-1.95538	0.0037	0.037638
ZNHIT1	64.3558	14.9288	-2.10797	0.0003	0.00556837
ZNHIT2	20.3411	4.03501	-2.33375	5e-05	0.00137331
ZXDC	20.2425	3.32516	-2.60589	0.00015	0.00322964

## Sheet: D15 vs D15 K vs J (S4g)
Table S4g: Differentially expressed genes between Kashmiri and Jersey cattle at early lactation (D15 vs D15)
Gene	FPKM (D15)	FPKM (D15)	log2(fold_change)	p_value	q_value
A2M	0.584856	16.3609	4.80603	0.00045	0.0075999
ABCA1	0.186958	4.26065	4.51029	5e-05	0.00137331
ABHD12	89.3647	267.365	1.58103	0.0021	0.0247571
ACOD1	1.41363	42.0169	4.89349	5e-05	0.00137331
ACP2	2.94521	10.3809	1.81748	0.00115	0.0157565
ACRBP	0.501915	14.9382	4.89542	0.0001	0.00235366
ACSL5	10.8024	41.4108	1.93865	0.0022	0.025641
ACTB	536.955	1987.25	1.8879	0.00325	0.0342389
ACVR1B	5.83879	22.2151	1.9278	0.00145	0.0187657
ACVR2B	3.66032	20.6278	2.49455	0.00025	0.00483017
ADA	7.72187	37.2193	2.26903	0.0001	0.00235366
ADAM15	2.52342	8.43213	1.74052	0.0047	0.0447568
ADAM19	1.83176	18.7134	3.35277	5e-05	0.00137331
ADAM28,ADAMDEC1	0.34457	4.62714	3.74725	0.00045	0.0075999
ADAM8	27.1105	375.298	3.79112	0.00315	0.0334575
ADAMTS2	0.836877	12.8332	3.93872	5e-05	0.00137331
ADAP2	0.237019	4.7448	4.32327	5e-05	0.00137331
ADGRE1,ENSBTAG00000038981,VAV1	6.60078	54.0527	3.03366	5e-05	0.00137331
ADGRE3	2.29344	57.2385	4.6414	5e-05	0.00137331
ADGRE5	33.0124	244.621	2.88947	5e-05	0.00137331
ADGRF5	0.0470433	0.361647	2.94252	0.00495	0.04647
ADGRG3	0.0737511	2.95743	5.32554	5e-05	0.00137331
ADM	1.18337	12.3121	3.37911	0.00125	0.0168072
ADORA2A	3.1414	32.344	3.36402	5e-05	0.00137331
ADORA2B,SPECC1	14.7095	59.1868	2.00852	0.0052	0.0481211
ADRBK2	0.947817	12.4446	3.71477	0.0001	0.00235366
ADTRP	0.249699	3.31399	3.7303	0.00015	0.00322964
AGER,PBX2	49.2978	142.57	1.53208	0.0043	0.0420315
AHNAK	6.98695	34.8212	2.31723	5e-05	0.00137331
AIF1	27.6084	197.246	2.83682	5e-05	0.00137331
AK4	0.573098	5.40542	3.23755	0.00035	0.00626037
AKAP2	0.0631807	0.363088	2.52276	0.00205	0.0243112
AKIRIN2	16.0864	67.894	2.07744	5e-05	0.00137331
ALAS1	14.2993	58.3317	2.02834	0.0002	0.00404613
ALDH1A3	0.692314	4.10696	2.56857	0.00395	0.0394855
ALDH4A1	2.37658	15.1185	2.66936	5e-05	0.00137331
ALDOA	443.959	1785.91	2.00816	0.00385	0.0387403
ALOX5	0.678602	10.5775	3.96229	5e-05	0.00137331
ALOX5AP	6.51154	86.8958	3.73821	0.00055	0.00889632
AMDHD2	51.7856	176.021	1.76512	0.0005	0.00826406
AMPD3	1.63816	29.8571	4.18792	0.00065	0.0101601
ANGPTL4	10.0891	46.8215	2.21438	5e-05	0.00137331
ANKLE1	0.136356	1.47535	3.43561	0.0005	0.00826406
ANKRD22	10.8984	53.0062	2.28205	0.00015	0.00322964
ANKRD37	2.51291	47.2552	4.23304	0.0002	0.00404613
ANTXR2	8.34349	46.2518	2.47079	0.0003	0.00556837
ANXA1	57.1028	638.192	3.48236	5e-05	0.00137331
ANXA3	3.78867	28.4759	2.90998	0.0002	0.00404613
AP5B1	9.53773	29.1776	1.61314	0.00075	0.0113481
AQP9	1.24126	8.06486	2.69984	0.00325	0.0342389
AREG	1.2786	23.4846	4.19907	5e-05	0.00137331
ARHGAP22	1.42379	9.75257	2.77604	0.00265	0.0294653
ARHGEF10L	2.04162	9.13103	2.16106	0.0012	0.0162977
ARHGEF11	1.42813	15.0128	3.394	5e-05	0.00137331
ARHGEF2	5.78873	44.5046	2.94264	5e-05	0.00137331
ARHGEF40	0.39087	5.03848	3.68823	5e-05	0.00137331
ARL11	1.30007	22.6723	4.12427	0.0001	0.00235366
ARL14EP	21.4925	58.9851	1.45651	0.00365	0.0372575
ARL6IP5	30.7241	87.1312	1.50382	0.004	0.0398697
ARMCX6	0.687282	3.54632	2.36735	0.0018	0.0220142
ARNT,CTSK,CTSS	40.2833	448.726	3.47758	5e-05	0.00137331
ARPC5	44.3095	113.814	1.36098	0.00385	0.0387403
ARRDC4	7.23611	39.8911	2.46278	0.00015	0.00322964
ASRGL1	21.0517	131.085	2.63849	5e-05	0.00137331
ATP2B1	2.62041	10.9416	2.06196	0.0011	0.0152426
ATP6AP1	21.5582	90.1225	2.06365	5e-05	0.00137331
ATP6AP2	18.1212	59.024	1.70362	0.00375	0.0380331
ATP6V0A1	3.53665	11.7421	1.73123	0.00095	0.0136322
ATP6V0B	84.3679	410.578	2.28289	5e-05	0.00137331
ATP6V0C	109.3	398.821	1.86745	5e-05	0.00137331
ATP6V0D1	97.3856	295.954	1.60359	0.00095	0.0136322
AURKB	1.26864	6.35929	2.32559	0.0026	0.0290546
AUTS2	0.289376	2.51586	3.12003	0.0028	0.030657
AXL	0.687074	14.6997	4.41918	0.00015	0.00322964
B9D2	5.7831	28.7251	2.3124	0.00065	0.0101601
BACH1	4.84345	17.8608	1.88269	0.0009	0.0130721
BATF3	7.14188	92.9301	3.70177	5e-05	0.00137331
BAX	23.3749	99.3691	2.08783	0.00025	0.00483017
BCAS4	14.1234	47.1355	1.73873	0.0021	0.0247571
BCL2L1	13.6551	43.9957	1.68792	0.00065	0.0101601
BCL2L14	0.346286	4.12112	3.573	0.0014	0.018274
BIN1	15.2869	65.3258	2.09536	0.0025	0.0282157
BIN2	18.2851	68.6831	1.90929	0.00065	0.0101601
BLNK	0.851782	7.27925	3.09523	0.00015	0.00322964
BNIP3	19.5512	86.799	2.15042	0.00015	0.00322964
BoLA DR-ALPHA	72.7161	714.091	3.29576	5e-05	0.00137331
bta-mir-142	15.1625	63.5501	2.06738	0.0012	0.0162977
bta-mir-221,bta-mir-222	2.45619	75.8335	4.94834	0.0012	0.0162977
bta-mir-223	0.314812	96.6193	8.26168	0.0001	0.00235366
bta-mir-29b-2,bta-mir-29c	0.114857	2.79315	4.60398	0.0003	0.00556837
C10orf54	20.1231	134.32	2.73875	5e-05	0.00137331
C12orf75	1.8163	19.9205	3.45518	0.0033	0.0346122
C15orf48	26.9625	264.177	3.29248	0.00355	0.0364874
C16orf54	9.79465	53.4245	2.44744	5e-05	0.00137331
C17orf62	9.88899	28.6532	1.5348	0.0051	0.0474646
C19orf66	16.9557	136.077	3.00458	5e-05	0.00137331
C1orf186	1.47129	9.29655	2.65962	0.00405	0.0402439
C1QA	6.73347	145.122	4.42978	5e-05	0.00137331
C1QB	5.95617	98.1992	4.04325	5e-05	0.00137331
C1QC	7.53485	143.974	4.25609	5e-05	0.00137331
C1QTNF1	0.0676092	0.903227	3.7398	0.00295	0.0318763
C2	3.45531	25.6797	2.89374	0.00245	0.0277834
C2CD4C	0.135826	2.3294	4.10013	0.00105	0.0147183
C5AR1	9.68802	145.437	3.90804	5e-05	0.00137331
C5AR2,DHX34	4.31796	42.0448	3.2835	5e-05	0.00137331
CA4	0.976366	9.86706	3.33713	0.00315	0.0334575
CACNA1F	0.130512	1.41833	3.44193	0.0016	0.0201708
CAPG	48.1054	352.101	2.87172	5e-05	0.00137331
CAPN2	12.3623	30.664	1.3106	0.00385	0.0387403
CARD9	10.0707	82.9352	3.04182	0.00015	0.00322964
CASP4	14.8371	84.2474	2.50543	5e-05	0.00137331
CCDC112	0.245562	1.89006	2.94427	0.0053	0.0487801
CCDC69	3.80853	13.5647	1.83255	0.00305	0.0326531
CCDC88B,RPS6KA4	13.3698	43.3798	1.69805	0.00255	0.0286244
CCL14	103.14	2381.58	4.52925	5e-05	0.00137331
CCL16	0.800283	8.56063	3.41914	0.00395	0.0394855
CCL2	7.84505	121.639	3.95468	5e-05	0.00137331
CCL22	2.10991	18.2193	3.11022	5e-05	0.00137331
CCL24	2.86309	32.9834	3.52609	0.0001	0.00235366
CCR2	0.427849	2.57827	2.59123	0.001	0.0141867
CCR5	1.09151	4.94214	2.17881	0.00035	0.00626037
CCR6	1.14049	12.7338	3.48094	0.00405	0.0402439
CCRL2	3.82102	47.385	3.6324	5e-05	0.00137331
CD101,PTGFRN	4.44747	35.901	3.01297	0.00105	0.0147183
CD14	51.7973	329.734	2.67035	5e-05	0.00137331
CD163	2.7279	30.5277	3.48426	5e-05	0.00137331
CD19	0.904873	6.2027	2.77711	0.00165	0.0206434
CD1E	0.505523	6.20068	3.61658	0.0033	0.0346122
CD207	0.0775042	13.1987	7.41191	0.00025	0.00483017
CD274	3.56736	29.7094	3.05799	0.00135	0.0177775
CD300E	0.421189	6.06287	3.84746	5e-05	0.00137331
CD40	3.08516	23.9898	2.959	0.0019	0.0229392
CD44	90.4304	399.324	2.14268	0.0005	0.00826406
CD53	62.7296	296.161	2.23916	0.0002	0.00404613
CD55	1.95606	32.8203	4.06856	0.0003	0.00556837
CD63	367.011	1552.06	2.08029	5e-05	0.00137331
CD68	11.4171	168.98	3.88758	5e-05	0.00137331
CD74	240.47	2336.21	3.28024	5e-05	0.00137331
CD82	74.9789	245.278	1.70986	0.00175	0.0215557
CD83	16.03	91.568	2.51407	5e-05	0.00137331
CD86	2.21214	22.5798	3.35152	5e-05	0.00137331
CD99	32.9346	191.935	2.54294	0.00025	0.00483017
CDC20	0.863382	5.2792	2.61225	0.00425	0.0416909
CDCA3	1.4754	8.34589	2.49996	0.00175	0.0215557
CDKN1A	37.1806	119.818	1.68822	0.0051	0.0474646
CDKN2D	16.6983	75.6307	2.17927	0.00255	0.0286244
CEACAM1	1.5805	7.77896	2.29919	0.00075	0.0113481
CECR1	2.31771	10.9854	2.24481	0.00205	0.0243112
CENPT	0.557819	4.36748	2.96893	0.0024	0.0273568
CFP,ELK1	15.6281	177.112	3.50245	5e-05	0.00137331
CHI3L1,MYBPH	6.28268	69.0175	3.45751	5e-05	0.00137331
CHIC2	5.8484	27.5293	2.23485	0.0004	0.00693591
CHST15	3.08557	36.717	3.57284	5e-05	0.00137331
CKB	31.7449	476.044	3.9065	5e-05	0.00137331
CLCN7	13.4581	63.3467	2.2348	5e-05	0.00137331
CLEC10A	0.575863	3.64995	2.66408	0.0053	0.0487801
CLEC12A	2.20573	51.3819	4.54193	0.0013	0.0173066
CLEC1A,CLEC7A	0.230622	5.68835	4.62441	0.0003	0.00556837
CLEC4A,CLEC6A	4.23562	40.5965	3.26071	5e-05	0.00137331
CLEC5A	1.7045	22.5095	3.72312	5e-05	0.00137331
CLIC1	48.1098	311.496	2.69481	5e-05	0.00137331
CMKLR1	0.532258	5.71908	3.42559	5e-05	0.00137331
CMPK2	3.15415	17.8768	2.50277	0.0028	0.030657
CNDP2	229.112	746.759	1.70459	0.0045	0.0433966
CNPY3	30.4212	104.502	1.78038	0.00245	0.0277834
COL6A2	0.155104	1.94656	3.64961	0.0028	0.030657
COLGALT1,FAM129C	6.34373	43.2643	2.76977	5e-05	0.00137331
COTL1	180.723	1001.98	2.471	0.00015	0.00322964
COX7A1	24.5914	77.8939	1.66336	0.002	0.0238626
CPM	0.13847	3.22149	4.54008	0.00015	0.00322964
CPNE2	0.571459	2.71215	2.24672	0.0049	0.0461249
CPT1A	4.80722	35.4938	2.88429	0.0001	0.00235366
CPT1B,SYCE3	0.476939	3.22576	2.75776	0.00175	0.0215557
CR2	0.190723	2.92203	3.93741	0.0041	0.0406057
CRABP2	0.711993	8.92109	3.64729	0.0002	0.00404613
CREB3L3	0.130469	1.30416	3.32135	0.00385	0.0387403
CRLF2	1.94148	32.8404	4.08024	0.00485	0.0457958
CRYL1	18.3535	71.9377	1.97069	5e-05	0.00137331
CSF1	5.79938	46.0622	2.98961	0.00015	0.00322964
CSF1R	3.90236	68.5051	4.13379	0.0006	0.00954602
CSF2RA	4.00316	42.6238	3.41245	0.0002	0.00404613
CSF3R,ENSBTAG00000024097	53.9185	310.414	2.52534	0.0016	0.0201708
CSK	40.1533	119.543	1.57394	0.00345	0.0357336
CSPG4	0.0220692	0.398493	4.17445	0.0043	0.0420315
CTSA	17.979	130.063	2.85483	0.0001	0.00235366
CTSB	234.988	3772.35	4.0048	0.00035	0.00626037
CTSC	22.7678	227.223	3.31904	5e-05	0.00137331
CTSF	13.3533	74.3648	2.47743	5e-05	0.00137331
CTSH	43.0853	690.305	4.00197	5e-05	0.00137331
CTSZ	123.405	1085.16	3.13643	5e-05	0.00137331
CTTNBP2NL	0.620715	3.54991	2.51578	0.0002	0.00404613
CYBA	82.0587	607.269	2.88761	5e-05	0.00137331
CYBB	1.71301	19.0276	3.47348	0.00465	0.0444102
CYP27A1	38.4823	276.768	2.84641	5e-05	0.00137331
CYP27B1	0.190576	2.76998	3.86144	0.002	0.0238626
CYP2S1	0.14034	6.44663	5.52155	0.00035	0.00626037
CYSTM1	91.5368	267.531	1.54728	0.00175	0.0215557
CYTH4	9.25827	80.2124	3.11501	0.0002	0.00404613
DCBLD1	1.34399	8.22084	2.61277	0.0001	0.00235366
DCK	1.38972	6.81569	2.29407	0.00515	0.0477909
DCLRE1B	0.290864	1.85935	2.67638	0.0014	0.018274
DCSTAMP	0.258739	2.32715	3.169	0.0054	0.0494335
DDIT4	58.301	453.464	2.95939	5e-05	0.00137331
DEDD2	32.7086	126.909	1.95605	0.00025	0.00483017
DENND4B	5.6556	17.3281	1.61536	0.0048	0.0454455
DGAT2,UVRAG	17.7964	108.164	2.60356	0.0011	0.0152426
DHRS9	2.73467	48.3527	4.14416	5e-05	0.00137331
DHX16,PPP1R18	19.1345	65.9998	1.78628	0.0014	0.018274
DHX58	5.06439	26.497	2.38737	0.0002	0.00404613
DIRAS3,WLS	3.33079	76.273	4.51724	0.00055	0.00889632
DMXL2	0.284837	4.94077	4.11653	0.00165	0.0206434
DNASE2	18.7716	191.511	3.35081	5e-05	0.00137331
DOCK3,MANF	48.3084	153.599	1.66882	0.0005	0.00826406
DOK3	2.38598	41.1818	4.10936	5e-05	0.00137331
DPP7	12.6012	185.162	3.87716	5e-05	0.00137331
DPYSL2	1.19799	11.5823	3.27324	5e-05	0.00137331
DRAM1	2.44638	19.6399	3.00507	0.00095	0.0136322
DSE	0.126829	1.43587	3.50097	5e-05	0.00137331
DUSP1	25.9712	212.676	3.03367	0.0001	0.00235366
DUSP2	143.987	1013.45	2.81526	5e-05	0.00137331
DUSP6	15.9268	147.876	3.21486	0.00075	0.0113481
DYSF	0.484462	8.17718	4.07715	0.00035	0.00626037
E2F2	1.73243	16.2111	3.22612	5e-05	0.00137331
E2F3	0.31291	1.96128	2.64798	0.0024	0.0273568
ECE1	10.2702	38.8906	1.92096	0.00015	0.00322964
ECM1	1.83351	22.0542	3.58838	0.0001	0.00235366
EDN1	0.239307	4.70609	4.2976	0.0012	0.0162977
EDNRB	0.373829	10.5134	4.81371	5e-05	0.00137331
EFHD2	56.7212	261.509	2.2049	0.00015	0.00322964
EFNB1	0.940167	5.79324	2.62338	0.00305	0.0326531
EGR1	1.64734	28.8313	4.12942	5e-05	0.00137331
EGR2	2.75971	14.9741	2.43988	0.00165	0.0206434
EGR3	1.57278	9.83191	2.64416	0.00345	0.0357336
EHBP1L1	27.6438	136.27	2.30144	0.0006	0.00954602
EID2	0.561561	5.47611	3.28564	0.00375	0.0380331
ELL,ISYNA1	8.14793	28.6984	1.81647	0.00095	0.0136322
EMB	2.64547	36.2797	3.77757	0.0003	0.00556837
EMILIN2	8.04915	86.1128	3.41932	5e-05	0.00137331
EML2	7.25125	19.9916	1.46309	0.005	0.0468104
EMP3	14.163	230.459	4.02431	5e-05	0.00137331
ENPP1	0.561759	5.99941	3.4168	0.001	0.0141867
EPHA2	0.702689	3.13786	2.15882	0.0054	0.0494335
ERO1A	1.63782	12.5066	2.93285	0.00035	0.00626037
ETS2	8.88901	58.4083	2.71608	5e-05	0.00137331
F13A1	1.82656	23.0065	3.65483	5e-05	0.00137331
FABP4	17.6217	215.749	3.61393	5e-05	0.00137331
FABP5	13.7039	252.327	4.20263	5e-05	0.00137331
FADS3	0.968012	8.59511	3.15042	0.00055	0.00889632
FAM129A	5.94476	21.6097	1.86199	0.0015	0.0192357
FAM212A	2.91178	28.7006	3.30111	5e-05	0.00137331
FAM49A	7.17912	29.4942	2.03855	0.00395	0.0394855
FAM78A	4.23931	25.8742	2.60961	0.00015	0.00322964
FAS	4.23817	26.9714	2.66991	0.00045	0.0075999
FBLL1	0.418214	5.09093	3.60562	0.00385	0.0387403
FBXL5	19.4466	68.7448	1.82173	0.0006	0.00954602
FCER2	2.63832	18.0688	2.77581	5e-05	0.00137331
FCGRT	66.5508	316.667	2.25044	5e-05	0.00137331
FES	4.75654	42.8787	3.17228	5e-05	0.00137331
FFAR4	0	0.311123	inf	0.00175	0.0215557
FGD4	0.688924	3.91314	2.50591	0.0015	0.0192357
FGL2	5.11399	56.0459	3.45409	5e-05	0.00137331
FHL3	6.17546	53.0003	3.10138	0.00345	0.0357336
FMNL1	13.8313	101.294	2.87254	5e-05	0.00137331
FN1	2.02063	13.145	2.70164	0.00015	0.00322964
FOLR2	32.1087	212.145	2.72401	5e-05	0.00137331
FOS	35.7903	290.502	3.02091	0.0002	0.00404613
FOXF1	0.135609	1.84794	3.76839	0.0023	0.026508
FOXRED2	0.155082	1.11703	2.84856	0.0054	0.0494335
FSCN1	5.33658	18.7981	1.8166	0.0007	0.0107703
FSTL3	1.01758	5.38728	2.40442	5e-05	0.00137331
FTH1	1005.38	4705.67	2.22666	0.0005	0.00826406
FUT4	0.825533	5.36749	2.70085	0.00215	0.0252035
FXYD5	34.5061	218.176	2.66057	0.0002	0.00404613
G0S2	156.71	937.822	2.58122	5e-05	0.00137331
GADD45A	9.89555	47.6338	2.26713	5e-05	0.00137331
GALR1	0	0.613762	inf	0.0001	0.00235366
GAPT	0.287325	5.96958	4.37688	0.0012	0.0162977
GAREM2	0.402122	2.44826	2.60605	0.0039	0.0391217
GAS2L1	4.36175	20.1777	2.20978	0.0001	0.00235366
GAS6	5.32929	32.5828	2.61209	0.0001	0.00235366
GDE1	8.79069	25.4673	1.5346	0.00415	0.0409727
GGT5	17.5011	67.5633	1.94879	0.0004	0.00693591
GLB1	7.1167	28.8989	2.02173	0.0037	0.037638
GLB1L3	0.289649	3.09001	3.41524	0.0008	0.0119393
GLMP	16.0128	51.2901	1.67946	0.0007	0.0107703
GLUL	37.8259	143.732	1.92593	0.0006	0.00954602
GM2A	4.95814	47.7483	3.26758	5e-05	0.00137331
GMFG	158.044	836.215	2.40355	0.0011	0.0152426
GMIP	12.9194	75.3181	2.54345	0.0001	0.00235366
GNA15	2.90417	24.8534	3.09724	5e-05	0.00137331
GNAI2	47.47	199.768	2.07324	0.00015	0.00322964
GNG7	9.47181	27.6178	1.54389	0.0021	0.0247571
GNPDA1	8.78992	24.995	1.50772	0.00245	0.0277834
GNS	4.52884	22.0884	2.28608	5e-05	0.00137331
GPAT3	1.91005	13.1709	2.78567	0.0002	0.00404613
GPATCH3	5.26375	15.5387	1.5617	0.0041	0.0406057
GPBAR1	0.111567	1.31993	3.56448	0.0054	0.0494335
GPC1	8.42172	71.396	3.08365	5e-05	0.00137331
GPI	66.7287	324.837	2.28333	5e-05	0.00137331
GPNMB	3.14123	39.3627	3.64743	5e-05	0.00137331
GPR137B	2.55911	20.1964	2.98038	0.0005	0.00826406
GPR155	0.170226	2.54387	3.9015	0.00245	0.0277834
GPR84	0.973538	28.5619	4.87471	5e-05	0.00137331
GRB2	72.5644	221.884	1.61247	0.0027	0.0298634
GRINA	38.4044	144.933	1.91605	0.00095	0.0136322
GRN	123.345	1369.38	3.47275	5e-05	0.00137331
GSR	5.96453	26.0881	2.12891	0.00015	0.00322964
GTF2A1	0.800356	80.7074	6.65591	5e-05	0.00137331
GYS1	2.54423	11.6829	2.1991	5e-05	0.00137331
HACD4	0.136768	2.19905	4.00708	0.00165	0.0206434
HADHA	10.5711	31.4191	1.57152	0.0038	0.038406
HBEGF	5.49552	29.1363	2.40649	0.0005	0.00826406
HCLS1	18.38	104.688	2.50988	0.0026	0.0290546
HCRTR1	1.25471	16.1916	3.68983	5e-05	0.00137331
HES4	2.09522	12.7416	2.60438	0.00015	0.00322964
HK2	4.19177	23.628	2.49487	5e-05	0.00137331
HK3	8.21332	121.191	3.88317	5e-05	0.00137331
HLA-DMA	13.442	81.8862	2.60688	0.0003	0.00556837
HLX	1.51075	25.3293	4.06747	0.00025	0.00483017
HMOX1	15.1267	148.723	3.29745	5e-05	0.00137331
HPCAL1	18.4622	63.4377	1.78077	0.0001	0.00235366
HSD17B1,NAGLU	9.93207	34.6093	1.80099	0.0006	0.00954602
HSF4	1.80991	16.883	3.22159	0.0007	0.0107703
HSH2D	14.4665	112.023	2.953	0.00025	0.00483017
HTRA1	20.8669	179.903	3.10793	5e-05	0.00137331
ICAM1,ICAM4,ICAM5	4.30046	30.1983	2.8119	0.0007	0.0107703
IER3	14.8301	284.113	4.25986	5e-05	0.00137331
IER5L	5.63794	38.5395	2.7731	5e-05	0.00137331
IFI30	20.843	302.382	3.85874	5e-05	0.00137331
IFI6	67.2594	327.041	2.28166	0.00015	0.00322964
IFIH1	6.84546	21.3784	1.64293	0.00385	0.0387403
IFIT1,IFIT3	31.2427	358.909	3.52203	0.00045	0.0075999
IFIT2	13.8452	158.309	3.51529	0.00035	0.00626037
IFIT5	1.57491	15.1085	3.26202	5e-05	0.00137331
IFITM3	115.179	608.618	2.40167	5e-05	0.00137331
IFNAR1	8.15459	25.4297	1.64083	0.00545	0.0497677
IFNGR1	16.9026	126.492	2.90373	0.0005	0.00826406
IGFBP1	0	0.803973	inf	5e-05	0.00137331
IGFBP4	1.02766	7.34696	2.83779	0.0009	0.0130721
IL13RA1	3.07537	22.2857	2.85728	0.0002	0.00404613
IL17C	0	0.521305	inf	5e-05	0.00137331
IL18BP,RNF121	62.1684	325.203	2.38709	0.00025	0.00483017
IL1B	16.2355	243.069	3.90414	5e-05	0.00137331
IL1R2,MAP4K4	20.8508	164.96	2.98394	5e-05	0.00137331
IL1RAP	0.583058	6.13399	3.39511	0.00265	0.0294653
IL1RN	44.5632	702.118	3.97779	5e-05	0.00137331
IL2RA	1.2974	12.5833	3.27782	0.00065	0.0101601
IL6R	5.81347	26.8579	2.20787	0.0003	0.00556837
IL-8	14.9049	312.775	4.39127	5e-05	0.00137331
IQCD	0.345118	3.42307	3.31013	0.00015	0.00322964
IRF5	5.83649	49.576	3.08647	0.00075	0.0113481
IRF9	31.5616	179.898	2.51094	5e-05	0.00137331
ISG15	544.532	4494.02	3.04492	0.0003	0.00556837
ITGA5	1.76184	9.07964	2.36555	5e-05	0.00137331
ITGAM	4.99892	64.0108	3.67863	5e-05	0.00137331
ITGB2	46.496	152.129	1.71012	0.00195	0.0233969
ITGB5	1.90711	10.1337	2.40969	0.0012	0.0162977
ITM2C	17.2174	94.0454	2.44949	5e-05	0.00137331
JAM3	3.19874	26.106	3.02881	5e-05	0.00137331
JAML,MPZL2,MPZL3	100.329	483.496	2.26877	0.00075	0.0113481
JUNB	49.9267	387.358	2.95578	5e-05	0.00137331
KCNH4	0.0258962	0.342424	3.72497	0.00255	0.0286244
KCNJ2	0.53903	2.9897	2.47156	0.0013	0.0173066
KCTD12	3.8688	15.1122	1.96576	0.0033	0.0346122
KIAA0226L	14.3995	120.796	3.06849	5e-05	0.00137331
KIAA1147	0.55114	6.7944	3.62385	0.0001	0.00235366
KIFC1	2.36152	8.73557	1.88719	0.00495	0.04647
KLF10	2.5749	16.8647	2.71142	0.0001	0.00235366
KLF4	1.0525	7.40249	2.8142	5e-05	0.00137331
KREMEN1	0.180222	1.00714	2.48242	0.0026	0.0290546
KRT20,KRT23	0.67354	4.58567	2.7673	0.0015	0.0192357
LACTB	3.04883	10.0837	1.7257	0.00455	0.0437604
LA-DQB	46.4453	1019.5	4.45618	5e-05	0.00137331
LAMP1	177.789	543.466	1.61202	0.00365	0.0372575
LAT2	10.9457	63.6931	2.54078	0.00035	0.00626037
LCAT,SLC12A4	1.33223	5.37064	2.01125	0.0023	0.026508
LCP1	70.6988	356.161	2.33277	0.00195	0.0233969
LDHA	24.2291	241.808	3.31905	5e-05	0.00137331
LFNG	50.094	156.316	1.64175	0.00115	0.0157565
LGALS1	107.326	1488.43	3.79372	5e-05	0.00137331
LGALS3	62.9681	1164.58	4.20905	5e-05	0.00137331
LGALS3BP	20.8098	87.3635	2.06977	5e-05	0.00137331
LGMN	68.966	603.605	3.12965	5e-05	0.00137331
LGR6	0.153751	0.969249	2.65627	0.0015	0.0192357
LHFPL2	0.820885	13.01	3.9863	0.00095	0.0136322
LIMS2	0.377256	10.6731	4.82229	0.0004	0.00693591
LIPA	11.3598	109.45	3.26827	5e-05	0.00137331
LITAF	49.1987	167.751	1.76963	0.00035	0.00626037
LMNB1	7.37346	29.1432	1.98275	0.00475	0.0451151
LOXL1	0.0758292	1.17365	3.95211	0.0034	0.0353747
LPAR5	1.4058	6.87764	2.29052	0.00475	0.0451151
LPCAT1	5.80793	22.4475	1.95046	0.00285	0.0310731
LPCAT2	0.502343	8.22083	4.03254	5e-05	0.00137331
LRFN1	0.454682	5.14927	3.50144	5e-05	0.00137331
LRP1	2.68303	45.0806	4.07057	5e-05	0.00137331
LRP4	0.115796	2.79313	4.59223	5e-05	0.00137331
LRRC25	2.56901	41.9393	4.02902	5e-05	0.00137331
LRRC36	0.0168812	0.421647	4.64255	0.00455	0.0437604
LRRC66	0.0333639	1.75497	5.71702	0.00165	0.0206434
LRRC71	1.14211	15.4619	3.75895	0.0009	0.0130721
LTB4R	1.33578	37.8504	4.82456	5e-05	0.00137331
LTBP2	0.159634	1.50426	3.23621	0.0006	0.00954602
LTBP4	0.556938	3.92482	2.81704	0.0001	0.00235366
LTBR	17.4362	49.947	1.51832	0.00415	0.0409727
LY86	3.76759	34.1271	3.1792	0.0006	0.00954602
LYN	12.3305	63.0096	2.35334	5e-05	0.00137331
LYPD3	0.847875	4.29546	2.34089	0.0021	0.0247571
LYZ	11.4354	56.6001	2.30729	5e-05	0.00137331
MAFB	3.12482	58.4833	4.22618	5e-05	0.00137331
MAP2	0.0500462	0.44205	3.14288	0.0003	0.00556837
MAP7D1	6.39906	33.3055	2.37983	5e-05	0.00137331
MAPRE1	40.7733	135.932	1.73719	0.00545	0.0497677
MARCKS	170.438	792.183	2.21659	0.0008	0.0119393
MARCKSL1	118.351	836.815	2.82184	0.00455	0.0437604
MBOAT1	1.51588	9.60858	2.66417	5e-05	0.00137331
MBOAT7	11.6847	86.9178	2.89503	5e-05	0.00137331
MCEMP1	1.00393	20.484	4.35076	5e-05	0.00137331
MCOLN1	7.47471	27.024	1.85415	0.0003	0.00556837
MEGF10	0.222296	1.21271	2.44768	0.00195	0.0233969
MERTK	1.09872	8.0735	2.87737	0.00035	0.00626037
METRNL	115.806	380.426	1.71591	0.00185	0.0224897
MFAP2	0	0.308204	inf	5e-05	0.00137331
MFSD13A	2.83862	9.16105	1.69032	0.00485	0.0457958
MGAM	0.0690313	1.21199	4.13398	0.00135	0.0177775
MGC127055	4.15169	21.1353	2.34788	0.00015	0.00322964
MGLL	3.77226	20.8585	2.46714	5e-05	0.00137331
MID1IP1	6.65485	25.6184	1.9447	0.00065	0.0101601
MIER3	1.24113	8.05198	2.69769	0.00035	0.00626037
MITF	1.29876	11.3615	3.12894	0.00165	0.0206434
MKNK1	13.817	89.7906	2.70012	5e-05	0.00137331
MMP14	3.62178	67.1024	4.21159	5e-05	0.00137331
MMP19	10.1573	235.851	4.53729	5e-05	0.00137331
MMP9	0.959973	25.0386	4.70502	5e-05	0.00137331
MN1	0.0511723	1.29167	4.65773	0.00015	0.00322964
MOB3C	1.92286	7.60996	1.98464	0.0006	0.00954602
MR1	0.663504	5.69855	3.10242	0.00055	0.00889632
MRAS	0.29155	4.60246	3.98059	0.00015	0.00322964
MRC2	0.0873588	2.41625	4.78967	5e-05	0.00137331
MREG	0.372436	6.48778	4.12266	5e-05	0.00137331
MS4A7	0.326863	11.5835	5.14723	5e-05	0.00137331
MSRB3	0.474194	9.90157	4.38411	0.0032	0.0338647
MYD88	43.8215	122.384	1.48171	0.0028	0.030657
MYH14	8.32982	31.8256	1.93383	0.0031	0.0330664
MYO16	0.11122	0.950914	3.0959	0.00505	0.0471392
MYO1E	2.63168	8.05172	1.61331	0.0021	0.0247571
MYO1F	16.3486	60.6835	1.89214	0.00105	0.0147183
MYO1G	16.9223	98.2009	2.53681	0.0042	0.0413349
NAAA	2.11566	18.6586	3.14066	0.0041	0.0406057
NADK	71.5042	199.066	1.47714	0.00215	0.0252035
NAGA	25.6078	111.22	2.11875	5e-05	0.00137331
NAPSA	1.57588	11.0095	2.80452	0.00155	0.0197116
NARS2	0.0804878	2.15126	4.74027	0.0033	0.0346122
NCF1	7.81901	295.851	5.24174	5e-05	0.00137331
NCF2	9.49812	74.8289	2.97788	5e-05	0.00137331
NCKAP1L	7.81036	28.7439	1.8798	0.00125	0.0168072
NEURL2	0.237068	1.39217	2.55396	0.0023	0.026508
NFE2	5.92213	153.266	4.69378	0.0003	0.00556837
NFIL3	23.1232	97.0625	2.06958	0.0002	0.00404613
NFKBIA	55.9604	371.125	2.72942	5e-05	0.00137331
NINJ1	6.97091	59.0591	3.08274	5e-05	0.00137331
NLRP1	0.195385	4.36661	4.48212	5e-05	0.00137331
NLRP3	0.413847	10.2329	4.62797	5e-05	0.00137331
NLRX1	1.06776	9.58634	3.1664	5e-05	0.00137331
NOL3	0.867191	6.61808	2.93199	0.00105	0.0147183
NOS2	0.482671	34.4876	6.1589	0.00285	0.0310731
NOTCH2	3.31526	14.6726	2.14593	0.0013	0.0173066
NR1H3	6.77953	32.9043	2.27902	0.0006	0.00954602
NRN1	2.0129	36.9186	4.197	5e-05	0.00137331
NRP1	0.313979	4.08836	3.70278	0.0019	0.0229392
NRP2	2.98336	19.0243	2.67283	0.00045	0.0075999
NUDT7	1.50786	6.58304	2.12625	0.0001	0.00235366
NYX	0.112629	2.17433	4.27092	0.0007	0.0107703
OAF	0.981689	26.1712	4.73657	5e-05	0.00137331
OCSTAMP	1.20996	18.1427	3.90636	0.00045	0.0075999
OLFM4	0.405917	5.43972	3.74428	0.0015	0.0192357
OLR1	0.836047	16.7072	4.32074	5e-05	0.00137331
ORAI3	5.698	25.8549	2.18191	0.0001	0.00235366
OSBPL11	0.901586	7.50353	3.05703	0.0014	0.018274
OSCAR,TARM1	5.93849	273.515	5.52538	5e-05	0.00137331
OSM	7.67657	97.7545	3.67063	0.00045	0.0075999
P2RX3	0.324322	1.83498	2.50027	0.0002	0.00404613
P2RX4	4.58208	15.3198	1.74132	0.00365	0.0372575
P2RY6	0.415532	3.40278	3.03368	0.0049	0.0461249
P4HA1	1.56812	8.24946	2.39527	0.00025	0.00483017
PADI2	4.5598	17.5104	1.94117	0.00145	0.0187657
PADI4,PADI6	2.65818	22.066	3.05332	0.0011	0.0152426
PAFAH2	10.8458	37.756	1.79957	0.0014	0.018274
PAM	1.53226	12.9086	3.07461	5e-05	0.00137331
PAQR7	0.130248	1.82876	3.81153	0.0002	0.00404613
PAQR8	0.190614	1.69856	3.15559	0.00195	0.0233969
PARM1	0.829392	28.2867	5.09193	5e-05	0.00137331
PARP3	0.976134	6.95011	2.83189	0.0013	0.0173066
PARVB	0.74197	5.15654	2.79697	0.0011	0.0152426
PBX4	0.135463	2.66033	4.29564	5e-05	0.00137331
PDCD1	8.6496	37.3103	2.10887	0.00235	0.026917
PDK4	2.29176	10.7412	2.22863	0.0003	0.00556837
PDPN	0.141555	1.69546	3.58224	0.002	0.0238626
PEPD	32.8843	117.558	1.8379	0.00015	0.00322964
PFKFB3,RBM17	34.3449	136.485	1.99057	0.00155	0.0197116
PGAM1	101.144	338.609	1.74322	0.0009	0.0130721
PGK1	79.9897	403.537	2.33481	5e-05	0.00137331
PGS1	10.5241	56.3035	2.41953	0.0001	0.00235366
PHC2	23.335	58.611	1.32868	0.00465	0.0444102
PID1	0.0472975	1.56553	5.04874	0.00545	0.0497677
PKIB	2.03631	21.2104	3.38074	5e-05	0.00137331
PKM	100.533	590.38	2.55398	5e-05	0.00137331
PLA2G15	1.66387	13.006	2.96656	0.0013	0.0173066
PLA2G4A	0.196186	0.881529	2.16779	0.00515	0.0477909
PLA2G7	1.21819	10.6704	3.1308	0.00015	0.00322964
PLA2R1	0.0837298	0.593365	2.82511	0.00305	0.0326531
PLAC8	66.2141	236.82	1.83858	0.0046	0.044079
PLAUR	79.0843	699.118	3.14407	0.0001	0.00235366
PLBD2	36.5647	192.278	2.39467	5e-05	0.00137331
PLCD1	1.95507	9.1309	2.22353	0.0005	0.00826406
PLD3	33.9417	121.922	1.84483	0.00025	0.00483017
PLEK	16.0952	218.361	3.76202	5e-05	0.00137331
PLEKHA4	0.200977	4.04974	4.33272	0.0003	0.00556837
PLEKHM2	16.4362	64.893	1.98119	0.0021	0.0247571
PLEKHO1	32.4061	326.706	3.33365	5e-05	0.00137331
PLOD1	2.40999	14.1941	2.55819	0.0001	0.00235366
PLXNA1	0.775796	3.27872	2.07938	0.00135	0.0177775
PLXNA2	0.391333	2.14058	2.45153	0.00145	0.0187657
PLXND1	4.27176	17.9714	2.0728	0.0007	0.0107703
PPARG	0.258169	5.25154	4.34635	5e-05	0.00137331
PPP1R14A	2.90782	23.8124	3.0337	0.0007	0.0107703
PPP1R15A	54.1181	188.961	1.80391	0.0005	0.00826406
PPP1R3B	2.46909	49.6468	4.32965	5e-05	0.00137331
PQLC1	24.2551	126.236	2.37976	0.0007	0.0107703
PREX1	9.22081	42.7224	2.21203	0.0006	0.00954602
PRKCD	6.48965	24.0203	1.88804	0.0024	0.0273568
PRKCDBP	0.923015	16.3757	4.14906	0.00185	0.0224897
PRR5L	5.35532	39.4565	2.88122	0.0012	0.0162977
PSAP	496.297	2270.09	2.19347	0.00245	0.0277834
PSEN2	6.03146	23.0181	1.93219	0.00115	0.0157565
PSTPIP1	22.4006	119.953	2.42085	0.0001	0.00235366
PSTPIP2	2.55499	21.9567	3.10327	0.0001	0.00235366
PTAFR	6.58799	125.864	4.25588	5e-05	0.00137331
PTGS2	0.131648	4.23233	5.00669	0.00315	0.0334575
PTMS	63.4324	275.496	2.11874	0.00025	0.00483017
PTPN6	30.1388	132.657	2.13801	5e-05	0.00137331
PTPN9	3.60008	10.9612	1.6063	0.0039	0.0391217
PYCARD	7.78262	141.394	4.18332	5e-05	0.00137331
QPCT	0.223938	2.48453	3.4718	0.0015	0.0192357
RAB20	10.7884	108.059	3.32427	5e-05	0.00137331
RAB31	5.40097	37.3767	2.79085	5e-05	0.00137331
RAB32	7.39434	100.364	3.76268	5e-05	0.00137331
RAB3IL1	0.372593	7.60477	4.35123	0.0004	0.00693591
RAB7B	5.13688	62.3474	3.60136	5e-05	0.00137331
RAPGEF1	20.6831	67.7072	1.71086	0.00375	0.0380331
RARA	12.7094	46.3421	1.86643	0.00025	0.00483017
RARRES1	2.46231	56.2586	4.51399	5e-05	0.00137331
RASD2	0.0515586	0.683564	3.72879	0.0053	0.0487801
RASGRP4	2.39242	51.7695	4.43556	0.0027	0.0298634
RASSF2	3.42847	17.3321	2.33781	0.0001	0.00235366
RBKS	16.0365	50.7182	1.66115	0.00235	0.026917
RBP4	0.419404	25.1617	5.90675	0.0002	0.00404613
RETN	3.23846	81.1691	4.64755	5e-05	0.00137331
RGL1	1.57086	9.28435	2.56325	0.00225	0.0260726
RGS10	6.6482	43.2798	2.70266	0.00045	0.0075999
RGS19	10.3454	83.5954	3.01444	5e-05	0.00137331
RGS2	43.3556	341.161	2.97616	5e-05	0.00137331
RGS20	0.223926	5.51894	4.6233	0.0001	0.00235366
RHBDF2	7.24515	29.9836	2.04909	0.0005	0.00826406
RHNO1	1.51211	6.44051	2.09061	0.00155	0.0197116
RHOB	24.2118	71.5482	1.5632	0.00295	0.0318763
RHOG	33.5866	222.455	2.72755	5e-05	0.00137331
RIDA	6.69082	39.973	2.57877	0.00025	0.00483017
RIN3	3.32416	18.4237	2.4705	0.0004	0.00693591
RIPPLY3	0	0.480227	inf	5e-05	0.00137331
RP2	1.34478	8.2594	2.61867	0.00055	0.00889632
RPS6KA1	13.6567	57.9041	2.08406	0.0002	0.00404613
RSAD2	10.238	62.421	2.6081	0.0014	0.018274
RTN2	0.48251	2.65055	2.45766	0.00325	0.0342389
S100A10	57.2421	233.393	2.02761	0.0004	0.00693591
S100A11	168.783	687.872	2.02697	0.0001	0.00235366
S100A12	39.0486	1614.66	5.36981	5e-05	0.00137331
S100A2	84.7437	412.119	2.28188	5e-05	0.00137331
S100A4	116.004	2006.64	4.11254	5e-05	0.00137331
S100A8	36.4069	1651.93	5.5038	5e-05	0.00137331
S100A9	26.203	1000.63	5.25503	5e-05	0.00137331
SAMD9	1.59716	8.06725	2.33657	0.00135	0.0177775
SBNO2	8.08025	34.5159	2.09479	5e-05	0.00137331
SCARB1	5.24007	28.3969	2.43808	5e-05	0.00137331
SCARB2	5.48269	20.719	1.918	0.00035	0.00626037
SCARF1	0.673071	13.9076	4.36897	0.0006	0.00954602
SCIMP	0.492249	2.19341	2.15572	0.00315	0.0334575
SCIN	3.67314	61.2163	4.05883	5e-05	0.00137331
SCN2B	0.256928	1.59359	2.63284	0.00045	0.0075999
SCNN1D	0.121037	1.13852	3.23364	0.0005	0.00826406
SCPEP1	16.5034	110.232	2.73971	5e-05	0.00137331
SDC3	1.99156	6.55862	1.71949	0.0025	0.0282157
SDC4	21.5932	94.8641	2.13529	0.0002	0.00404613
SDCBP	53.7166	176.015	1.71226	0.00075	0.0113481
SDS	185.983	5008.81	4.75122	0.00015	0.00322964
SDSL	3.64643	38.8985	3.41516	0.0001	0.00235366
SELE	0	1.5526	inf	5e-05	0.00137331
SELL	14.4476	98.2535	2.76568	0.00035	0.00626037
SELPLG	9.65736	64.1233	2.73115	5e-05	0.00137331
SERPINB8	0.253804	3.29262	3.69745	0.0019	0.0229392
SERPINE1	4.38814	73.9346	4.07457	5e-05	0.00137331
SFXN3	2.18305	12.6633	2.53623	5e-05	0.00137331
SGCA	1.232	5.57834	2.17884	0.00325	0.0342389
SGK1	18.3355	190.26	3.37525	5e-05	0.00137331
SGPL1	4.40797	12.4907	1.50267	0.00275	0.0302564
SGSH	9.44202	56.7071	2.58636	5e-05	0.00137331
SH3BP2	19.2172	116.072	2.59455	5e-05	0.00137331
SH3KBP1	4.31674	14.6735	1.7652	0.0052	0.0481211
SHMT2	14.3622	46.5538	1.69662	0.0004	0.00693591
SIGLEC15	0.0178741	0.540899	4.91942	0.0021	0.0247571
SKAP2	3.49241	23.9258	2.77627	0.0001	0.00235366
SLA	39.045	170.823	2.1293	0.00105	0.0147183
SLAMF7	17.7895	62.6403	1.81607	0.0022	0.025641
SLC11A1	8.19806	138.534	4.07881	5e-05	0.00137331
SLC12A7	5.24057	21.553	2.04009	5e-05	0.00137331
SLC13A3	0.221009	3.29243	3.89697	0.0002	0.00404613
SLC13A5	1.66571	37.2811	4.48424	5e-05	0.00137331
SLC15A3	2.71491	46.8767	4.1099	0.0002	0.00404613
SLC16A3	5.28837	108.445	4.358	5e-05	0.00137331
SLC17A9	4.94497	14.2966	1.53164	0.0045	0.0433966
SLC18B1	0.00406983	3.65084	9.80905	0.00105	0.0147183
SLC22A14	0.0672587	0.513527	2.93265	0.0041	0.0406057
SLC25A19	9.4859	72.5749	2.93561	5e-05	0.00137331
SLC25A24	0.431352	2.59739	2.59013	0.00195	0.0233969
SLC26A6	2.59667	11.6165	2.16144	0.0004	0.00693591
SLC2A6	1.69191	24.8023	3.87375	0.0001	0.00235366
SLC2A9	1.30104	18.8585	3.85748	0.0004	0.00693591
SLC35C2	3.2636	25.3239	2.95596	0.0001	0.00235366
SLC37A2	2.18701	40.5347	4.21212	5e-05	0.00137331
SLC39A1	21.9709	68.5953	1.64252	0.0007	0.0107703
SLC39A3	6.11573	17.3222	1.50202	0.00425	0.0416909
SLC40A1	1.80427	11.5555	2.67909	5e-05	0.00137331
SLC43A2	3.51928	27.4769	2.96487	5e-05	0.00137331
SLC46A2	0.509102	5.73134	3.49285	5e-05	0.00137331
SLC6A6	1.65065	13.4402	3.02545	5e-05	0.00137331
SLCO4A1	3.94665	20.2207	2.35713	0.00135	0.0177775
SMURF1	1.69402	7.97489	2.23501	0.00035	0.00626037
SNAI1	2.95679	16.3494	2.46714	0.00285	0.0310731
SNAPC1	1.48139	6.04684	2.02923	0.0009	0.0130721
SNX10	1.00885	12.5579	3.6378	5e-05	0.00137331
SNX18	6.84796	19.1323	1.48226	0.00125	0.0168072
SNX24	0.426708	5.74827	3.75181	0.0054	0.0494335
SOAT1	3.78138	35.2788	3.22182	5e-05	0.00137331
SOCS3	12.2162	125.885	3.36524	5e-05	0.00137331
SORL1	5.81059	19.4813	1.74533	0.0026	0.0290546
SOWAHD	1.60226	21.374	3.73768	0.00055	0.00889632
SPG21	7.38152	23.8615	1.6927	0.0028	0.030657
SPHK1	16.0139	113.242	2.82201	0.0003	0.00556837
SPI1	13.9188	210.53	3.91892	0.0021	0.0247571
SPIRE2	1.33721	8.1322	2.60442	0.00095	0.0136322
SPP1	223.841	2639.36	3.55964	0.0011	0.0152426
SRGN	192.884	1545.16	3.00195	5e-05	0.00137331
SRXN1	2.77643	30.1608	3.44137	5e-05	0.00137331
ST6GALNAC4,ST6GALNAC6	14.452	97.864	2.75951	0.0001	0.00235366
STARD5	0.75652	7.44585	3.29899	0.00205	0.0243112
STEAP3	4.90982	12.9706	1.4015	0.0048	0.0454455
STEAP4	0.391248	17.9413	5.51906	0.00105	0.0147183
STK10	12.4684	40.7179	1.70739	0.00245	0.0277834
STOM	3.94791	70.1958	4.15222	5e-05	0.00137331
STX6	9.41514	38.3508	2.0262	0.00055	0.00889632
STX7	2.12549	7.3949	1.79874	0.00525	0.0484522
SYK	6.10671	44.7744	2.87421	5e-05	0.00137331
TACSTD2	5.93347	28.3138	2.25456	0.00045	0.0075999
TAGLN	0.618228	12.4809	4.33544	0.00145	0.0187657
TAL1	0.231991	2.53414	3.44935	0.00015	0.00322964
TBC1D1	3.70193	15.9387	2.10618	0.0001	0.00235366
TBXAS1	4.693	17.7661	1.92054	0.00145	0.0187657
TCAP	3.81676	16.8552	2.14277	0.00135	0.0177775
TCIRG1	40.4231	227.508	2.49267	5e-05	0.00137331
TCN1	1.28081	30.8699	4.59107	0.0004	0.00693591
TCN2	19.2437	55.9156	1.53887	0.00235	0.026917
TFEB	5.02892	17.5835	1.8059	0.00125	0.0168072
TGFA	0.445802	4.93642	3.46899	5e-05	0.00137331
TGFBI	9.79925	135.331	3.78768	5e-05	0.00137331
TGM2	3.19414	9.45708	1.56597	0.00485	0.0457958
TGM3	51.8405	598.923	3.53022	5e-05	0.00137331
TH	0.880654	10.2835	3.54561	0.0004	0.00693591
THBD	1.84058	30.7759	4.06356	5e-05	0.00137331
THBS1	4.64518	23.2154	2.32128	5e-05	0.00137331
THEMIS2	2.36954	30.3035	3.6768	0.0003	0.00556837
TIAM2	0.273905	12.7998	5.5463	0.00115	0.0157565
TIMP1	6.61499	119.73	4.1779	5e-05	0.00137331
TIMP2	42.8959	427.394	3.31665	5e-05	0.00137331
TINAGL1	9.68116	192.203	4.31131	5e-05	0.00137331
TK1	8.48936	24.7537	1.54392	0.0033	0.0346122
TLR2	6.87382	63.4888	3.20732	5e-05	0.00137331
TLR4	5.4718	40.113	2.87398	5e-05	0.00137331
TLR7	0.765796	8.39766	3.45496	5e-05	0.00137331
TM4SF1	2.07617	24.8772	3.58282	0.0001	0.00235366
TMEM120A	31.1238	150.41	2.27282	5e-05	0.00137331
TMEM159	2.05529	15.3292	2.89886	5e-05	0.00137331
TMEM173	1.43272	5.23125	1.8684	0.00475	0.0451151
TMEM50A	28.2598	87.6547	1.63308	0.0046	0.044079
TMEM51	1.61712	8.04121	2.31398	0.00395	0.0394855
TMEM86A	17.3831	51.6706	1.57166	0.00495	0.04647
TNFAIP8L3	0.387668	3.0462	2.97412	0.00465	0.0444102
TNFRSF13C	1.56441	10.9744	2.81045	0.00235	0.026917
TNFRSF1A	31.4707	219.582	2.80267	5e-05	0.00137331
TNFSF15	0.208359	2.77719	3.73649	5e-05	0.00137331
TNFSF8	1.96238	8.29444	2.07954	0.0045	0.0433966
TNIP1	78.7956	247.452	1.65096	0.00325	0.0342389
TNNI2	1.23006	11.1777	3.18383	0.00115	0.0157565
TPCN2	4.16384	33.5716	3.01125	0.0003	0.00556837
TPI1	106.66	535.891	2.32893	5e-05	0.00137331
TPM4	46.3545	158.891	1.77726	0.00275	0.0302564
TPP1	9.34974	28.9782	1.63197	0.00195	0.0233969
TPST2	13.9999	44.018	1.65267	0.00495	0.04647
TRAF1	19.6242	68.9941	1.81384	0.0008	0.0119393
TREM1	11.1015	290.277	4.70861	5e-05	0.00137331
TREM2,TREML2	20.5204	343.883	4.06679	5e-05	0.00137331
TREML1	0.427712	9.78513	4.51588	0.0001	0.00235366
TRIB1	14.5384	108.581	2.90083	5e-05	0.00137331
TRIM31	0.261562	1.54052	2.55819	0.00165	0.0206434
TRIM47	0.530403	3.07488	2.53537	0.00415	0.0409727
TRPV1	1.00847	6.34427	2.65329	0.0004	0.00693591
TRPV2	18.0294	198.242	3.45884	5e-05	0.00137331
TSKU	0.355053	6.96048	4.29308	5e-05	0.00137331
TSPAN11	0.694236	19.0378	4.7773	0.00025	0.00483017
TSPAN14	17.2484	43.7013	1.34121	0.00535	0.0491005
TSPAN17	8.36417	32.6287	1.96384	0.0001	0.00235366
TSPAN18	0	0.813625	inf	5e-05	0.00137331
TSPAN32	3.08193	51.8394	4.07214	0.00015	0.00322964
TSPO	252.511	974.054	1.94765	0.0001	0.00235366
TTYH2	0.655661	5.30723	3.01694	0.00015	0.00322964
TUBB2A	8.77192	43.2691	2.30237	0.0001	0.00235366
TUBB2B	1.55352	15.4894	3.31767	5e-05	0.00137331
TUBB6	3.22821	22.4668	2.79899	0.00055	0.00889632
TXNIP	63.9387	384.559	2.58844	5e-05	0.00137331
TYK2	3.46921	11.8606	1.77349	0.0002	0.00404613
TYROBP	99.5746	2192.98	4.46097	0.0027	0.0298634
U6	1.19524	9.65871	3.01453	0.00435	0.0423618
UBA7	13.9513	53.5327	1.94003	0.0018	0.0220142
UCP2	40.8781	153.012	1.90424	0.00035	0.00626037
UPB1	0.17869	3.79552	4.40877	0.00195	0.0233969
USP26	51.6274	370.39	2.84284	0.0001	0.00235366
VASH1	0.705901	12.0199	4.08982	5e-05	0.00137331
VASP	43.7595	264.099	2.59341	5e-05	0.00137331
VCAN	0.481547	4.76338	3.30624	0.00355	0.0364874
VEGFB	16.5651	48.088	1.53753	0.00315	0.0334575
VIM	66.2776	1006.12	3.92414	5e-05	0.00137331
VMP1	9.57785	95.0759	3.31131	0.0022	0.025641
VNN1	0.342073	2.70623	2.98391	0.0028	0.030657
VNN2	9.35605	344.392	5.20201	5e-05	0.00137331
VSIG4	1.7283	30.1641	4.12541	0.0001	0.00235366
VSTM1	1.55167	24.5714	3.98508	5e-05	0.00137331
VWA5A	0.120162	2.04546	4.08937	0.0017	0.0210931
VWF	0.721875	9.99044	3.79073	5e-05	0.00137331
WDFY3	0.66343	6.60596	3.31575	0.0001	0.00235366
WDFY4	2.19548	22.9506	3.38592	5e-05	0.00137331
WFS1	1.98166	5.91653	1.57804	0.00445	0.0430801
WNT10B	0	0.434279	inf	5e-05	0.00137331
WSB1	13.1435	78.7343	2.58265	0.0001	0.00235366
WWOX	8.93318	48.4852	2.4403	0.0001	0.00235366
XAF1	17.7307	116.062	2.71057	5e-05	0.00137331
XCR1	1.27061	20.7953	4.03266	0.003	0.032261
XKR8	1.60632	10.5491	2.7153	0.0005	0.00826406
XPO6	31.8172	161.264	2.34155	0.00015	0.00322964
YIF1B	15.7244	76.7409	2.28699	0.0001	0.00235366
ZBTB46	0.131035	0.770493	2.55583	0.00305	0.0326531
ZDHHC18	18.5983	97.1487	2.38502	0.0002	0.00404613
ZDHHC2	0.203669	2.5275	3.63341	0.00015	0.00322964
ZEB2	0.550379	5.79427	3.39613	0.0002	0.00404613
ZFYVE28	4.13964	75.2561	4.18423	5e-05	0.00137331
ZNF276	25.3718	88.8586	1.80829	0.0043	0.0420315
ZNF385A	0.564475	6.6838	3.56569	0.0002	0.00404613
ZYX	36.7671	127.081	1.78927	0.0011	0.0152426
CLDN8	30.4442	4.17155	-2.86751	5e-05	0.00137331
5S_rRNA	1.02424	0	#NAME?	0.0002	0.00404613
5S_rRNA	18.5523	0	#NAME?	0.00115	0.0157565
AACS	47.9007	15.9368	-1.58769	0.00515	0.0477909
AAK1,ENSBTAG00000047822	7.39721	1.95026	-1.92332	0.00025	0.00483017
ABCG2	152.568	25.3672	-2.58841	5e-05	0.00137331
ABO	26.1353	6.81543	-1.93912	0.005	0.0468104
ACACA	128.258	29.2615	-2.13198	0.0021	0.0247571
ACAT1	58.2016	19.832	-1.55323	0.0042	0.0413349
ACCS	18.6458	4.1415	-2.17063	0.0007	0.0107703
ACKR3	3.05267	0.600085	-2.34683	0.00495	0.04647
ACSS2	382.143	112.542	-1.76365	0.00495	0.04647
ADAMTS10	3.41053	0.793216	-2.10421	0.0032	0.0338647
ADAMTS7	1.4889	0.209097	-2.832	0.00095	0.0136322
ADCY6	12.2051	3.22899	-1.91832	0.0006	0.00954602
ADD3	9.35846	2.9212	-1.67971	0.00265	0.0294653
ADGRL2	0.894217	0.178392	-2.32558	0.0017	0.0210931
AES	200.915	68.9817	-1.5423	0.00425	0.0416909
AFAP1L2	7.23049	0.438188	-4.04447	5e-05	0.00137331
AFF3	4.83984	0.847888	-2.51301	0.0048	0.0454455
AGR2	27.0503	4.92287	-2.45807	0.00265	0.0294653
AGT	20.4897	4.00467	-2.35514	0.0049	0.0461249
ALAD	51.4309	17.3549	-1.56729	0.002	0.0238626
ALDH5A1	10.7678	3.2766	-1.71645	0.0048	0.0454455
ALOX15	98.9791	14.4105	-2.78	5e-05	0.00137331
AMOT	2.08647	0.302959	-2.78387	5e-05	0.00137331
AMOTL1	3.31295	0.721199	-2.19965	0.0006	0.00954602
ANK3	3.97564	0.502061	-2.98525	0.00485	0.0457958
AOX1	5.77057	0.407967	-3.82219	5e-05	0.00137331
AP1M2	60.0172	18.8653	-1.66964	0.0046	0.044079
AQP3	32.8542	6.79393	-2.27376	0.00015	0.00322964
ARFGEF3	0.936918	0.219915	-2.09098	0.00315	0.0334575
ARHGEF12	2.51514	0.662862	-1.92386	0.00045	0.0075999
ARL15	6.06484	1.03686	-2.54824	0.00165	0.0206434
ARL4D	12.2561	2.43475	-2.33166	0.00355	0.0364874
ASAP3	15.642	3.17864	-2.29894	0.0004	0.00693591
ATG12,CDO1	87.1568	20.1894	-2.11001	0.0045	0.0433966
ATP2C2	146.971	37.3198	-1.97752	0.0012	0.0162977
AZGP1	492.171	138.608	-1.82815	0.00375	0.0380331
B3GAT1	0.489508	0.0441617	-3.47047	0.0049	0.0461249
B3GNT4	0.883654	0	#NAME?	5e-05	0.00137331
BCAS1	22.3555	3.15309	-2.82579	0.00125	0.0168072
BCAT2,HSD17B14	47.6455	11.843	-2.0083	0.0003	0.00556837
BEX5	13.9607	0.907875	-3.94273	0.00125	0.0168072
BSPRY	51.1024	16.1657	-1.66046	0.00535	0.0491005
BTBD3	12.5268	1.64454	-2.92926	5e-05	0.00137331
C1orf115	11.744	1.97168	-2.57442	5e-05	0.00137331
C2orf80	56.6991	9.70064	-2.54717	0.00065	0.0101601
C2orf82	52.0631	8.30052	-2.64899	0.00115	0.0157565
C4orf32	8.955	2.58178	-1.79433	0.00515	0.0477909
CA6	14.0473	0.558196	-4.65338	0.00025	0.00483017
CAB39L	12.2195	2.81151	-2.11977	0.0016	0.0201708
CACHD1	2.05002	0.228661	-3.16436	0.00015	0.00322964
CADPS2	4.31006	1.05409	-2.03172	0.00275	0.0302564
CALCOCO1	55.5398	19.3678	-1.51986	0.0016	0.0201708
CALCOCO2	106.687	44.6805	-1.25567	0.00545	0.0497677
CAMKK2	12.9767	3.90698	-1.73179	0.0013	0.0173066
CCDC149	7.70293	1.73092	-2.15387	0.00225	0.0260726
CCDC89,SYTL2	23.1981	4.87654	-2.25008	0.00015	0.00322964
CCL28	53.5643	10.4705	-2.35494	0.00365	0.0372575
CD7	28.6463	2.59416	-3.46501	0.00015	0.00322964
CDCA7L	31.5782	6.71281	-2.23394	0.00035	0.00626037
CGN	7.48215	1.26608	-2.56309	0.0004	0.00693591
CGNL1	11.1558	1.3756	-3.01966	0.0002	0.00404613
CLEC3B	79.0455	14.5737	-2.43932	0.0008	0.0119393
CLINT1	66.743	14.8011	-2.17291	0.00235	0.026917
COA5	59.6672	24.0426	-1.31134	0.0051	0.0474646
COL9A1	47.2095	11.1467	-2.08246	0.0013	0.0173066
CPQ	1.63154	0.172181	-3.24424	0.0045	0.0433966
CREB3L1	95.15	16.8383	-2.49846	5e-05	0.00137331
CRTAC1	21.4172	3.81935	-2.48737	0.0033	0.0346122
CRTAM	19.2265	1.39263	-3.78721	5e-05	0.00137331
CRYBA4	38.0247	8.0365	-2.2423	0.0018	0.0220142
CRYM	13.687	1.40993	-3.2791	0.00015	0.00322964
CTPS1	30.5256	7.93808	-1.94316	0.00065	0.0101601
CTSW	396.394	54.1873	-2.87091	0.0001	0.00235366
CXCL12	48.7128	0.85907	-5.82538	5e-05	0.00137331
CYFIP2	23.8352	4.62624	-2.36518	0.0001	0.00235366
DCXR	103.423	34.5893	-1.58016	0.0043	0.0420315
DDAH1	6.79132	1.09269	-2.63581	0.00135	0.0177775
DDT	2556.38	302.181	-3.08062	5e-05	0.00137331
DHCR24	37.2675	10.7333	-1.79582	0.00035	0.00626037
DLG3	14.8495	3.79968	-1.96647	0.00425	0.0416909
DNAJA4	20.3786	4.32711	-2.23558	0.002	0.0238626
DNAJC12	1390.46	256.509	-2.43848	0.00035	0.00626037
DSP	12.0548	2.24182	-2.42687	5e-05	0.00137331
ECHDC1	60.8964	16.67	-1.8691	0.00325	0.0342389
EEF1AKMT1	34.2314	10.7226	-1.67467	0.0028	0.030657
EEF1B2	1013.4	327.444	-1.62989	0.00415	0.0409727
EFHD1	273.256	58.2334	-2.23033	0.0004	0.00693591
EHBP1	4.09999	0.792696	-2.37078	0.0031	0.0330664
EHHADH	11.9036	3.51487	-1.75986	0.00525	0.0484522
EIF4A2	237.311	70.6729	-1.74755	0.00055	0.00889632
EIF4EBP2	93.1509	23.8814	-1.96368	0.00435	0.0423618
ELMO3	41.6669	12.0489	-1.79	0.003	0.032261
EML6	1.99614	0.227923	-3.1306	5e-05	0.00137331
EOMES	6.97882	1.51481	-2.20385	0.0006	0.00954602
EPB41	51.028	19.0564	-1.42102	0.0045	0.0433966
ERBB2	12.2895	2.61589	-2.23205	0.00205	0.0243112
ERBB3	11.8811	2.43262	-2.28808	0.0003	0.00556837
ESRP1	7.31291	1.73261	-2.0775	0.0054	0.0494335
ESRRB	1.24799	0.208064	-2.58451	0.0021	0.0247571
FAM107A	97.6089	18.3912	-2.408	0.00025	0.00483017
FAM117A	15.6575	4.50229	-1.79813	0.00075	0.0113481
FAM162A	158.407	53.2183	-1.57364	0.00395	0.0394855
FAM177A1	16.7291	5.85126	-1.51554	0.00505	0.0471392
FAM213A	28.434	5.77681	-2.29927	0.0011	0.0152426
FAM234B	21.3001	3.96178	-2.42664	5e-05	0.00137331
FAM46A	24.2759	7.91206	-1.6174	0.00155	0.0197116
FAM46C	28.7626	4.13702	-2.79753	0.0001	0.00235366
FARP1	6.89618	2.08619	-1.72492	0.00315	0.0334575
FBXO32	4.58889	0.979881	-2.22747	0.0001	0.00235366
FERMT2	6.08913	1.61321	-1.9163	0.00305	0.0326531
FGFR3	0.952763	0.0848381	-3.48933	0.0031	0.0330664
FKBP5	33.5959	8.8943	-1.91733	5e-05	0.00137331
FOXO1	8.81357	2.84094	-1.63336	0.00195	0.0233969
FRMPD3	1.46785	0.267737	-2.45481	0.00485	0.0457958
FXYD6	134.602	49.2416	-1.45075	0.00465	0.0444102
FZD5	9.4825	1.38998	-2.7702	0.00015	0.00322964
GALM	266.698	66.101	-2.01246	0.0005	0.00826406
GATA3	17.5196	4.98665	-1.81283	0.0015	0.0192357
GCAT	219.329	32.8115	-2.74083	5e-05	0.00137331
GCHFR	772.19	152.027	-2.34463	0.00015	0.00322964
GCK	332.366	62.6994	-2.40625	0.0004	0.00693591
GFI1	14.2644	3.1381	-2.18445	0.0031	0.0330664
GHR	2.3577	0.154013	-3.93626	0.00015	0.00322964
GIMAP8	79.7733	23.085	-1.78895	0.0046	0.044079
GIPC2	47.0625	7.63659	-2.62358	0.00015	0.00322964
GLT8D2	4.44046	0.381058	-3.54263	0.00115	0.0157565
GP2	365.008	56.3323	-2.6959	5e-05	0.00137331
GPAM	86.7369	13.77	-2.65512	5e-05	0.00137331
GPD1,SMARCD1	322.267	77.859	-2.04932	0.00035	0.00626037
GPHN	13.7774	3.32886	-2.0492	0.00305	0.0326531
GPR68	62.8528	7.07128	-3.15193	0.00495	0.04647
GPRC5B	134.546	13.7504	-3.29055	0.0017	0.0210931
GPRIN3	9.99224	1.12469	-3.15128	5e-05	0.00137331
GPT,PPP1R16A	33.3382	9.58673	-1.79807	0.0014	0.018274
GPT2	25.8292	7.943	-1.70125	0.00165	0.0206434
GRAMD1B	5.20429	1.29886	-2.00246	0.00235	0.026917
GRAMD1C	5.36048	1.00349	-2.41734	0.0038	0.038406
GRAMD2	33.3106	8.64585	-1.9459	0.0005	0.00826406
GSDMB	14.9429	3.59626	-2.05489	0.00395	0.0394855
GSTM3	342.104	45.6672	-2.9052	5e-05	0.00137331
GUCY1A3	0.474302	0.0418042	-3.50408	0.0005	0.00826406
GUCY1B3	31.559	8.36431	-1.91573	0.00435	0.0423618
GZMM	31.0376	4.80345	-2.69187	0.0012	0.0162977
H1F0	65.1451	20.6092	-1.66037	0.00065	0.0101601
HABP4	10.1742	3.27389	-1.63584	0.0033	0.0346122
HES6	2.53673	0.287577	-3.14095	0.0008	0.0119393
HHIPL2	259.888	40.5342	-2.68068	5e-05	0.00137331
HIST3H2A	5.51231	0.840994	-2.71249	0.0015	0.0192357
HLF	20.5433	3.33764	-2.62177	0.00065	0.0101601
HSD17B7	46.7539	9.20597	-2.34445	0.00015	0.00322964
IDH1	147.489	47.1123	-1.64643	0.0023	0.026508
IGSF5	18.2661	2.43097	-2.90956	0.0003	0.00556837
IL12RB2	14.8658	1.03454	-3.84494	0.00015	0.00322964
INSIG1	101.397	29.8531	-1.76407	0.00115	0.0157565
INSR	4.80763	1.68525	-1.51236	0.00485	0.0457958
ITK	14.4047	3.63194	-1.98773	0.00105	0.0147183
IVD	53.4292	17.0684	-1.6463	0.00155	0.0197116
JMY	3.35109	0.705349	-2.24822	0.0007	0.0107703
KAT6B	3.26712	0.580213	-2.49336	0.00035	0.00626037
KCNF1	2.82639	0.21442	-3.72045	0.00315	0.0334575
KCNK5	28.87	8.27915	-1.80202	0.0007	0.0107703
KCNMA1	0.496712	0.0652211	-2.929	0.00275	0.0302564
KIAA1217	1.77172	0.270393	-2.71202	0.0018	0.0220142
KIAA1324	15.3788	2.258	-2.76783	0.0003	0.00556837
KIF22	39.6422	12.4044	-1.67618	0.00395	0.0394855
KIF26B	0.514078	0.065065	-2.98203	0.00035	0.00626037
KIR2DS1	5.15886	0.610873	-3.07811	0.001	0.0141867
KIT	8.77391	0.459438	-4.25528	5e-05	0.00137331
KLHDC7A	7.75855	1.43432	-2.43542	0.00215	0.0252035
KLHL15	3.36404	0.556792	-2.59498	0.0037	0.037638
KLHL29	1.10435	0.1598	-2.78887	0.0023	0.026508
LDLR	24.9067	6.75606	-1.88228	0.0008	0.0119393
LGR4	2.0991	0.410247	-2.35521	0.00395	0.0394855
LPIN1	51.8682	3.02611	-4.09932	5e-05	0.00137331
LPL	289.744	42.1575	-2.78092	0.00055	0.00889632
LPO	249.75	44.1736	-2.49923	5e-05	0.00137331
LRBA	29.4951	5.84014	-2.3364	0.00025	0.00483017
LRIG1	9.92243	1.8409	-2.43029	0.0046	0.044079
LRP3	79.2666	20.7903	-1.93081	0.00285	0.0310731
LRRC16A	14.5329	2.67182	-2.44343	5e-05	0.00137331
LSS	26.8357	9.59159	-1.48431	0.00225	0.0260726
LYRM2	18.5757	2.43239	-2.93297	0.00025	0.00483017
MADD	36.426	9.73643	-1.9035	0.00235	0.026917
MAGI1	5.35077	0.913156	-2.55081	0.00135	0.0177775
MAP3K13	1.39403	0.287637	-2.27694	0.0045	0.0433966
MAPK15	6.22703	1.40583	-2.14712	0.00515	0.0477909
MASP1	7.82627	1.66772	-2.23045	0.00035	0.00626037
MCC	19.3796	1.66408	-3.54174	5e-05	0.00137331
Metazoa_SRP	200.389	2.12989	-6.55588	0.0042	0.0413349
METTL12	126.27	42.4487	-1.57272	0.00515	0.0477909
MFSD4A	47.0853	10.0957	-2.22154	0.0025	0.0282157
MID1	19.289	2.21412	-3.12297	5e-05	0.00137331
MKS1	12.4153	3.41703	-1.8613	0.0031	0.0330664
MKX	5.46985	0.786207	-2.79852	0.00285	0.0310731
MOB3B	5.73136	1.66055	-1.78722	0.00465	0.0444102
MORN4	7.9521	2.21682	-1.84284	0.0036	0.0368683
MPC2	265.1	79.9507	-1.72936	0.0006	0.00954602
MROH2B	2.20771	0.118388	-4.22096	0.00045	0.0075999
MTURN	34.9583	6.35867	-2.45884	5e-05	0.00137331
MUC15	34.9434	6.47821	-2.43135	0.0002	0.00404613
MYOM1	21.7715	3.67404	-2.567	0.00475	0.0451151
N4BP2L1	41.9611	9.01785	-2.2182	0.00205	0.0243112
NBR1	40.0695	13.1171	-1.61106	0.00195	0.0233969
NCOA4	131.894	35.6295	-1.88824	0.00145	0.0187657
NDRG4	31.3345	6.39172	-2.29348	0.001	0.0141867
NEO1	1.34068	0.161878	-3.04998	0.0007	0.0107703
NFIB	12.0646	1.81901	-2.72955	0.00085	0.0125151
NOTO	3.26799	0.441933	-2.8865	0.0008	0.0119393
NR3C2	4.365	1.05821	-2.04435	0.002	0.0238626
NUDT16	69.0444	21.2918	-1.69723	0.0028	0.030657
NUPR1	3704.69	1093.15	-1.76087	0.0038	0.038406
OBFC1	58.3202	14.1034	-2.04795	0.0027	0.0298634
ORMDL3	105.555	33.0502	-1.67527	0.00045	0.0075999
OVOL2	27.2607	4.55259	-2.58206	0.00105	0.0147183
PAH	88.7066	14.4954	-2.61345	5e-05	0.00137331
PAIP2	55.9305	18.5095	-1.59537	0.0014	0.018274
PARVA	19.3642	3.76522	-2.36259	5e-05	0.00137331
PATJ	5.07847	0.867254	-2.54987	0.00065	0.0101601
PBX1	2.40442	0.342776	-2.81035	0.0003	0.00556837
PCBD1	102.548	34.3959	-1.576	0.003	0.032261
PDXDC1	29.8774	10.9676	-1.44581	0.0054	0.0494335
PEMT	119.47	26.9362	-2.14903	0.0004	0.00693591
PER1	20.3467	4.84862	-2.06915	0.00015	0.00322964
PFKFB2	3.57409	0.781636	-2.19301	0.0025	0.0282157
PIK3IP1	29.076	9.17188	-1.66454	0.00235	0.026917
PIK3R1	35.6232	7.68241	-2.21319	0.00045	0.0075999
PINLYP	7.52983	0.163364	-5.52646	0.00095	0.0136322
PLEKHA5	2.59724	0.454795	-2.51369	0.0013	0.0173066
PLEKHD1	11.2581	1.95956	-2.52236	0.0001	0.00235366
PPA1	132.93	48.8765	-1.44345	0.0042	0.0413349
PPM1K	9.50923	1.8737	-2.34344	0.0037	0.037638
PPP1R13L	8.99476	2.24826	-2.00027	0.0015	0.0192357
PRKG2	9.49582	1.10501	-3.10323	0.00015	0.00322964
PROX1	0.535907	0.0532154	-3.33207	0.0014	0.018274
PRSS21	1.54046	0.130218	-3.56436	0.00115	0.0157565
PTRF	44.9535	11.6775	-1.9447	0.00305	0.0326531
PYCR1	63.0227	20.1362	-1.64608	0.0017	0.0210931
RAB13	40.6449	10.1096	-2.00735	0.00085	0.0125151
RAB18	116.982	28.8949	-2.01739	0.00045	0.0075999
RAI14	6.11307	1.31706	-2.21458	0.0004	0.00693591
RAI2	8.47697	0.939648	-3.17336	0.001	0.0141867
RAMP2	252.509	90.919	-1.47368	0.00345	0.0357336
RAPGEF2	6.42403	1.97006	-1.70524	0.00205	0.0243112
RAPGEF5	2.51605	0.145464	-4.11243	5e-05	0.00137331
RARB	15.4548	1.74717	-3.14497	0.00085	0.0125151
RASEF	13.2991	2.25781	-2.55833	0.0002	0.00404613
RDH11	27.4029	8.87326	-1.6268	0.00325	0.0342389
REEP6	41.9497	5.67269	-2.88656	0.00015	0.00322964
RELN	0.37791	0.0305402	-3.62926	5e-05	0.00137331
RFTN2	26.4395	3.24592	-3.02599	0.00255	0.0286244
RGMB	7.81802	2.002	-1.96536	0.0032	0.0338647
RHOBTB3	6.70424	0.754669	-3.15116	0.0001	0.00235366
RHOU	84.2666	20.5345	-2.03691	0.0003	0.00556837
RHPN2	27.9977	2.95474	-3.2442	0.0002	0.00404613
RIMS4	3.65921	0.298159	-3.61738	0.0013	0.0173066
RMND5A	11.9904	4.14782	-1.53145	0.0054	0.0494335
RNase_MRP	31.2651	3.37436	-3.21187	0.003	0.032261
ROGDI	148.701	47.6704	-1.64125	0.00195	0.0233969
RPL12	322.41	106.022	-1.60453	0.00485	0.0457958
SCNN1A	7.6148	1.78899	-2.08966	0.0035	0.0361084
SDC2	162.105	24.8459	-2.70585	0.0031	0.0330664
SEC16B	9.48722	1.23465	-2.94188	5e-05	0.00137331
SELENBP1	233.411	24.967	-3.22478	5e-05	0.00137331
SETBP1	0.562072	0.107444	-2.38717	0.00205	0.0243112
SETD7	13.9994	2.22397	-2.65415	5e-05	0.00137331
SFT2D2	17.6234	2.38703	-2.8842	5e-05	0.00137331
SH3BP4	66.6899	16.4048	-2.02335	0.001	0.0141867
SH3YL1	23.8437	6.25885	-1.92964	0.0026	0.0290546
SLC22A16	23.2716	3.9027	-2.57602	0.0002	0.00404613
SLC22A5	11.8881	2.47573	-2.26359	0.0027	0.0298634
SLC27A6	49.0528	5.29831	-3.21073	5e-05	0.00137331
SLC28A3	38.9672	6.92881	-2.49158	0.0001	0.00235366
SLC30A2	57.4496	9.9681	-2.52691	0.004	0.0398697
SLC34A2	71.8844	3.39437	-4.40446	5e-05	0.00137331
SLC38A3	14.4257	3.99087	-1.85387	0.00425	0.0416909
SLC39A14	8.02092	1.90752	-2.07207	0.00055	0.00889632
SLC3A1	0.746671	0.172383	-2.11485	0.0052	0.0481211
SLC45A3	3.64811	0.724787	-2.33152	0.0033	0.0346122
SLC5A1	10.1055	1.20413	-3.06908	0.0003	0.00556837
SMARCA2	33.5758	10.6424	-1.6576	0.0023	0.026508
SNORA69	33.0896	7.74992	-2.09413	0.00035	0.00626037
SNORD50	7047.23	1.19075	-12.531	5e-05	0.00137331
SNTB1	51.64	12.8346	-2.00846	0.0045	0.0433966
SOX10	98.0802	28.4527	-1.7854	0.0048	0.0454455
SPATA3	39.023	7.38234	-2.40217	0.0001	0.00235366
SPATS2L	11.9884	2.70011	-2.15054	0.0011	0.0152426
SPDEF	34.5312	1.46901	-4.55498	0.0001	0.00235366
SPINT2	878.539	238.58	-1.88063	0.0034	0.0353747
SPNS3	18.1363	2.9805	-2.60525	0.00355	0.0364874
SPRY2	27.776	2.48357	-3.48335	5e-05	0.00137331
SPTLC3	4.76451	0.415893	-3.51805	5e-05	0.00137331
SYNE2	15.9933	4.07683	-1.97194	0.00085	0.0125151
SYTL4	6.12517	1.50193	-2.02793	0.00155	0.0197116
TAF7	38.0199	13.4728	-1.49671	0.0038	0.038406
TAX1BP1	48.2281	14.755	-1.70867	0.0015	0.0192357
TCAF1	2.3093	0.38178	-2.59664	0.0001	0.00235366
TCF7	4.28108	0.828052	-2.37018	0.00425	0.0416909
TDRP	9.00721	2.02243	-2.15499	0.00225	0.0260726
TEAD1	1.66918	0.402268	-2.05291	0.00485	0.0457958
TECTB	11.2216	1.58765	-2.82132	0.0004	0.00693591
TEF	18.1777	4.95337	-1.87569	0.0005	0.00826406
TFAP2C	8.86157	2.09689	-2.07931	0.0008	0.0119393
TGFBR3	25.002	3.22494	-2.9547	5e-05	0.00137331
TGM1	4.26812	0.640986	-2.73524	0.0005	0.00826406
TIE1	2.98932	0.229024	-3.70625	5e-05	0.00137331
TJP1	3.29852	0.71909	-2.19757	0.0016	0.0201708
TMEM120B	261.814	36.5754	-2.8396	0.0037	0.037638
TMEM150C	11.9727	1.70866	-2.80881	0.0047	0.0447568
TMEM171	27.2275	6.14461	-2.14767	0.00155	0.0197116
TMEM232	1051.25	1.05273	-9.96376	5e-05	0.00137331
TMEM25	34.4697	8.47241	-2.02448	0.00535	0.0491005
TMEM35B	31.1981	6.66454	-2.22688	0.00035	0.00626037
TMEM64	15.0175	3.83462	-1.96949	0.00325	0.0342389
TOM1L1	28.1552	7.04405	-1.99892	0.00175	0.0215557
TP53BP2	8.82868	2.2701	-1.95944	0.00055	0.00889632
TPT1	49.3808	0.393556	-6.97124	0.00365	0.0372575
TRAF3IP3	141.765	47.7508	-1.56991	0.00195	0.0233969
TRAF4	60.6588	21.7449	-1.48004	0.00345	0.0357336
TRIM2	4.89363	1.07615	-2.18503	0.00235	0.026917
TRIM46	13.577	0.870606	-3.963	5e-05	0.00137331
TSPAN13	32.1082	12.6337	-1.34566	0.00505	0.0471392
TSPAN9	8.7187	0.66	-3.72357	0.001	0.0141867
TSPYL4	13.9313	3.52916	-1.98094	0.00035	0.00626037
TSTA3	330.877	115.898	-1.51344	0.00235	0.026917
U4	179.675	17.053	-3.3973	0.0001	0.00235366
UGP2	190.228	56.0763	-1.76227	0.0019	0.0229392
UNC13B	12.1769	2.30549	-2.401	5e-05	0.00137331
VPS35	39.9553	14.9121	-1.4219	0.00465	0.0444102
WBSCR27	67.0927	11.8487	-2.50142	0.0015	0.0192357
WISP2	6.0472	1.09151	-2.46994	0.0008	0.0119393
WWC3	10.016	2.31889	-2.1108	0.00255	0.0286244
YES1	1.50653	0.327271	-2.20267	0.00395	0.0394855
ZBTB10	4.33047	0.708851	-2.61097	0.0004	0.00693591
ZBTB16	1.56453	0.249627	-2.64788	0.00545	0.0497677
ZNF683	2.74425	0.32957	-3.05775	5e-05	0.00137331

## Sheet: D90 vs D90 K vs J (S4h)
Table S4h: Differentially expressed genes between Kashmiri and Jersey cattle at mid lactation (D90 vs D90)
Gene	FPKM (D90)	FPKM (D90)	log2(fold_change)	p_value	q_value
A2M	1.25254	41.8658	5.06285	5e-05	0.00137331
ABCA1	0.520458	9.57631	4.20162	5e-05	0.00137331
ABCA10	0.429318	3.14606	2.87343	0.0038	0.038406
ABCA13	0.091113	1.64144	4.17116	0.00155	0.0197116
ABCA3	4.28558	33.2169	2.95436	0.00075	0.0113481
ACER3	1.48651	8.64585	2.54008	0.00265	0.0294653
ACOD1	4.37023	322.68	6.20625	5e-05	0.00137331
ACTR3	75.4805	255.719	1.76038	0.0051	0.0474646
ACVR1B	2.42611	46.8821	4.27232	5e-05	0.00137331
ACVR2B	2.1065	15.0391	2.8358	0.0009	0.0130721
ACVRL1	0.466013	4.05486	3.12121	0.0012	0.0162977
ADAM19	2.75642	24.4324	3.14793	5e-05	0.00137331
ADAM28,ADAMDEC1	1.02433	9.11505	3.15357	5e-05	0.00137331
ADAM8	33.409	262.032	2.97144	0.0002	0.00404613
ADAMTS2	2.99455	16.3425	2.44822	5e-05	0.00137331
ADGRE1,ENSBTAG00000038981,VAV1	17.6088	189.869	3.43064	5e-05	0.00137331
ADGRE3	9.72771	188.981	4.28	5e-05	0.00137331
ADGRE5	64.3241	296.552	2.20486	5e-05	0.00137331
ADGRG3	0.115209	2.83675	4.62192	0.00045	0.0075999
ADM	3.60152	27.3225	2.92341	0.00055	0.00889632
ADORA2A	11.3053	86.4324	2.93458	0.0001	0.00235366
ADORA2B,SPECC1	14.3373	77.7204	2.43852	0.0001	0.00235366
ADRBK2	3.04975	17.5291	2.52299	0.0004	0.00693591
AGTRAP	54.1522	256.464	2.24367	5e-05	0.00137331
AK4	1.38886	14.3558	3.36966	0.00015	0.00322964
AKAP2	0.350767	2.97727	3.0854	0.0004	0.00693591
ALCAM	3.69485	49.0562	3.73085	5e-05	0.00137331
ALDOA	589.019	2595.81	2.1398	0.00425	0.0416909
ALOX5AP	10.6983	52.6464	2.29896	0.0008	0.0119393
ALPK1	0.581413	7.44844	3.6793	0.00035	0.00626037
AMPD3	2.52212	37.161	3.88108	0.00185	0.0224897
ANKRD22	4.34748	107.001	4.6213	5e-05	0.00137331
ANKRD33B	1.48485	12.8788	3.11661	0.00015	0.00322964
ANKRD37	4.09248	77.5444	4.24398	5e-05	0.00137331
ANTXR2	18.8035	132.126	2.81284	5e-05	0.00137331
ANXA1	215.144	657.543	1.61178	0.0043	0.0420315
ANXA4	9.28178	34.8085	1.90697	0.00255	0.0286244
APBA1	0.35733	2.45602	2.78099	0.00235	0.026917
APOLD1	0.164389	1.5547	3.24146	0.00315	0.0334575
AQP9	2.56364	44.4424	4.11567	0.00015	0.00322964
AREG	2.03754	36.1027	4.14721	0.0003	0.00556837
ARG2	14.0646	193.805	3.78447	0.00265	0.0294653
ARHGAP21	0.988597	4.02539	2.02568	0.00285	0.0310731
ARHGAP22	1.78346	11.005	2.62541	0.00205	0.0243112
ARHGEF11	1.66716	15.8548	3.24946	0.0004	0.00693591
ARHGEF2	14.2576	115.793	3.02175	5e-05	0.00137331
ARID3A,WDR18	10.9308	53.4262	2.28914	0.0035	0.0361084
ARL14EP	22.5119	94.1249	2.06389	0.00015	0.00322964
ARNT,CTSK,CTSS	237.724	1291.61	2.44181	0.0004	0.00693591
ARRB1	13.9643	61.4401	2.13744	0.003	0.032261
ARRDC4	5.84766	297.721	5.66996	5e-05	0.00137331
ASPA	0.677127	4.69412	2.79336	0.00495	0.04647
ASRGL1	20.8557	130.223	2.64247	0.00035	0.00626037
ATP13A3	2.41132	10.3015	2.09496	0.00215	0.0252035
ATP1A1	75.4262	245.793	1.70431	0.00545	0.0497677
ATP2B1	8.35339	36.0794	2.11074	0.00105	0.0147183
ATP5A1	0.358796	13.9682	5.28284	0.0014	0.018274
ATP6V0A1	8.02169	32.9701	2.03918	0.00025	0.00483017
ATP6V0B	104.639	451.231	2.10845	0.00025	0.00483017
ATP6V0E1	152.073	421.722	1.47153	0.00455	0.0437604
ATP6V1A	14.476	46.2128	1.67463	0.00285	0.0310731
ATP6V1C1	14.5876	46.7054	1.67885	0.0036	0.0368683
ATP6V1E1	182.825	620.99	1.76411	0.00225	0.0260726
ATP9A	0.356951	2.76546	2.95372	0.0004	0.00693591
AXDND1	0.087066	1.04167	3.58064	0.0017	0.0210931
B3GNT6	0.00407094	0.453231	6.79874	0.0015	0.0192357
BACH1	3.01547	25.0089	3.05199	5e-05	0.00137331
BATF3	9.65434	475.067	5.62081	5e-05	0.00137331
BAZ1A	10.5977	42.7237	2.01128	0.00105	0.0147183
BCL2A1	0.695948	30.056	5.43253	5e-05	0.00137331
BCL2A1	73.997	1088.7	3.87899	5e-05	0.00137331
BCL2L1	10.5995	30.1883	1.50999	0.005	0.0468104
BCL3	1.16224	15.8389	3.76849	0.0004	0.00693591
BCL6	0.488447	24.2364	5.63283	0.0001	0.00235366
BHLHE40	49.7836	150.522	1.59624	0.0033	0.0346122
BIRC2,BIRC3	44.9532	418.123	3.21743	5e-05	0.00137331
BLVRA	13.4354	52.7881	1.97418	0.00545	0.0497677
BMP1	3.08989	17.7804	2.52466	0.00495	0.04647
BNIP3	42.6706	258.345	2.59799	5e-05	0.00137331
BoLA DR-ALPHA	342.329	1225.93	1.84042	0.0009	0.0130721
BRI3	106.684	424.027	1.99081	0.0004	0.00693591
BST1	0.764124	13.2036	4.11098	0.0002	0.00404613
bta-mir-101-1	0.870177	15.6409	4.16787	0.00265	0.0294653
bta-mir-142	5.21301	19.5873	1.90973	0.00295	0.0318763
bta-mir-146a	0.423104	42.0083	6.63352	0.0004	0.00693591
bta-mir-146b	0	0.414934	inf	0.0002	0.00404613
bta-mir-221,bta-mir-222	1.02282	47.3873	5.53388	5e-05	0.00137331
bta-mir-223	1.30916	63.1184	5.59135	0.00085	0.0125151
bta-mir-23a,bta-mir-24-2,bta-mir-27a	4.48275	94.9471	4.40467	5e-05	0.00137331
bta-mir-29b-2,bta-mir-29c	0.132046	7.53245	5.834	0.00035	0.00626037
bta-mir-374b,bta-mir-421,bta-mir-545	3.23991	16.7187	2.36744	0.0001	0.00235366
BTG1	457.997	1852.48	2.01605	0.00445	0.0430801
BTG3	14.0127	101.65	2.85881	5e-05	0.00137331
BTRC	2.63077	25.8777	3.29815	5e-05	0.00137331
C10orf54	16.669	169.946	3.34984	5e-05	0.00137331
C12orf75	7.19801	31.0231	2.10767	0.00205	0.0243112
C15orf48	33.9718	496.823	3.87032	5e-05	0.00137331
C17orf96	0.390671	4.09209	3.38881	0.00035	0.00626037
C19orf35	0.308168	2.81885	3.19332	0.0038	0.038406
C19orf66	29.6373	114.397	1.94856	0.00035	0.00626037
C1RL	1.16061	5.95563	2.35937	0.00265	0.0294653
C5AR1	14.274	327.104	4.51829	5e-05	0.00137331
C5AR2,DHX34	5.79909	99.1812	4.09617	5e-05	0.00137331
C7orf50	14.2214	112.994	2.99012	0.00115	0.0157565
CADM1	23.4518	95.707	2.02892	0.00175	0.0215557
CAMK1G	0.429684	2.84214	2.72563	0.0023	0.026508
CAPG	123.684	465.475	1.91205	0.00075	0.0113481
CASP4	17.5304	368.807	4.39494	5e-05	0.00137331
CASS4	1.3138	11.5369	3.13444	5e-05	0.00137331
CATIP	0.301452	3.65959	3.60168	0.00145	0.0187657
CCDC112	1.39749	6.35074	2.18408	0.00425	0.0416909
CCDC146	1.19933	21.1889	4.143	5e-05	0.00137331
CCDC80	0.297475	2.57113	3.11156	0.0012	0.0162977
CCL14	278.469	7509.43	4.75311	0.00085	0.0125151
CCL16	4.07523	31.4217	2.94681	0.0008	0.0119393
CCL17	1.94235	31.4059	4.01516	0.00015	0.00322964
CCL2	82.5928	1550.49	4.23056	5e-05	0.00137331
CCL22	7.32448	86.5702	3.56307	5e-05	0.00137331
CCL24	1.94401	31.3656	4.01208	5e-05	0.00137331
CCL4	280.172	1323.88	2.24038	0.00015	0.00322964
CCL8	5.49992	88.1544	4.00255	5e-05	0.00137331
CCRL2	15.0198	600.08	5.32022	5e-05	0.00137331
CD101,PTGFRN	3.54184	50.1817	3.82459	0.0001	0.00235366
CD14	69.484	535.821	2.947	5e-05	0.00137331
CD163	9.02813	37.1166	2.03956	0.00015	0.00322964
CD164	75.9489	264.563	1.80051	0.00505	0.0471392
CD274	6.87631	103.726	3.91499	0.0008	0.0119393
CD300E	1.37582	5.73528	2.05957	0.00415	0.0409727
CD40	5.43939	158.81	4.86772	5e-05	0.00137331
CD55	3.53314	99.0165	4.80864	5e-05	0.00137331
CD63	409.906	1557.41	1.92579	0.0003	0.00556837
CD68	280.652	1210.67	2.10895	0.0011	0.0152426
CD69	59.4717	326.224	2.45559	0.0001	0.00235366
CD82	51.1895	496.033	3.27652	5e-05	0.00137331
CD83	55.6381	300.53	2.43336	5e-05	0.00137331
CD86	11.2733	61.9036	2.45711	5e-05	0.00137331
CDA	1.30796	79.9128	5.93303	5e-05	0.00137331
CDC42EP4	2.36785	45.113	4.25189	5e-05	0.00137331
CDON	0.856945	3.95904	2.20787	0.00115	0.0157565
CELF3	0.0663741	1.77446	4.74061	0.0038	0.038406
CH25H	0.724427	19.2064	4.7286	0.0001	0.00235366
CHI3L1,MYBPH	13.8652	81.0952	2.54815	5e-05	0.00137331
CHST11	4.81351	42.8397	3.15379	5e-05	0.00137331
CHST15	7.8153	54.3955	2.79911	0.0002	0.00404613
CHST3	0.263859	2.73494	3.37367	0.00085	0.0125151
CIART	0.433268	3.38685	2.96661	0.00455	0.0437604
CLASRP,RELB	55.8932	188.217	1.75165	0.00525	0.0484522
CLCN7	17.9535	91.7532	2.3535	5e-05	0.00137331
CLDN1	0.405162	9.6115	4.56819	5e-05	0.00137331
CLEC12A	7.74887	74.6417	3.26792	5e-05	0.00137331
CLEC4A,CLEC6A	21.8279	91.7866	2.07211	0.00125	0.0168072
CLEC4D	3.67204	68.8797	4.22942	0.0007	0.0107703
CLEC5A	6.09223	64.715	3.40906	5e-05	0.00137331
CLIC2	0.836766	5.23469	2.64521	0.00035	0.00626037
CNDP2	165.694	500.46	1.59473	0.00375	0.0380331
COL6A3	0.0474507	0.410011	3.11116	0.0001	0.00235366
COLGALT1,FAM129C	14.7791	46.0786	1.64054	0.0009	0.0130721
CPB2	0.60375	7.47684	3.63041	5e-05	0.00137331
CR2	0.444436	3.79875	3.09548	0.00255	0.0286244
CREB1	3.78211	27.736	2.87449	0.00215	0.0252035
CRISPLD2	5.67844	73.3228	3.69069	5e-05	0.00137331
CRTC3	3.82524	11.6479	1.60645	0.0053	0.0487801
CSF1	10.9915	351.359	4.99849	5e-05	0.00137331
CSF1R	18.9128	130.239	2.78372	5e-05	0.00137331
CSF2RA	5.32305	83.1099	3.96469	5e-05	0.00137331
CSF3	0.406805	5.00639	3.62136	0.00145	0.0187657
CSF3R,ENSBTAG00000024097	61.5537	469.245	2.93042	0.0007	0.0107703
CTSA	95.2578	404.947	2.08782	0.00025	0.00483017
CTSC	88.6911	580.962	2.71158	5e-05	0.00137331
CTSF	28.5272	89.4441	1.64865	0.002	0.0238626
CTSH	180.302	1270.85	2.8173	0.00025	0.00483017
CTSZ	277.801	999.869	1.84769	0.00205	0.0243112
CTTNBP2NL	1.69393	12.6129	2.89645	5e-05	0.00137331
CXCL13	0	1.29745	inf	0.00025	0.00483017
CXCL16	79.4973	648.438	3.02799	0.00035	0.00626037
CXorf21	4.38236	33.8131	2.9478	0.0001	0.00235366
CYBA	265.086	1111	2.06733	0.0009	0.0130721
CYBB	7.41454	112.573	3.92436	5e-05	0.00137331
CYP27B1	0.704232	26.6672	5.24287	5e-05	0.00137331
CYTH4	18.5208	99.152	2.4205	0.0001	0.00235366
DAB2	0.23663	5.07919	4.42389	0.001	0.0141867
DAPP1	2.88157	12.0504	2.06415	0.00165	0.0206434
DCBLD1	1.39978	13.4634	3.26578	5e-05	0.00137331
DCSTAMP	0.5921	13.0783	4.46519	0.00015	0.00322964
DDIT4	52.0941	940.734	4.17459	0.00075	0.0113481
DFNA5	0.538678	6.76366	3.65031	0.00515	0.0477909
DGAT2,UVRAG	10.1903	46.1212	2.17824	0.00025	0.00483017
DHRS3	29.7033	107.608	1.8571	0.002	0.0238626
DHRS9	11.678	102.183	3.12928	5e-05	0.00137331
DHX16,PPP1R18	50.327	292.096	2.53703	0.001	0.0141867
DHX58	5.31659	20.5281	1.94903	0.00145	0.0187657
DIRAS3,WLS	4.1423	182.248	5.45933	5e-05	0.00137331
DIRC2	1.03644	6.26419	2.5955	0.0016	0.0201708
DLC1	0.97204	16.4646	4.08221	5e-05	0.00137331
DMXL2	0.617948	189.453	8.26014	5e-05	0.00137331
DNASE2	55.8903	176.509	1.65907	0.00315	0.0334575
DOCK4	0.378959	1.66257	2.1333	0.00485	0.0457958
DOK3	2.84607	22.5595	2.98669	0.00015	0.00322964
DPY19L3	0.325033	1.5236	2.22883	0.00275	0.0302564
DRAM1	5.88004	25.6014	2.12232	0.00055	0.00889632
DSE	0.56086	2.21204	1.97967	0.0032	0.0338647
DUSP1	49.8953	660.464	3.72651	5e-05	0.00137331
DUSP16	2.11125	12.4444	2.55932	0.0016	0.0201708
DUSP2	274.966	1750.91	2.67078	0.001	0.0141867
DUSP6	22.9273	534.274	4.54244	5e-05	0.00137331
E2F2	2.48103	22.4419	3.17718	5e-05	0.00137331
EBI3	2.34061	33.6753	3.84674	0.00015	0.00322964
ECE1	14.9148	107.096	2.84408	5e-05	0.00137331
ECM1	6.05902	39.6548	2.71034	0.0001	0.00235366
EDN1	0.634029	12.0547	4.24891	0.0001	0.00235366
EDNRB	2.96673	38.7711	3.70804	5e-05	0.00137331
EFHD2	79.5715	447.508	2.49159	5e-05	0.00137331
EGLN3	12.4991	43.6337	1.80362	0.0018	0.0220142
EGR1	6.58028	50.1297	2.92944	5e-05	0.00137331
EGR2	11.3561	70.3021	2.6301	0.00035	0.00626037
EGR3	3.59533	21.4393	2.57606	0.00125	0.0168072
EHD4	4.2893	16.2717	1.92355	0.0009	0.0130721
ELL,ISYNA1	13.7249	66.4795	2.27612	0.00165	0.0206434
ELN	0.248373	3.1547	3.66692	0.0015	0.0192357
EMB	8.18885	124.547	3.92689	5e-05	0.00137331
EMILIN2	12.212	97.8525	3.00231	5e-05	0.00137331
EMP1	20.0489	117.877	2.55569	0.00015	0.00322964
EMP3	51.7567	433.812	3.06725	5e-05	0.00137331
EPG5	1.56956	11.1962	2.83458	0.0001	0.00235366
EREG	0.209542	4.57006	4.4469	0.00145	0.0187657
ERG	0.160328	7.64247	5.57494	0.0042	0.0413349
ERLIN2	5.70693	25.8871	2.18145	0.00045	0.0075999
ERO1A	4.28345	43.9713	3.35972	5e-05	0.00137331
ETS2	4.43063	87.7256	4.30741	5e-05	0.00137331
ETV6	6.05351	21.5811	1.83393	0.0049	0.0461249
EVI2B	62.6555	397.379	2.665	0.0003	0.00556837
EYA3	4.10612	15.7596	1.94038	0.00265	0.0294653
F11R	4.78072	15.5601	1.70255	0.00215	0.0252035
F13A1	5.09857	20.7336	2.02381	0.0002	0.00404613
F3	0.423541	12.4878	4.88187	5e-05	0.00137331
F5	0.367893	3.81765	3.37532	0.00025	0.00483017
FAM129A	8.31376	78.6745	3.24232	0.0002	0.00404613
FAM167A	0.116226	0.745578	2.68143	0.00305	0.0326531
FAM49A	13.2852	90.9454	2.77518	0.00015	0.00322964
FAM57B	0.324418	3.28155	3.33845	0.00275	0.0302564
FAM71A	0.671865	5.93612	3.14328	0.0017	0.0210931
FAS	7.19938	90.3329	3.64931	5e-05	0.00137331
FBRS	15.5921	72.9411	2.22592	0.0011	0.0152426
FBXL5	21.5882	163.098	2.91743	5e-05	0.00137331
FBXO38	5.42672	26.1651	2.26949	0.0009	0.0130721
FCER1G,NDUFS2	270.94	1254.34	2.21089	0.0003	0.00556837
FCER2	6.41745	24.3689	1.92497	0.00125	0.0168072
FCGRT	75.0415	212.457	1.50141	0.0044	0.0427319
FCHO2	0.788872	6.32685	3.00363	0.00235	0.026917
FFAR2	0.62108	31.4655	5.66285	5e-05	0.00137331
FGD4	1.86115	13.4535	2.85372	0.00015	0.00322964
FGL2	14.3674	109.73	2.93309	5e-05	0.00137331
FGR	14.1017	418.309	4.89063	5e-05	0.00137331
FHL3	12.1656	53.0591	2.12479	0.0049	0.0461249
FLT1	0.210374	5.26034	4.64413	0.00055	0.00889632
FMNL1	35.1611	157.065	2.15931	0.00035	0.00626037
FMNL3	17.9888	234.892	3.70683	5e-05	0.00137331
FN1	2.57829	9.32567	1.85479	0.0022	0.025641
FNDC3B	1.22583	7.80059	2.66982	0.00075	0.0113481
FNIP2	4.99407	21.2108	2.08651	0.0042	0.0413349
FOS	69.4605	541.731	2.96331	5e-05	0.00137331
FSCN1	14.2399	60.3667	2.08382	0.00055	0.00889632
G0S2	20.6878	1632.08	6.30179	5e-05	0.00137331
GAB3	0.745747	7.36519	3.30396	0.0013	0.0173066
GABRR1	0.427938	3.85091	3.16972	5e-05	0.00137331
GADD45B	139.062	627.338	2.17351	0.00015	0.00322964
GADD45G	18.0575	63.6599	1.81779	0.0022	0.025641
GALC	0.658098	4.64078	2.81799	0.00395	0.0394855
GALNTL5	0	1.33514	inf	0.0002	0.00404613
GAPT	1.62283	25.4348	3.97022	5e-05	0.00137331
GBE1	6.66004	22.6612	1.76662	0.00275	0.0302564
GDI1	56.4109	286.559	2.34479	5e-05	0.00137331
GGT5	3.47173	199.649	5.84567	5e-05	0.00137331
GM2A	21.544	81.1985	1.91417	0.0013	0.0173066
GMCL1,MXD1,SNRNP27	31.645	176.505	2.47966	0.00075	0.0113481
GNAQ	1.10451	4.79061	2.1168	0.00155	0.0197116
GNG4	0.0736347	1.21706	4.04687	0.0001	0.00235366
GNG7	7.20389	39.4253	2.45227	5e-05	0.00137331
GNS	26.6365	85.6765	1.68549	0.0033	0.0346122
GPAT3	1.96442	34.8349	4.14836	5e-05	0.00137331
GPC1	18.8724	70.0265	1.89163	0.00105	0.0147183
GPCPD1	9.58628	59.8945	2.64338	0.0002	0.00404613
GPI	154.363	674.221	2.12689	0.0002	0.00404613
GPNMB	69.7284	231.073	1.72853	0.00515	0.0477909
GPR4	1.20259	53.4852	5.47492	5e-05	0.00137331
GPR84	3.96817	643.733	7.34185	5e-05	0.00137331
GPR87,P2RY13	0.49238	48.8244	6.63168	5e-05	0.00137331
GPX3	5.45717	57.9854	3.40947	5e-05	0.00137331
GRB2	98.3938	560.914	2.51114	0.0001	0.00235366
GSAP	2.72301	44.1547	4.01929	5e-05	0.00137331
GSR	7.60408	57.3757	2.91559	5e-05	0.00137331
GTF2B	34.9325	189.551	2.43995	5e-05	0.00137331
GYS1	6.24148	24.8991	1.99613	0.0007	0.0107703
HAAO	0.857732	7.98981	3.21956	0.0019	0.0229392
HBEGF	9.93187	96.6548	3.2827	5e-05	0.00137331
HCK	16.6617	534.452	5.00345	5e-05	0.00137331
HCLS1	36.1398	128.816	1.83365	0.00375	0.0380331
HDAC11	1.58152	11.3794	2.84704	0.0002	0.00404613
HES4	0.493319	2.89445	2.5527	0.0045	0.0433966
HIF1A	18.5983	158.781	3.09379	5e-05	0.00137331
HIP1	1.39184	6.81502	2.29173	0.00315	0.0334575
HIST2H2BE	37.5495	107.845	1.5221	0.0033	0.0346122
HIVEP3	0.786356	5.10174	2.69774	0.0012	0.0162977
HK2	5.36278	32.5584	2.60198	5e-05	0.00137331
HK3	14.785	78.0298	2.39989	0.00015	0.00322964
HLX	3.18518	33.3773	3.38942	5e-05	0.00137331
HMOX1	38.8978	118.45	1.60652	0.0024	0.0273568
HNMT	5.22387	34.0533	2.70461	0.0002	0.00404613
HOMEZ	2.40297	13.0796	2.44443	0.00305	0.0326531
HPCAL1	19.3873	96.0775	2.30908	0.00015	0.00322964
HRH2	20.1819	81.1773	2.00802	0.00315	0.0334575
HSD17B1,NAGLU	9.80247	76.8467	2.97077	5e-05	0.00137331
HSD3B7	12.0348	49.848	2.05032	0.0002	0.00404613
HSH2D	20.9033	88.6064	2.08368	0.0005	0.00826406
HTR7	0.374437	7.2605	4.27727	5e-05	0.00137331
ICAM1,ICAM4,ICAM5	10.6474	912.553	6.42134	5e-05	0.00137331
IER3	29.4591	715.27	4.6017	5e-05	0.00137331
IER5L	6.24941	35.937	2.52368	0.0001	0.00235366
IFI30	76.9882	355.697	2.20794	5e-05	0.00137331
IFIT1,IFIT3	26.9191	196.787	2.86993	0.00185	0.0224897
IFIT2	9.02355	49.4889	2.45534	0.00105	0.0147183
IFIT5	2.37744	17.0226	2.83997	5e-05	0.00137331
IFITM3	66.25	367.906	2.47334	5e-05	0.00137331
IFNAR1	16.7564	63.2272	1.91584	0.00425	0.0416909
IFNAR2	38.434	159.952	2.05718	0.00095	0.0136322
IFNGR1	37.1438	189.498	2.35099	0.0001	0.00235366
IFNGR2	53.5939	487.667	3.18575	0.0006	0.00954602
IGF1R	1.27378	9.4896	2.89723	0.0001	0.00235366
IGFBP6	0.975113	6.74537	2.79026	0.0038	0.038406
IKBKB	14.6373	70.1352	2.26049	0.00025	0.00483017
IKBKE	9.7108	37.8385	1.96219	0.00115	0.0157565
IL10RA	26.7322	142.768	2.41702	5e-05	0.00137331
IL13RA1	4.80455	53.9193	3.48833	5e-05	0.00137331
IL15	0.765374	13.4734	4.13781	0.0017	0.0210931
IL17REL	1.12891	47.4838	5.39443	5e-05	0.00137331
IL1A	1.26121	136.758	6.76067	5e-05	0.00137331
IL1B	16.0995	1905.34	6.88689	5e-05	0.00137331
IL1R1	2.62504	13.5585	2.36878	0.00145	0.0187657
IL1R2,MAP4K4	27.7196	522.776	4.23721	5e-05	0.00137331
IL1RAP	1.79669	33.4343	4.21792	5e-05	0.00137331
IL22RA2	0.13169	3.64463	4.79055	0.0015	0.0192357
IL2RA	4.55946	25.8119	2.5011	0.00035	0.00626037
IL36A	0.191176	4.13295	4.4342	0.0032	0.0338647
IL-8	36.1152	2108.16	5.86724	5e-05	0.00137331
INHBA	0.488634	16.7136	5.09612	0.00085	0.0125151
IPMK	0.698408	7.32752	3.39118	0.00235	0.026917
IQSEC1	1.77592	22.6857	3.67514	5e-05	0.00137331
IRAK2	10.2122	73.8751	2.85479	5e-05	0.00137331
IRF1	77.1907	386.775	2.325	0.0007	0.0107703
IRF5	12.6964	95.9047	2.91718	5e-05	0.00137331
IRF9	39.9891	137.973	1.7867	0.00175	0.0215557
ISG15	248.028	1373.26	2.46903	5e-05	0.00137331
ISM2	0.0458736	1.15725	4.6569	5e-05	0.00137331
ITGAM	12.6504	102.21	3.01428	5e-05	0.00137331
ITM2C	33.2128	341.254	3.36104	5e-05	0.00137331
JAG1	4.04741	15.1176	1.90116	0.0012	0.0162977
JAK2	3.37805	18.9949	2.49135	0.0003	0.00556837
JUN	48.7446	199.049	2.02981	0.0041	0.0406057
JUNB	108.15	1195.07	3.46598	0.0001	0.00235366
KAT6A	8.36583	32.5188	1.95869	0.001	0.0141867
KCNJ2	0.487668	5.25236	3.42899	0.00055	0.00889632
KCNK17	0.186522	3.84513	4.36562	0.0024	0.0273568
KCNK6	2.27878	6.83569	1.58482	0.00445	0.0430801
KCNT1	0.293148	3.10344	3.40417	0.0046	0.044079
KCP	0.19627	2.8898	3.88006	0.00425	0.0416909
KDM6B,TMEM88	6.46078	95.3953	3.88414	5e-05	0.00137331
KIAA0226L	10.7423	235.472	4.45417	5e-05	0.00137331
KIAA1147	0.938945	9.22179	3.29593	0.00535	0.0491005
KIAA1324	1.65307	7.81742	2.24155	0.00505	0.0471392
KIAA1671	1.15985	5.92593	2.3531	0.00315	0.0334575
KIFC3	3.4095	16.861	2.30606	0.00145	0.0187657
KLF10	6.80666	70.1125	3.36465	5e-05	0.00137331
KLF4	2.13151	8.96591	2.07257	0.00285	0.0310731
KLF7	1.48701	18.8201	3.66179	5e-05	0.00137331
LA-DQB	66.0864	656.771	3.31297	5e-05	0.00137331
LAMB3	0.588346	8.17216	3.79598	0.0001	0.00235366
LAMP1	178.797	760.995	2.08956	0.00105	0.0147183
LAMP2	35.82	119.051	1.73274	0.00185	0.0224897
LAMTOR3	11.9402	39.575	1.72876	0.0024	0.0273568
LDHA	133.948	975.512	2.86449	5e-05	0.00137331
LDLRAD3	0.215852	2.32283	3.42777	0.00195	0.0233969
LIMK1	4.73233	19.0058	2.00582	0.0033	0.0346122
LIMK2	5.93742	31.187	2.39304	0.00015	0.00322964
LITAF	56.9023	353.724	2.63607	5e-05	0.00137331
LMNB1	10.1128	44.3283	2.13204	0.00025	0.00483017
LONRF3	2.39291	19.233	3.00674	0.00035	0.00626037
LPCAT2	1.04338	5.23584	2.32716	0.0008	0.0119393
LRFN1	0.635406	8.76222	3.78555	5e-05	0.00137331
LRIF1	3.52752	15.8987	2.17218	0.0011	0.0152426
LRP1	9.26446	42.7866	2.20738	0.00265	0.0294653
LRRK2	2.06586	14.1691	2.77793	0.00395	0.0394855
LTB4R	2.83035	16.1511	2.51258	0.00235	0.026917
LTBR	10.4839	45.8274	2.12804	0.0003	0.00556837
LY96	26.4488	155.475	2.55541	0.0009	0.0130721
LYN	13.8472	151.886	3.45532	5e-05	0.00137331
LYPD8	0.0395413	1.48658	5.2325	0.00105	0.0147183
MADCAM1	0.518935	4.88814	3.23566	0.0008	0.0119393
MAFB	9.84919	44.9539	2.19037	0.00015	0.00322964
MAFF	9.95416	36.6651	1.88103	0.00095	0.0136322
Mail	24.3133	129.231	2.41013	5e-05	0.00137331
MAOA	1.46538	21.1353	3.85031	5e-05	0.00137331
MAP3K8	8.35831	109.831	3.71593	5e-05	0.00137331
MAPK11	0.419838	4.34274	3.3707	0.00015	0.00322964
MAPK6	10.3382	32.6855	1.66067	0.0049	0.0461249
MARCKS	25.0663	699.362	4.80222	5e-05	0.00137331
MARCKSL1	70.477	1349.86	4.25951	0.00075	0.0113481
MB21D2	0.596538	21.6048	5.1786	5e-05	0.00137331
MBOAT1	4.95558	19.4803	1.97489	0.00105	0.0147183
MBOAT7	14.0684	131.771	3.22749	5e-05	0.00137331
MCEMP1	2.20617	267.26	6.92055	5e-05	0.00137331
MCOLN3	0.153213	4.89959	4.99905	0.0007	0.0107703
MCTP2	2.45793	14.616	2.57203	0.00345	0.0357336
MEF2A	2.15052	8.47677	1.97883	0.00315	0.0334575
MEFV	13.2508	1191.86	6.49098	5e-05	0.00137331
MEGF9	1.11274	6.29325	2.49969	0.00085	0.0125151
METTL21B,TSFM	14.9786	53.3967	1.83385	0.0035	0.0361084
MFSD1	9.40762	32.9508	1.80841	0.00385	0.0387403
MFSD12	17.2395	59.5073	1.78735	0.00055	0.00889632
MGAM	0.126372	3.54693	4.81082	5e-05	0.00137331
MGC127055	4.85198	20.9658	2.11139	0.0027	0.0298634
MGLL	6.41433	40.9335	2.67391	0.0008	0.0119393
MGLL	0.0251064	5.32724	7.72919	0.00205	0.0243112
MICU1	8.56061	33.8671	1.9841	0.0003	0.00556837
MIER3	2.06277	28.3098	3.77865	5e-05	0.00137331
MITF	2.67077	22.9038	3.10026	0.0014	0.018274
MKNK1	28.8149	251.093	3.12333	5e-05	0.00137331
MLXIP	16.9353	66.5869	1.97521	0.0011	0.0152426
MMP14	20.8631	151.911	2.8642	5e-05	0.00137331
MMP25	4.42816	111.157	4.64974	0.0036	0.0368683
MMP9	3.25838	70.0882	4.42694	5e-05	0.00137331
MN1	0.0377399	1.0067	4.7374	0.0015	0.0192357
MOB3C	4.12375	17.7081	2.10238	0.00115	0.0157565
MORC3	4.08028	16.4373	2.01024	0.0025	0.0282157
MPO	0.298315	2.79525	3.22807	0.0025	0.0282157
MR1	1.70082	33.2354	4.28842	0.0001	0.00235366
MRC1	0.967998	13.2014	3.76954	0.0003	0.00556837
MRC2	0.24864	1.37516	2.46747	0.0038	0.038406
MREG	3.33821	24.0417	2.84839	0.00025	0.00483017
MS4A7	1.58383	14.7929	3.22341	0.00055	0.00889632
MS4A8	25.6437	89.2864	1.79983	0.00335	0.0349903
MX2	4.35123	27.6221	2.66633	0.0028	0.030657
MYD88	48.9915	214.228	2.12854	0.0002	0.00404613
NAB1	4.76059	22.3805	2.23303	0.0004	0.00693591
NACC2	1.01371	6.88645	2.76412	0.0014	0.018274
NAIP	2.32866	180.448	6.27594	5e-05	0.00137331
NARS2	0.0911265	2.01502	4.46678	0.00165	0.0206434
NCEH1	0.534593	3.16235	2.56449	0.0038	0.038406
NCF1	27.1539	970.516	5.15952	5e-05	0.00137331
NCF4	13.5943	140.857	3.37316	5e-05	0.00137331
NCLN	12.1651	44.5514	1.87272	0.00205	0.0243112
NDRG1	31.0184	162.947	2.3932	0.0002	0.00404613
NFAT5	1.4905	7.3718	2.30622	0.00015	0.00322964
NFE2	9.42448	119.839	3.66854	5e-05	0.00137331
NFIL3	77.7247	240.051	1.62689	0.00405	0.0402439
NFKB1	27.5613	181.968	2.72297	5e-05	0.00137331
NFKB2	66.7014	523.745	2.97308	5e-05	0.00137331
NFKBIA	119.862	4931.68	5.36263	5e-05	0.00137331
NFKBIE,SLC35B2	27.2672	369.064	3.75863	0.0007	0.0107703
NHSL2	0.0467117	0.495948	3.40833	0.00055	0.00889632
NINJ1	18.0365	289.384	4.00399	5e-05	0.00137331
NLRC4	1.06437	19.7684	4.21513	0.0002	0.00404613
NLRP1	0.539284	3.56402	2.72439	0.0011	0.0152426
NLRP12	0.0718334	23.1786	8.33392	0.00525	0.0484522
NLRP3	2.72312	92.6655	5.0887	5e-05	0.00137331
NOCT	6.27466	21.0031	1.743	0.00255	0.0286244
NOS2	1.79159	170.826	6.57515	5e-05	0.00137331
NOTCH2	7.51605	54.8038	2.86623	0.00075	0.0113481
NRG1	0.557088	6.09315	3.45121	0.00105	0.0147183
NRN1	4.22191	29.0395	2.78205	0.00035	0.00626037
NRP1	1.11757	8.4857	2.92467	0.00035	0.00626037
NXPH4	0.598102	5.63247	3.2353	0.00185	0.0224897
OAF	1.47191	19.0742	3.69586	0.00135	0.0177775
OCSTAMP	1.74662	194.403	6.79835	5e-05	0.00137331
OLFM4	1.34538	22.2734	4.04924	5e-05	0.00137331
OLR1	4.96631	54.1555	3.44686	5e-05	0.00137331
OPTN	14.4485	41.5192	1.52286	0.00395	0.0394855
OSBPL11	2.82856	12.8096	2.17908	0.0015	0.0192357
OSBPL8	6.78607	27.6535	2.02682	0.0025	0.0282157
OSCAR,TARM1	4.35978	166.568	5.25571	5e-05	0.00137331
OSM	7.34044	141.584	4.26965	5e-05	0.00137331
P2RY12	0.194743	4.49121	4.52746	0.00195	0.0233969
P2RY14	0.353713	13.7264	5.27823	0.00075	0.0113481
P4HA1	5.21208	40.4685	2.95687	5e-05	0.00137331
PADI4,PADI6	0.936535	11.8191	3.65764	0.00055	0.00889632
PAM	4.71853	27.6274	2.54969	5e-05	0.00137331
PAPSS2	5.55228	48.1236	3.11559	5e-05	0.00137331
PARM1	3.65704	36.6718	3.32592	5e-05	0.00137331
PARP3	1.55367	7.32471	2.23709	0.0034	0.0353747
PARP8	5.2194	19.1514	1.8755	0.0027	0.0298634
PCBP1	3.89355	93.4763	4.58544	5e-05	0.00137331
PCYT1A	1.79796	6.40104	1.83194	0.0031	0.0330664
PDE4B	38.3284	207.219	2.43467	5e-05	0.00137331
PDK4	2.94656	15.701	2.41376	0.0005	0.00826406
PDPN	0.800956	7.96601	3.31406	5e-05	0.00137331
PDXK	55.8697	307.609	2.46096	0.00125	0.0168072
PELI1	7.71138	64.3244	3.06031	5e-05	0.00137331
PFKFB3,RBM17	34.8182	147.947	2.08717	0.00155	0.0197116
PFKL	33.9382	102.417	1.59348	0.00445	0.0430801
PGAM1	176.684	680.627	1.9457	0.00175	0.0215557
PGK1	134.645	753.829	2.48507	5e-05	0.00137331
PGM2	2.13391	12.6045	2.56236	0.0002	0.00404613
PGS1	9.60739	38.2213	1.99216	0.00115	0.0157565
PHACTR1	2.11662	8.25397	1.96333	0.0013	0.0173066
PHACTR2	1.56606	7.60407	2.27964	0.00265	0.0294653
PIAS1	10.9781	49.352	2.16849	0.0007	0.0107703
PIK3AP1,TM9SF3	16.0755	160.093	3.31598	5e-05	0.00137331
PIM1	67.4184	353.015	2.38852	0.00025	0.00483017
PKIB	6.10528	34.8808	2.5143	5e-05	0.00137331
PLA2G5	1.19257	13.0245	3.44908	0.00485	0.0457958
PLA2R1	0.548464	2.65925	2.27755	0.0026	0.0290546
PLAGL2	3.61075	13.5816	1.91129	0.0049	0.0461249
PLAU	20.1752	807.447	5.32271	5e-05	0.00137331
PLAUR	117.621	1236.51	3.39405	5e-05	0.00137331
PLBD1	1.29623	10.3585	2.99842	0.00025	0.00483017
PLBD2	58.2091	200.249	1.78248	0.0009	0.0130721
PLEK	32.7002	1382.32	5.40165	5e-05	0.00137331
PLEKHB2	24.3877	74.9537	1.61984	0.00155	0.0197116
PLEKHO1	73.738	265.315	1.84722	0.00245	0.0277834
PLK2	5.50085	26.3811	2.26178	0.0003	0.00556837
PLOD1	4.50799	21.1233	2.22828	0.0006	0.00954602
PLOD2	0.277071	3.24607	3.55037	0.00235	0.026917
PLXDC1	0.386815	3.50025	3.17774	0.0039	0.0391217
PLXDC2	1.69574	15.4004	3.18298	0.0001	0.00235366
PLXNA1	0.728833	17.2497	4.56484	5e-05	0.00137331
PLXND1	4.82996	29.6669	2.61877	0.0003	0.00556837
POLB	20.485	76.9534	1.90942	0.0017	0.0210931
POR	29.5907	105.1	1.82855	0.0013	0.0173066
PPBP	0.841895	12.4921	3.89124	0.003	0.032261
PPP1R14A	1.25512	9.11535	2.86047	0.00285	0.0310731
PPP1R15A	82.097	411.695	2.32617	0.0004	0.00693591
PPP1R3B	4.05527	68.3564	4.07521	5e-05	0.00137331
PPP1R3C	1.15015	9.73743	3.08172	5e-05	0.00137331
PPP1R3G	0.0452873	0.578491	3.67511	0.0002	0.00404613
PPP1R9A	0.0654065	0.598245	3.19323	0.0029	0.031488
PPP3CA	4.53017	17.7502	1.9702	0.0016	0.0201708
PQLC1	17.6992	64.1592	1.85797	0.00135	0.0177775
PRDM1	7.15659	45.4938	2.66832	0.0001	0.00235366
PRDX1	370.673	1211.46	1.70852	0.0022	0.025641
PRDX5	203.999	725.674	1.83076	0.00145	0.0187657
PREX1	21.4193	80.3831	1.90798	0.00135	0.0177775
PRKCD	10.5196	83.7913	2.99372	5e-05	0.00137331
PSEN1	13.4671	97.712	2.8591	5e-05	0.00137331
PSTPIP2	3.12803	185.825	5.89255	5e-05	0.00137331
PTAFR	16.253	345.391	4.40946	5e-05	0.00137331
PTGS2	0.640334	27.2558	5.4116	5e-05	0.00137331
PTPN5	0.163038	2.76512	4.08407	0.0027	0.0298634
PTPN6	46.7297	212.465	2.18481	0.00025	0.00483017
PTPN9	5.55256	24.3302	2.13153	0.0009	0.0130721
PTPRE	20.8083	91.3658	2.13449	0.00385	0.0387403
PTX3	3.9214	243.872	5.95861	5e-05	0.00137331
PXN	9.21264	115.802	3.65191	5e-05	0.00137331
RAB20	5.33324	81.4883	3.93351	0.0001	0.00235366
RAB31	9.8302	32.6482	1.73171	0.00155	0.0197116
RAB32	15.9359	74.755	2.22989	0.0001	0.00235366
RAB8B	13.8285	42.0526	1.60455	0.00375	0.0380331
RALB	19.1937	81.2214	2.08122	0.00145	0.0187657
RAP2C	5.41052	23.0994	2.09402	0.0008	0.0119393
RAPGEF1	23.6345	87.0042	1.88019	0.0024	0.0273568
RARA	12.5164	63.7644	2.34894	0.0002	0.00404613
RASGRP4	3.74694	106.045	4.82281	5e-05	0.00137331
RASSF2	10.5364	77.2152	2.8735	5e-05	0.00137331
RBKS	10.6167	72.2647	2.76696	0.00015	0.00322964
RBM47	0.591691	12.8788	4.44401	0.00095	0.0136322
RBPMS	2.44235	11.8401	2.27734	0.0048	0.0454455
RETN	12.015	257.398	4.4211	5e-05	0.00137331
RGL1	4.00689	17.6497	2.13909	0.00165	0.0206434
RGS19	20.7161	66.685	1.68661	0.0044	0.0427319
RGS2	58.653	527.997	3.17025	5e-05	0.00137331
RHBDF2	6.88465	39.3976	2.51665	5e-05	0.00137331
RHOG	123.996	461.068	1.89468	0.00025	0.00483017
RHOH	15.5102	104.88	2.75745	5e-05	0.00137331
RIDA	20.6214	194.107	3.23463	5e-05	0.00137331
RILPL2	89.8863	398.218	2.14739	0.00025	0.00483017
RLF,TMCO2	3.90944	20.4974	2.39041	0.00025	0.00483017
RNASE10	0.301728	3.4737	3.52515	0.0048	0.0454455
RNASE6	30.2386	325.497	3.42818	0.00075	0.0113481
RND1	5.94301	36.5096	2.61901	5e-05	0.00137331
RNF13	9.02516	100.927	3.48322	5e-05	0.00137331
RNF149	13.4024	108.837	3.0216	0.0008	0.0119393
RNF19A	9.09064	35.2179	1.95386	0.0016	0.0201708
RNF19B	47.6389	147.344	1.62898	0.0023	0.026508
RSPRY1	3.27839	29.6821	3.17853	5e-05	0.00137331
RUNX1	3.10607	14.9181	2.2639	0.0044	0.0427319
RXRA	8.44441	64.3036	2.92883	5e-05	0.00137331
S100A12	240.41	2267.18	3.23733	5e-05	0.00137331
S100A8	74.2787	1276.24	4.10281	5e-05	0.00137331
S100A9	65.6501	994.105	3.92053	5e-05	0.00137331
SAMD9	4.16243	15.9574	1.93873	0.0051	0.0474646
SARS	120.658	857.93	2.82994	5e-05	0.00137331
SBNO2	11.9122	50.0091	2.06975	0.00025	0.00483017
SCARB1	15.0418	44.7214	1.57199	0.00335	0.0349903
SCARF1	1.57318	7.89301	2.32689	0.00355	0.0364874
SCIN	18.8296	62.2661	1.72544	0.0016	0.0201708
SCN2B	0.532048	4.13229	2.95731	0.00025	0.00483017
SCNN1D	0.309694	6.70641	4.43662	0.00045	0.0075999
SCPEP1	47.1211	128.792	1.4506	0.0039	0.0391217
SDC4	16.9142	125.222	2.88818	5e-05	0.00137331
SDCBP	90.5263	797.811	3.13964	5e-05	0.00137331
SDS	208.829	5468.95	4.71087	0.0007	0.0107703
SDSL	3.63092	32.0688	3.14276	0.00025	0.00483017
SELL	35.0884	173.343	2.30457	5e-05	0.00137331
SEMA4A	41.0299	551.629	3.74895	5e-05	0.00137331
SEMA7A	26.2515	87.3717	1.73477	0.0009	0.0130721
SERPINE1	5.20163	388.993	6.22464	5e-05	0.00137331
SESN2	7.10594	22.6506	1.67245	0.0047	0.0447568
SGK1	65.6271	906.18	3.78744	5e-05	0.00137331
SH3BP2	15.5867	167.365	3.42461	5e-05	0.00137331
SH3BP5	10.7552	55.8839	2.37739	0.00065	0.0101601
SHD	7.33009	28.8254	1.97544	0.00105	0.0147183
SHMT2	22.6846	74.2595	1.71086	0.00165	0.0206434
SKAP2	5.79554	71.6288	3.62752	5e-05	0.00137331
SLC11A1	32.6061	223.018	2.77395	5e-05	0.00137331
SLC13A3	0.408585	25.496	5.96349	5e-05	0.00137331
SLC13A5	1.78248	73.1324	5.35856	5e-05	0.00137331
SLC15A3	20.5233	105.823	2.36632	0.00015	0.00322964
SLC16A12	0.269964	10.1853	5.23758	0.0003	0.00556837
SLC16A3	14.1879	193.887	3.77249	5e-05	0.00137331
SLC16A6	2.10008	11.1906	2.41378	0.001	0.0141867
SLC18B1	0.187022	6.46924	5.11231	0.0028	0.030657
SLC25A19	6.93722	384.868	5.79386	5e-05	0.00137331
SLC25A24	1.72531	6.21938	1.84992	0.00265	0.0294653
SLC2A1	17.9369	81.6956	2.18732	5e-05	0.00137331
SLC2A6	2.45497	89.6999	5.19133	5e-05	0.00137331
SLC2A9	0.85133	22.8547	4.74663	0.0003	0.00556837
SLC44A1	1.97165	8.52672	2.11259	0.00435	0.0423618
SLC45A4	3.96025	25.0123	2.65898	0.0011	0.0152426
SLC46A2	1.17528	37.6715	5.0024	5e-05	0.00137331
SLC6A6	4.96395	19.1305	1.94631	0.00335	0.0349903
SLC8B1	7.52367	48.9637	2.70221	0.0001	0.00235366
SLCO4A1	8.77392	40.8341	2.21848	0.00195	0.0233969
SMAP2	15.8274	58.7841	1.893	0.00065	0.0101601
SMUG1	2.94582	12.6349	2.10067	0.0013	0.0173066
SMURF1	1.99655	15.4107	2.94835	5e-05	0.00137331
SNAI1	4.35314	26.8867	2.62676	5e-05	0.00137331
SNAPC1	2.65322	14.4916	2.44941	0.00025	0.00483017
SNORA70	0.0972413	2.57752	4.72827	0.0041	0.0406057
SNX10	9.97656	83.1614	3.0593	0.00035	0.00626037
SNX18	4.47475	38.3812	3.10052	5e-05	0.00137331
SNX24	3.84593	13.7495	1.83797	0.0024	0.0273568
SOAT1	18.1281	118.912	2.71359	5e-05	0.00137331
SOBP	0.704741	8.53442	3.59813	0.0002	0.00404613
SOCS3	16.7015	110.097	2.72073	5e-05	0.00137331
SPAG9	5.2989	26.9661	2.34738	0.00045	0.0075999
SPATA6	0.958158	6.73989	2.81439	0.0049	0.0461249
SPI1	37.1743	270.018	2.86068	0.0002	0.00404613
SPRED1	0.200528	1.46919	2.87314	0.00235	0.026917
SPRED2	1.5418	8.14914	2.40203	0.00155	0.0197116
SPX	0.598684	5.21051	3.12156	0.0025	0.0282157
SRXN1	17.0321	159.252	3.22498	5e-05	0.00137331
ST6GALNAC4,ST6GALNAC6	23.2915	104.258	2.16229	0.0019	0.0229392
STARD8	0.650061	4.27874	2.71854	0.00155	0.0197116
STEAP3	4.77711	26.3429	2.4632	5e-05	0.00137331
STEAP4	0.813946	136.958	7.39458	5e-05	0.00137331
STOM	28.7446	137.255	2.25549	5e-05	0.00137331
STRA6	0.0554026	3.31737	5.90394	0.0011	0.0152426
STRA8	2.53731	26.1749	3.36682	0.00225	0.0260726
STX11	7.18264	181.829	4.66193	5e-05	0.00137331
STX2	7.36698	93.2268	3.6616	5e-05	0.00137331
STX4	21.0947	108.931	2.36846	0.0003	0.00556837
STX6	5.28117	55.6769	3.39815	5e-05	0.00137331
STX7	7.2658	26.7498	1.88034	0.00075	0.0113481
SUSD1	1.45943	7.73839	2.40663	0.0016	0.0201708
SUSD6	16.6917	89.9507	2.43001	0.0003	0.00556837
SYK	8.00545	51.5603	2.68721	0.0003	0.00556837
SYPL1	12.6621	51.9313	2.03609	0.00055	0.00889632
SYS1	29.2158	119.416	2.03117	0.00135	0.0177775
TANK	13.3823	96.8943	2.85609	0.00015	0.00322964
TARS	45.7549	138.827	1.60129	0.00455	0.0437604
TAX1BP3	37.9898	142.71	1.9094	0.00435	0.0423618
TBC1D23	6.15035	40.1793	2.70771	5e-05	0.00137331
TBC1D2B	7.04516	79.3406	3.49336	5e-05	0.00137331
TBC1D8	3.13523	38.4942	3.618	5e-05	0.00137331
TBC1D9	1.50207	19.0077	3.66155	5e-05	0.00137331
TBXAS1	1.99893	18.7542	3.22992	5e-05	0.00137331
TCIRG1	28.3568	287.753	3.34306	5e-05	0.00137331
TCN1	2.87889	197.714	6.10176	5e-05	0.00137331
TDRD7	3.1492	16.1459	2.35811	0.00025	0.00483017
TESK1	15.843	65.0296	2.03725	0.0005	0.00826406
TFE3	19.7424	67.3908	1.77125	0.0016	0.0201708
TFEC	3.57972	30.6867	3.0997	5e-05	0.00137331
TGFA	0.259479	2.95101	3.50752	0.00075	0.0113481
TGFBI	26.2348	159.851	2.60718	5e-05	0.00137331
TGM3	92.7792	818.074	3.14036	0.0001	0.00235366
THBD	1.41134	37.6244	4.73653	5e-05	0.00137331
THBS1	3.39162	53.1354	3.96963	5e-05	0.00137331
THEMIS2	3.89634	58.268	3.90251	5e-05	0.00137331
TIMP1	15.3322	185.416	3.59613	5e-05	0.00137331
TIMP2	117.703	390.991	1.73199	0.0014	0.018274
TINAGL1	49.1463	147.662	1.58714	0.0022	0.025641
TLR2	9.04063	177.373	4.29422	5e-05	0.00137331
TLR4	9.44565	143.343	3.92368	5e-05	0.00137331
TLR7	3.48885	18.4598	2.40356	0.00155	0.0197116
TMBIM1	33.5917	257.72	2.93963	5e-05	0.00137331
TMEM106A	7.13654	30.4883	2.09496	0.00105	0.0147183
TMEM120A	30.6934	165.319	2.42926	5e-05	0.00137331
TMEM140	14.9237	74.3817	2.31734	0.00035	0.00626037
TMEM159	4.9178	26.2627	2.41693	0.0004	0.00693591
TMEM170B	1.57713	9.75944	2.6295	0.0004	0.00693591
TMEM229B	4.01875	22.2514	2.46908	0.00015	0.00322964
TMPRSS3	0.0333155	1.58482	5.57198	0.0049	0.0461249
TMSB4X	0.0526097	6.5137	6.952	0.0009	0.0130721
TMTC4	1.25237	5.05891	2.01416	0.00525	0.0484522
TNFAIP6	1.71225	86.4616	5.65809	5e-05	0.00137331
TNFAIP8L1	0.807355	5.82378	2.85068	0.0009	0.0130721
TNFRSF11A	0.350034	2.07908	2.57038	0.00105	0.0147183
TNFRSF1A	23.9501	274.497	3.51869	5e-05	0.00137331
TNFRSF8	0.28237	1.84386	2.70707	0.0005	0.00826406
TNFSF15	0.552501	35.5784	6.00888	5e-05	0.00137331
TNFSF9	10.3617	144.692	3.80365	5e-05	0.00137331
TNIP1	105.662	914.905	3.11416	5e-05	0.00137331
TNNT3	0.113958	1.0955	3.26501	0.00105	0.0147183
TNRC18	4.2256	15.5032	1.87534	0.0047	0.0447568
TP53RK	6.65204	37.5909	2.49851	0.0002	0.00404613
TPCN2	7.6062	32.2619	2.08458	0.00235	0.026917
TPI1	176.857	686.202	1.95605	0.0005	0.00826406
TPP1	12.5577	44.9902	1.84104	0.001	0.0141867
TRAF1	39.5753	302.225	2.93295	5e-05	0.00137331
TREM1	17.6266	307.271	4.12368	5e-05	0.00137331
TRIB1	13.8668	231.998	4.06441	5e-05	0.00137331
TRIM31	0.761828	4.21413	2.4677	0.0021	0.0247571
TRIM56	4.88358	15.0191	1.62079	0.0023	0.026508
TRPC6	0.0374362	0.849979	4.50492	0.00105	0.0147183
TRPV1	1.56628	9.96617	2.6697	0.00065	0.0101601
TSKU	2.74609	8.90562	1.69734	0.00455	0.0437604
TSPO	197.444	770.391	1.96415	0.0008	0.0119393
TTLL1	5.49753	37.1486	2.75645	5e-05	0.00137331
TTR	16.7071	58.1237	1.79866	0.0035	0.0361084
TUBB6	11.4401	50.578	2.14441	0.0006	0.00954602
TXNIP	112.992	988.14	3.1285	5e-05	0.00137331
TYK2	9.49532	156.75	4.04511	5e-05	0.00137331
U2	0	1.86969	inf	0.0029	0.031488
U2	0	3.30208	inf	0.00295	0.0318763
U6atac	0.644491	2.6184	2.02245	0.00375	0.0380331
UAP1	22.7479	79.8866	1.81222	0.0011	0.0152426
UBE2D1	5.2514	32.9407	2.64909	0.00195	0.0233969
UBXN8	3.107	15.9833	2.36298	0.001	0.0141867
UNC5A	0.0806308	1.4307	4.14925	0.00135	0.0177775
UPB1	0.316219	16.2427	5.68272	0.002	0.0238626
UPP1	8.50982	140.034	4.0405	5e-05	0.00137331
USP15	9.77564	38.5303	1.97873	0.00325	0.0342389
USP26	16.8174	134.133	2.99564	5e-05	0.00137331
VASH1	2.48247	32.8673	3.72681	5e-05	0.00137331
VASP	71.9484	413.87	2.52414	5e-05	0.00137331
VAT1L	0.766691	22.5808	4.88031	5e-05	0.00137331
VCAN	0.95815	48.7112	5.66786	5e-05	0.00137331
VDR	5.67669	28.9563	2.35075	0.00065	0.0101601
VEGFA	7.2478	330.589	5.51135	5e-05	0.00137331
VGF	1.47578	11.4573	2.95671	0.0005	0.00826406
VLDLR	1.62513	9.06888	2.48037	0.0006	0.00954602
VMP1	16.9719	147.794	3.12237	5e-05	0.00137331
VNN2	16.6228	452.694	4.7673	5e-05	0.00137331
VSTM1	6.03437	26.6811	2.14454	0.00085	0.0125151
VWCE	0.557411	18.6275	5.06255	0.0029	0.031488
VWF	2.77467	15.9524	2.52338	5e-05	0.00137331
WDFY3	1.35678	13.0141	3.26182	0.00515	0.0477909
WDFY4	6.58769	44.0297	2.74063	0.00525	0.0484522
WSB1	43.9964	250.474	2.5092	0.00025	0.00483017
XAF1	30.7332	103.861	1.75678	0.0017	0.0210931
XCR1	3.5127	56.7426	4.01378	0.0002	0.00404613
XKR8	2.89385	37.2278	3.68532	5e-05	0.00137331
YIPF4	14.4642	71.0864	2.29709	0.00335	0.0349903
ZBTB46	0.23076	4.952	4.42355	0.0001	0.00235366
ZC3H12A	12.974	56.8484	2.1315	0.00025	0.00483017
ZC3H12C	0.635671	30.34	5.5768	0.0039	0.0391217
ZDHHC18	36.909	158.677	2.10405	0.00095	0.0136322
ZEB2	2.15591	22.8686	3.40699	5e-05	0.00137331
ZFHX3	0.143387	0.71944	2.32696	0.0026	0.0290546
ZFP36	96.8911	1128.78	3.54226	5e-05	0.00137331
ZFYVE28	3.70252	76.4683	4.36828	5e-05	0.00137331
ZMIZ1	2.65755	10.8255	2.02626	0.00115	0.0157565
ZNF263	2.95337	23.7221	3.0058	5e-05	0.00137331
ZNF292	1.15853	6.48627	2.48509	0.00045	0.0075999
ZNF385A	3.03911	29.2176	3.26511	0.0002	0.00404613
ABCG2	33.7083	1.86124	-4.17877	5e-05	0.00137331
ABLIM1	28.8853	1.90451	-3.92284	5e-05	0.00137331
ACACA	11.4763	2.22054	-2.36967	0.0043	0.0420315
ACAP1,ENSBTAG00000045892	45.4703	8.4069	-2.43528	0.00015	0.00322964
ACKR3	9.53222	0.462882	-4.36409	0.00035	0.00626037
ACOX2	0.872713	0.0836026	-3.38389	0.00085	0.0125151
ACSS2	105.335	16.5005	-2.67441	5e-05	0.00137331
ADAMTS10	3.83251	0.377543	-3.34358	0.00115	0.0157565
ADCYAP1R1	4.3299	0.505294	-3.09914	0.0006	0.00954602
ADD3	18.9614	3.03844	-2.64166	0.00015	0.00322964
ADGRF1	1.286	0.216006	-2.57375	0.00225	0.0260726
ADGRG5	3.93451	0.472519	-3.05774	0.00185	0.0224897
ADGRL1	0.773262	0.081069	-3.25374	0.0008	0.0119393
AES	131.283	15.7976	-3.0549	5e-05	0.00137331
AFAP1L2	10.9914	0.127755	-6.42685	0.0001	0.00235366
AFF3	3.4242	0.295247	-3.53577	5e-05	0.00137331
AGFG2	54.2932	7.83599	-2.79258	0.00015	0.00322964
AKT2	44.6095	13.2447	-1.75193	0.00395	0.0394855
ALAD	9.2333	1.89163	-2.28722	0.00145	0.0187657
ALDH5A1	6.10945	0.902374	-2.75925	0.00135	0.0177775
AMOTL1	1.16037	0.118183	-3.29549	0.00025	0.00483017
ANK3	0.603284	0.0703505	-3.1002	0.00185	0.0224897
ANXA6	57.967	10.8518	-2.4173	5e-05	0.00137331
AP1M2	11.5119	1.1431	-3.33211	0.00015	0.00322964
AQP3	6.81958	0.749572	-3.18555	0.00175	0.0215557
ARAP2	7.52447	2.04983	-1.87609	0.00425	0.0416909
ARHGEF16	3.76039	0.331668	-3.50307	0.00185	0.0224897
ARHGEF3	19.0471	0.88291	-4.43116	5e-05	0.00137331
ARHGEF7	37.8452	9.01691	-2.06941	0.0002	0.00404613
ARL4D	1.63087	0.192357	-3.08378	0.0028	0.030657
ARMCX2	6.43267	1.02916	-2.64395	0.001	0.0141867
ARPC5L	78.0218	18.3227	-2.09024	0.0008	0.0119393
ARPP21	0.325661	0	#NAME?	5e-05	0.00137331
ASB11	43.0803	5.49741	-2.9702	0.0001	0.00235366
ASB2	3.62919	0.333445	-3.44413	0.0022	0.025641
ASF1B	36.004	4.13523	-3.12212	5e-05	0.00137331
ASS1	54.7057	16.7893	-1.70415	0.0024	0.0273568
ATP2A3	28.9857	9.10398	-1.67077	0.0047	0.0447568
ATP2B2	0.59537	0.0629318	-3.24192	0.00075	0.0113481
ATP2C2	16.635	0.795879	-4.38553	0.00025	0.00483017
ATP8B2	13.0669	1.70162	-2.94094	5e-05	0.00137331
AXIN2	2.24729	0.0651187	-5.10897	0.0005	0.00826406
AZGP1	48.0825	2.78716	-4.10864	0.00045	0.0075999
B3GAT2	15.6845	0.324817	-5.59357	0.00515	0.0477909
B3GNT7	13.9475	0.582395	-4.58186	5e-05	0.00137331
B4GALNT3	1.77614	0.121923	-3.8647	0.00015	0.00322964
BCAS1	5.49758	0.178863	-4.94187	0.0002	0.00404613
BCAT2,HSD17B14	10.7991	1.81441	-2.57335	0.0003	0.00556837
BCL11B	6.87073	0.570991	-3.58892	5e-05	0.00137331
BDH1	7.54444	0.448188	-4.07324	0.00245	0.0277834
BEND5	4.02238	0.529803	-2.92452	0.00115	0.0157565
BGN	9.47575	1.51332	-2.64652	0.00125	0.0168072
BICDL1	48.1933	1.8256	-4.72239	5e-05	0.00137331
BICDL2	3.61276	0.410141	-3.13891	0.0049	0.0461249
BID	121.896	29.9987	-2.02268	0.0005	0.00826406
BSPRY	6.69654	0.63909	-3.38932	5e-05	0.00137331
BTBD3	1.63417	0.324519	-2.33218	0.0039	0.0391217
C10orf128,FAM170B	10.6409	0.613067	-4.11743	0.00015	0.00322964
C15orf41	4.28222	0.909036	-2.23595	0.0053	0.0487801
C2orf80	22.8432	0.600851	-5.24861	0.0014	0.018274
CA8	4.13298	0.383434	-3.43013	0.0013	0.0173066
CAB39L	11.6098	2.26391	-2.35845	0.0016	0.0201708
CALY	12.0696	0.279002	-5.43496	0.0007	0.0107703
CAMK1D	2.71234	0.623036	-2.12215	0.00285	0.0310731
CAMSAP3	2.15031	0.183933	-3.54729	0.0011	0.0152426
CAPN10	12.2031	2.55375	-2.25656	0.00395	0.0394855
CAPRIN2	0.582918	0.0707867	-3.04174	0.0053	0.0487801
CARD11	42.6333	2.84193	-3.90704	5e-05	0.00137331
CASZ1	1.68296	0.2526	-2.73608	0.005	0.0468104
CBLB	7.0325	1.09816	-2.67896	0.0032	0.0338647
CBX4	21.5186	5.21989	-2.04349	0.0018	0.0220142
CBX6	2.39396	0.480541	-2.31667	0.0016	0.0201708
CCDC102A	3.69423	0.346822	-3.41301	0.0002	0.00404613
CCDC149	2.57564	0.36273	-2.82796	0.00105	0.0147183
CCDC57	6.56322	1.17112	-2.48651	0.0015	0.0192357
CCDC67	0.435168	0.0348865	-3.64083	0.00085	0.0125151
CCDC89,SYTL2	36.3191	3.67796	-3.30375	5e-05	0.00137331
CCND3	198.84	23.2556	-3.09596	5e-05	0.00137331
CCR4	4.28452	0.585457	-2.8715	0.00295	0.0318763
CCR9	3.17188	0.337921	-3.23058	0.00065	0.0101601
CD2	140.63	9.3292	-3.91401	5e-05	0.00137331
CD226	2.12904	0.239447	-3.15243	0.0005	0.00826406
CD247	195.914	14.2795	-3.7782	5e-05	0.00137331
CD27	36.9165	3.86123	-3.25713	0.00015	0.00322964
CD28	24.8593	1.35625	-4.19609	5e-05	0.00137331
CD3D	198.347	13.887	-3.83622	5e-05	0.00137331
CD3E	659.237	31.6876	-4.3788	5e-05	0.00137331
CD3G	164.372	12.7045	-3.69355	5e-05	0.00137331
CD4	98.9209	8.37182	-3.56266	5e-05	0.00137331
CD40LG	13.1565	0.95692	-3.78123	0.001	0.0141867
CD5	182.892	14.9567	-3.61213	5e-05	0.00137331
CD6	39.4208	4.02196	-3.29298	5e-05	0.00137331
CD7	71.6179	0.885819	-6.33716	0.0002	0.00404613
CD79A	42.4576	4.22273	-3.32978	5e-05	0.00137331
CD8A	27.2459	3.52791	-2.94916	5e-05	0.00137331
CD8B	29.9865	6.88689	-2.12239	0.00125	0.0168072
CDADC1	12.5541	2.50526	-2.32512	0.00125	0.0168072
CDC25B	33.7969	6.1468	-2.45898	0.00075	0.0113481
CDC42EP1	9.11931	2.23766	-2.02693	0.0025	0.0282157
CDCA7	14.3012	0.607384	-4.55738	0.00075	0.0113481
CDH16	3.24442	0.0507479	-5.99847	0.001	0.0141867
CDH24	1.78196	0.144935	-3.61999	0.0003	0.00556837
CDHR2	0.663432	0	#NAME?	5e-05	0.00137331
CDKN2C	11.1348	1.98715	-2.4863	0.0044	0.0427319
CENPM	16.9955	3.87289	-2.13367	0.00285	0.0310731
CEP72	1.53703	0.287227	-2.41988	0.0027	0.0298634
CHN2	8.55154	0.895673	-3.25514	0.0011	0.0152426
CHST1	4.07604	0.476322	-3.09716	0.0053	0.0487801
CHST2	7.39022	0.676834	-3.44874	0.0005	0.00826406
CIT	2.77535	0.260277	-3.41455	0.0001	0.00235366
CITED4	42.0803	5.40731	-2.96016	5e-05	0.00137331
CKS2	80.3261	16.0656	-2.3219	0.0005	0.00826406
CLDN3	27.0982	4.78687	-2.50104	0.0001	0.00235366
CLDN7	14.9219	3.18201	-2.22943	0.0013	0.0173066
CLIC5	2.93489	0.653396	-2.16728	0.0018	0.0220142
CLMN	4.42271	0.29697	-3.89654	0.0004	0.00693591
COL11A2	1.98436	0.21291	-3.22036	0.00185	0.0224897
COL18A1	2.31776	0.0563545	-5.36205	0.00015	0.00322964
COL9A1	4.56009	0.251304	-4.18156	0.00155	0.0197116
CPTP	19.9665	5.62212	-1.8284	0.0045	0.0433966
CREB3L1	25.4608	1.80658	-3.81694	5e-05	0.00137331
CREB3L3	2.67944	0.343711	-2.96266	0.00235	0.026917
CRISP3	16.3529	2.09228	-2.9664	5e-05	0.00137331
CRTAC1	6.66425	0.370754	-4.16791	0.00105	0.0147183
CRTAM	73.6456	0.952832	-6.27223	5e-05	0.00137331
CRYAB	68.1482	17.3283	-1.97554	0.0035	0.0361084
CSRP2	6.19353	0.599768	-3.36829	0.00035	0.00626037
CTLA4	15.2105	1.22169	-3.63812	0.0034	0.0353747
CTSW	954.347	13.6563	-6.12688	5e-05	0.00137331
CUEDC1	7.54805	0.742424	-3.34579	0.00015	0.00322964
CXCL12	2.91931	0.0202198	-7.17371	0.0052	0.0481211
CXCR3	14.6992	2.09192	-2.81284	0.0009	0.0130721
CXCR6	71.036	12.2329	-2.53778	0.00165	0.0206434
CYFIP2	15.2109	1.66145	-3.19459	0.0014	0.018274
DAB2IP	0.309397	0.036249	-3.09345	0.00305	0.0326531
DAG1	14.8752	3.39905	-2.1297	0.00035	0.00626037
DAPK2	6.81584	0.884581	-2.94582	0.00175	0.0215557
DDT	325.476	69.61	-2.22518	0.0002	0.00404613
DENND1C	41.4208	11.3016	-1.87383	0.00265	0.0294653
DGKA	18.8941	3.10072	-2.60726	0.0014	0.018274
DLEC1	1.97229	0.269155	-2.87336	0.00305	0.0326531
DLG3	2.69932	0.320876	-3.07251	0.0009	0.0130721
DMPK,SIX5	1.03233	0.0680795	-3.92255	0.00175	0.0215557
DNAJA4	15.9624	3.3686	-2.24445	0.00085	0.0125151
DNAJB2	109.861	12.8028	-3.10114	0.00015	0.00322964
DNAJC12	134.638	9.65539	-3.8016	5e-05	0.00137331
DTNB	46.9728	7.19583	-2.70659	0.00055	0.00889632
DUSP11	56.4293	18.267	-1.6272	0.0041	0.0406057
DUSP7	11.5725	3.28393	-1.8172	0.0008	0.0119393
DYNLT1	0.886373	0	#NAME?	0.0007	0.0107703
DYX1C1,PYGO1	7.50203	0.983583	-2.93116	0.00365	0.0372575
EEF1B2	612.762	187.707	-1.70685	0.0035	0.0361084
eef1d	719.093	205.368	-1.80796	0.003	0.032261
EFHC1	1.24243	0.143151	-3.11755	0.0023	0.026508
EFHD1	30.5094	1.86773	-4.0299	5e-05	0.00137331
EHF	10.8282	2.45895	-2.13868	0.00445	0.0430801
EHHADH	2.6337	0.365737	-2.84821	0.0021	0.0247571
EIF3E	392.675	102.281	-1.9408	0.00085	0.0125151
EIF3H	241.4	75.8124	-1.67092	0.0011	0.0152426
ELF5	206.312	12.594	-4.03403	5e-05	0.00137331
EMID1	2.61593	0.104663	-4.6435	0.00025	0.00483017
ENTPD2	4.94965	0.84255	-2.55449	0.0047	0.0447568
EOMES	7.19035	0.859697	-3.06416	0.0004	0.00693591
EPAS1	9.0371	2.64192	-1.77427	0.004	0.0398697
EPB41	70.5518	13.0422	-2.4355	5e-05	0.00137331
EPB41L1	1.09183	0.144206	-2.92055	0.00215	0.0252035
EPB41L4A	2.31911	0.245201	-3.24153	0.0018	0.0220142
EPHB3	1.07157	0.167476	-2.6777	0.0036	0.0368683
ESYT1	32.3469	9.78419	-1.7251	0.0051	0.0474646
ETNK2	1.81222	0.189414	-3.25814	0.00205	0.0243112
ETS1	84.0399	7.77119	-3.43487	5e-05	0.00137331
EVL	96.4656	19.37	-2.31619	0.0008	0.0119393
EXOC3	59.8941	13.9402	-2.10316	0.00195	0.0233969
F2R	23.4195	3.21521	-2.86473	5e-05	0.00137331
F2RL1	5.69078	0.939958	-2.59796	0.00535	0.0491005
FABP3	2158.65	164.332	-3.71544	5e-05	0.00137331
FAM107A	7.69422	0.570792	-3.75274	0.0001	0.00235366
FAM117A	18.728	1.84333	-3.34481	5e-05	0.00137331
FAM118A	8.08805	1.91065	-2.08173	0.0027	0.0298634
FAM134B	17.25	2.18818	-2.9788	0.00035	0.00626037
FAM162A	562.424	71.2699	-2.98029	5e-05	0.00137331
FAM174B	3.70279	0.404421	-3.19469	0.0026	0.0290546
FAM46A	11.4166	3.28292	-1.79808	0.0031	0.0330664
FAM46C	21.5089	1.84347	-3.54444	0.00015	0.00322964
FAM83F	5.75178	0.932822	-2.62433	0.00055	0.00889632
FARP1	1.72397	0.22721	-2.92364	0.00195	0.0233969
FASLG	4.42353	0.704425	-2.65068	0.00425	0.0416909
FASN	142.41	9.92485	-3.84286	5e-05	0.00137331
FBXO34	11.9549	3.32573	-1.84586	0.0041	0.0406057
FCAMR	1.98003	0.173309	-3.51411	0.00105	0.0147183
FCHO1	8.37438	1.45512	-2.52484	0.0006	0.00954602
FGFBP1	90.1005	9.4535	-3.25262	5e-05	0.00137331
FHL2	15.6051	3.2471	-2.2648	0.00185	0.0224897
FKBP5	36.6489	8.75556	-2.0655	0.0004	0.00693591
FOXO1	21.4142	2.09671	-3.35237	5e-05	0.00137331
FRMD6	1.13195	0.127068	-3.15514	0.0011	0.0152426
FXYD6	53.777	7.14112	-2.91277	5e-05	0.00137331
FYN	184.259	25.3063	-2.86416	0.0001	0.00235366
GAD2	0.317359	0	#NAME?	5e-05	0.00137331
GALM	35.5508	10.6243	-1.74252	0.0047	0.0447568
GAMT	16.9657	4.29293	-1.98258	0.00315	0.0334575
GATA3	9.79553	0.76969	-3.66977	5e-05	0.00137331
GCAT	26.5152	1.42068	-4.22217	0.0001	0.00235366
GCK	18.5606	1.2502	-3.89202	5e-05	0.00137331
GCSAM	7.17134	0.317308	-4.49829	0.0002	0.00404613
GDF11	1.00984	0.152523	-2.72703	0.0025	0.0282157
GEM	1.99902	0.296766	-2.7519	0.0029	0.031488
GFI1	31.4329	0.814717	-5.26983	5e-05	0.00137331
GIMAP8	168.183	14.3007	-3.55587	5e-05	0.00137331
GLTSCR2	596.324	86.8318	-2.7798	5e-05	0.00137331
GNAO1	5.12547	0.675249	-2.92419	5e-05	0.00137331
GP2	25.9461	1.98337	-3.70949	5e-05	0.00137331
GPAM	9.06342	1.06359	-3.09111	0.0001	0.00235366
GPD1,SMARCD1	49.1239	10.4389	-2.23445	5e-05	0.00137331
GPR132	234.735	51.9491	-2.17586	0.00015	0.00322964
GPR174	7.64026	0.657491	-3.53858	0.0052	0.0481211
GPR68	4.40584	0.36899	-3.57776	0.00295	0.0318763
GPRIN3	17.4557	0.748295	-4.54395	5e-05	0.00137331
GRAMD2	3.49374	0.389772	-3.16407	0.0012	0.0162977
GRAP2	12.5853	1.42773	-3.13995	0.00185	0.0224897
GRK5	10.2275	2.64897	-1.94895	0.003	0.032261
GRTP1	4.46458	0.996891	-2.16302	0.00355	0.0364874
GSTM3	34.3857	1.57418	-4.44914	5e-05	0.00137331
GUCY1B3	92.0883	5.47733	-4.07147	5e-05	0.00137331
GYPC	175.407	11.7829	-3.89593	5e-05	0.00137331
GZMM	13.423	0.717604	-4.22538	0.0017	0.0210931
H1F0	12.6867	3.16201	-2.00441	0.00195	0.0233969
H1FX	399.528	52.9218	-2.91636	5e-05	0.00137331
H2AFV	390.614	118.295	-1.72336	0.00135	0.0177775
HABP4	7.82907	1.55659	-2.33046	0.00155	0.0197116
HBB	0.609723	0	#NAME?	0.0008	0.0119393
HEBP2	4.00348	0.526804	-2.92592	0.00355	0.0364874
HEG1	1.5336	0.310341	-2.305	0.00245	0.0277834
HHATL	0.792175	0.0357938	-4.46804	0.0021	0.0247571
HHIPL2	26.171	0.763221	-5.09972	5e-05	0.00137331
HLF	3.47328	0.404297	-3.10281	0.0002	0.00404613
HOMER2	7.46118	0.595021	-3.64839	0.00025	0.00483017
HOPX	43.5649	7.86583	-2.46949	0.0015	0.0192357
HPN	6.28844	0.381897	-4.04144	5e-05	0.00137331
IBTK	12.0226	2.0565	-2.54748	0.0013	0.0173066
IDO1	59.4347	12.7654	-2.21907	5e-05	0.00137331
IFITM10	26.9946	1.20401	-4.48675	0.0023	0.026508
IFNG	7.60222	0.343734	-4.46706	0.0051	0.0474646
IKZF3	6.07977	1.25916	-2.27155	0.00075	0.0113481
IL12RB1	7.9348	1.37073	-2.53325	0.0011	0.0152426
IL12RB2	32.431	1.50061	-4.43375	5e-05	0.00137331
IL16	39.8628	3.14304	-3.66481	5e-05	0.00137331
IL20RA	1.22099	0.0923698	-3.72449	0.0045	0.0433966
IL21R	58.3689	8.79773	-2.73	5e-05	0.00137331
IL27RA	59.6226	13.1168	-2.18445	0.0008	0.0119393
IL2RB	90.8374	6.07524	-3.90227	5e-05	0.00137331
IL9R	2.8261	0.260809	-3.43775	0.0015	0.0192357
IMPDH2	72.1187	21.7171	-1.73154	0.00205	0.0243112
INPP4B	10.1213	0.79978	-3.66164	5e-05	0.00137331
INPP5B	22.285	4.89233	-2.18748	0.0014	0.018274
IRX1	5.61933	0.490715	-3.51744	0.0016	0.0201708
IRX3	5.79587	0.560767	-3.36955	0.00355	0.0364874
ITGA3	4.33167	0.556312	-2.96096	0.00465	0.0444102
ITGAE	10.096	1.3986	-2.85172	0.00025	0.00483017
ITK	44.6518	1.93364	-4.52933	5e-05	0.00137331
JMY	5.54417	0.564541	-3.29582	5e-05	0.00137331
KCNF1	0.304831	0	#NAME?	5e-05	0.00137331
KCNK1	12.3156	0.910891	-3.75706	0.0003	0.00556837
KCNK5	9.54513	0.508161	-4.23141	5e-05	0.00137331
KCNN3	3.84555	0.351423	-3.45191	0.00365	0.0372575
KCNQ5	1.19693	0.164482	-2.86334	0.0015	0.0192357
KHDRBS3	3.22348	0.288321	-3.48287	0.00085	0.0125151
KIF22	43.5817	4.08341	-3.41588	5e-05	0.00137331
KIF3C	1.88573	0.341512	-2.46512	0.0008	0.0119393
KIR2DS1	11.4073	0.802884	-3.82862	0.0035	0.0361084
KIT	32.9982	0.533732	-5.95013	5e-05	0.00137331
KLC2	7.36976	1.16006	-2.66742	0.00235	0.026917
KLHL15	8.89878	0.858988	-3.3729	0.00065	0.0101601
KLHL25	3.32385	0.443884	-2.9046	0.00145	0.0187657
KLHL40	10.506	0.844831	-3.6364	0.0031	0.0330664
KLRG1	39.4811	4.25824	-3.21284	5e-05	0.00137331
KLRK1	25.2346	0.904168	-4.80267	0.00025	0.00483017
KRT18	9.13252	1.59127	-2.52083	0.0004	0.00693591
KRT19	295.163	38.2185	-2.94917	5e-05	0.00137331
KRT24	3.98358	0.155241	-4.68148	0.00035	0.00626037
KRT7	68.9601	13.3018	-2.37414	0.0002	0.00404613
LAG3	15.4794	4.19163	-1.88477	0.00295	0.0318763
LALBA	12933.3	296.921	-5.44487	5e-05	0.00137331
LAT	68.1769	11.3712	-2.58391	5e-05	0.00137331
LAX1	6.22387	0.629139	-3.30636	0.00165	0.0206434
LBH	43.6485	3.97883	-3.45552	5e-05	0.00137331
LBP	7.29931	0.993256	-2.87752	0.00325	0.0342389
LCK	85.9496	9.44772	-3.18545	5e-05	0.00137331
LDLRAD4	24.9074	1.31279	-4.24586	0.00475	0.0451151
LDLRAP1	12.2893	2.87262	-2.09696	0.0039	0.0391217
LEF1	36.8024	2.575	-3.83715	5e-05	0.00137331
LPCAT4	14.4352	3.88964	-1.89188	0.0047	0.0447568
LPO	64.3892	1.60718	-5.32422	5e-05	0.00137331
LRRC1	5.38363	0.648953	-3.05239	0.00275	0.0302564
LRRC20	9.62875	0.740605	-3.70057	0.00095	0.0136322
LRRC8C	9.77725	1.57594	-2.63322	0.00105	0.0147183
LTBP1	0.756964	0.0474325	-3.99628	0.00065	0.0101601
LY6E	360.959	26.2341	-3.78232	5e-05	0.00137331
MADD	72.9907	4.0977	-4.15482	5e-05	0.00137331
MAF	18.3253	5.95347	-1.62204	0.0035	0.0361084
MALT1	15.7452	3.18825	-2.30408	0.00015	0.00322964
MANSC4	1.34699	0.0757165	-4.15298	0.00505	0.0471392
MAP1A	0.465543	0.0385293	-3.59488	0.0004	0.00693591
MAPK4	0.628416	0.0309146	-4.34536	0.00275	0.0302564
MCM3	16.5446	3.23903	-2.35273	0.00025	0.00483017
MCM5	17.4293	4.63267	-1.9116	0.00225	0.0260726
MCM6	16.8972	4.30752	-1.97186	0.0005	0.00826406
MFGE8	338.621	24.1318	-3.81066	5e-05	0.00137331
MFSD4A	7.22867	0.489074	-3.8856	0.0001	0.00235366
MICAL3	4.15692	0.42463	-3.29124	0.00095	0.0136322
MID1	1.31939	0.0991406	-3.73425	0.00025	0.00483017
MLLT3	2.32844	0.0924545	-4.65448	0.0002	0.00404613
MLLT4	9.48166	1.47905	-2.68047	0.00025	0.00483017
MORN4	6.02083	1.3684	-2.13747	0.0052	0.0481211
MSLN	1.82614	0.132887	-3.78052	0.0047	0.0447568
MSLNL	2.3374	0.356095	-2.71457	0.005	0.0468104
MTCL1	3.39214	0.430326	-2.97869	0.001	0.0141867
MTMR12	3.91681	0.867617	-2.17455	0.00385	0.0387403
MTURN	15.4071	2.14961	-2.84144	5e-05	0.00137331
MUC1	43.0316	2.48127	-4.11624	5e-05	0.00137331
MUC15	10.1913	0.592278	-4.10493	0.0001	0.00235366
MUC20	2.51156	0.277964	-3.17561	0.00525	0.0484522
N4BP2L1	38.6363	6.95015	-2.47484	5e-05	0.00137331
NASP	39.3935	10.155	-1.95576	0.0014	0.018274
NCALD	8.81157	0.489545	-4.16989	0.0002	0.00404613
NCR3	147.153	14.8398	-3.30978	5e-05	0.00137331
NDRG4	3.48137	0.362084	-3.26526	0.00125	0.0168072
NDUFA4	381.46	77.1655	-2.3055	5e-05	0.00137331
NDUFB10	247.87	68.0284	-1.86538	0.0003	0.00556837
NEBL	1.06978	0.115873	-3.20671	0.001	0.0141867
NEDD9	44.2654	4.82374	-3.19795	5e-05	0.00137331
NEFH	2.19651	0.12019	-4.19183	0.0024	0.0273568
NFATC2	17.393	1.87579	-3.21294	5e-05	0.00137331
NFIB	4.14656	0.293586	-3.82006	0.0005	0.00826406
NIPAL1	2.19458	0.24385	-3.16988	0.0012	0.0162977
NIPAL2	13.3275	1.05385	-3.66066	0.00015	0.00322964
NPDC1	6.44138	0.492234	-3.70995	0.0002	0.00404613
NQO2	32.317	5.32464	-2.60154	0.00035	0.00626037
NR4A2	30.7569	5.66839	-2.4399	0.0001	0.00235366
NSMCE4A	16.4653	3.79775	-2.11621	0.0016	0.0201708
NUCB2	53.8417	13.5841	-1.9868	0.00225	0.0260726
NUP210	10.0615	2.32813	-2.1116	0.00045	0.0075999
NXN	8.49725	1.64179	-2.37173	0.00025	0.00483017
NXPE4	3.8319	0.860924	-2.1541	0.00375	0.0380331
OASL	57.723	2.85741	-4.33636	5e-05	0.00137331
OBFC1	226.095	9.67929	-4.54588	5e-05	0.00137331
ORMDL3	103.472	17.4597	-2.56714	5e-05	0.00137331
OSBPL10	2.16949	0.298758	-2.86031	0.0052	0.0481211
OVOL2	2.47662	0.248618	-3.31637	0.0043	0.0420315
P2RX7	3.0749	0.434991	-2.82148	0.00485	0.0457958
P2RY10	32.4478	7.30225	-2.15171	0.00045	0.0075999
PACS1	49.5999	12.2503	-2.01752	0.00305	0.0326531
PAH	22.2738	1.6743	-3.73372	5e-05	0.00137331
PAIP2	80.088	27.5177	-1.54123	0.0044	0.0427319
PARP1	31.1984	8.87607	-1.81348	0.00265	0.0294653
PCBD1	25.5427	4.24138	-2.59031	0.00105	0.0147183
PCDH1	3.2676	0.302638	-3.43257	0.00035	0.00626037
PCMTD2	18.9447	5.17698	-1.87161	0.00125	0.0168072
PDCD1	27.272	3.80513	-2.8414	0.0004	0.00693591
PDCD4	72.9875	16.0428	-2.18572	0.0001	0.00235366
PDK2	17.8744	2.52811	-2.82176	0.00045	0.0075999
PDLIM1	1.74536	0.272646	-2.67842	0.00445	0.0430801
PDP2	6.67671	1.76852	-1.9166	0.00125	0.0168072
PER1	41.8979	4.43608	-3.23952	5e-05	0.00137331
PFDN5	349.936	89.3672	-1.96927	0.0001	0.00235366
PHC1	6.68355	1.30401	-2.35766	0.00055	0.00889632
PHGDH	48.8384	11.8882	-2.03848	0.0005	0.00826406
PIGL	42.0244	9.91819	-2.08308	0.0014	0.018274
PIGR	43.9136	4.75761	-3.20636	5e-05	0.00137331
PIK3IP1	35.8545	3.07518	-3.54341	5e-05	0.00137331
PIK3R1	66.1761	8.21385	-3.01018	5e-05	0.00137331
PIM2	18.5826	5.92723	-1.64853	0.0022	0.025641
PINLYP	5.74594	0	#NAME?	5e-05	0.00137331
PLA2G6	4.64605	0.859338	-2.43471	0.00525	0.0484522
PLCG1	18.6751	1.68614	-3.46932	5e-05	0.00137331
PLCL2	35.9398	8.4103	-2.09535	0.0026	0.0290546
PLEKHB1	1.03723	0.149361	-2.79586	0.0021	0.0247571
PLEKHD1	1.25464	0.0866411	-3.85607	0.0008	0.0119393
PLEKHF1	145.143	3.12379	-5.53803	5e-05	0.00137331
PMEPA1	21.322	3.33504	-2.67657	5e-05	0.00137331
PPA1	99.2579	29.1664	-1.76687	0.0019	0.0229392
PPP1R16B	40.9535	9.1587	-2.16077	0.0001	0.00235366
PRF1	52.0216	12.95	-2.00616	0.0007	0.0107703
PRKAR1B	6.10243	0.67394	-3.17869	0.0009	0.0130721
PROM1	2.25327	0.246056	-3.19496	0.0034	0.0353747
PRSS21	1.58	0.0607205	-4.7016	0.00145	0.0187657
PSMG4	514.171	102.567	-2.32568	0.00235	0.026917
PTH1R	3.24331	0.345561	-3.23045	0.0025	0.0282157
PTHLH	11.0827	0.786224	-3.81723	0.0029	0.031488
PTPRCAP	224.695	21.462	-3.38811	5e-05	0.00137331
PTRF	7.83302	0.828057	-3.24177	5e-05	0.00137331
PVRIG	122.514	8.19168	-3.90265	5e-05	0.00137331
QSOX1	144.67	21.4952	-2.75068	5e-05	0.00137331
RAB13	6.1153	0.726874	-3.07265	0.00155	0.0197116
RAB15	3.72586	0.682301	-2.4491	0.0015	0.0192357
RAB25	19.8901	1.86161	-3.41743	5e-05	0.00137331
RAB33A	1.87943	0.274141	-2.7773	0.0035	0.0361084
RAB37	11.9813	0.84194	-3.83092	0.00045	0.0075999
RAB39B	2.65135	0.216606	-3.61358	0.0019	0.0229392
RACK1	3269.72	818.646	-1.99786	0.0046	0.044079
RADIL	1.93764	0.15075	-3.68407	0.00015	0.00322964
RARB	41.2177	1.19108	-5.11292	0.0002	0.00404613
RASAL1	9.5187	0.399263	-4.57535	0.00175	0.0215557
RASEF	1.30316	0.189305	-2.78323	0.0043	0.0420315
RASL11A	22.5665	1.19422	-4.24005	0.001	0.0141867
RBBP8NL	1.06311	0.0681801	-3.96279	5e-05	0.00137331
RCAN2	10.5224	0.213267	-5.62466	0.0003	0.00556837
RCN3	16.5317	2.07226	-2.99596	0.0005	0.00826406
RDH11	47.8731	10.1839	-2.23292	0.00025	0.00483017
REEP6	5.71007	0.423846	-3.75189	0.00045	0.0075999
RGS1	608.985	118.017	-2.36741	0.0006	0.00954602
RGS3	14.8411	1.07583	-3.78607	5e-05	0.00137331
RHOD	3.11215	0.436157	-2.83499	0.00335	0.0349903
RHOU	17.1322	1.32038	-3.69769	0.0001	0.00235366
RHPN2	7.67982	0.297912	-4.68812	5e-05	0.00137331
RMND5A	19.2805	6.24812	-1.62565	0.00275	0.0302564
ROGDI	31.5837	7.8195	-2.01403	0.001	0.0141867
RORA	11.1989	0.922185	-3.60216	5e-05	0.00137331
RPL12	745.084	90.0165	-3.04914	5e-05	0.00137331
RPL14	5095.72	1032.35	-2.30335	0.001	0.0141867
RPL18	5983.87	1270.63	-2.23553	0.0016	0.0201708
RPL19	4989.74	1214.45	-2.03866	0.00515	0.0477909
RPL26	3719.07	841.009	-2.14475	0.00075	0.0113481
RPL29	2992.8	863.305	-1.79355	0.00465	0.0444102
RPL32	6552.52	1269.02	-2.36833	0.0017	0.0210931
RPL34	4046.94	880.028	-2.20121	0.0007	0.0107703
RPL36	141.106	35.3437	-1.99726	0.00155	0.0197116
RPL37	6360.49	1254.29	-2.34226	0.0003	0.00556837
RPL37A	3426.93	720.631	-2.24959	5e-05	0.00137331
RPS13	3710.62	651.485	-2.50986	0.00025	0.00483017
RPS15	4541.45	1303.04	-1.80127	0.00445	0.0430801
RPS18	4745.59	1215.51	-1.96502	0.0019	0.0229392
RPS19	7552.87	1664.17	-2.18222	0.00155	0.0197116
RPS25	4053.75	765.705	-2.4044	0.0003	0.00556837
RPS26	1092.93	285.333	-1.93748	0.00535	0.0491005
RPS27	8037.1	1567.52	-2.35819	0.0002	0.00404613
RPS27A	4518.86	1123.43	-2.00804	0.0049	0.0461249
RPS29	4862.28	1044.36	-2.21901	5e-05	0.00137331
RPS3	5320.29	1392.06	-1.93428	0.00455	0.0437604
RPS3A	4530.33	1026.92	-2.1413	0.00295	0.0318763
RPS5	4673.16	851.651	-2.45607	0.0008	0.0119393
RPS6	1374.7	364.986	-1.91321	0.00115	0.0157565
RPS6KA6	2.0905	0.138446	-3.91646	0.0001	0.00235366
RPS9	5008.09	1144.46	-2.12959	0.0024	0.0273568
RRAD	40.1906	2.70298	-3.89424	5e-05	0.00137331
RUNX3	52.3214	15.9636	-1.71262	0.00285	0.0310731
S100B	104.187	8.43873	-3.62601	5e-05	0.00137331
SAMD3	1.70676	0.247347	-2.78665	0.00085	0.0125151
SATB1	46.8314	4.20409	-3.47761	5e-05	0.00137331
SCML4	50.5353	2.73996	-4.20507	0.0007	0.0107703
SCN1B	3.10781	0.431341	-2.849	0.00315	0.0334575
SCNN1G	2.25071	0.0645988	-5.12273	0.00375	0.0380331
SDC2	16.3605	0.890154	-4.20002	0.00015	0.00322964
SELENBP1	14.635	2.51486	-2.54088	0.00075	0.0113481
SERPINB5	1.30541	0.126908	-3.36264	0.001	0.0141867
SERPINE2	51.0628	2.34293	-4.44589	5e-05	0.00137331
SERPING1	11.6367	1.3029	-3.15888	0.0001	0.00235366
SERPINI1	3.89131	0.387331	-3.32861	0.001	0.0141867
SETBP1	1.10996	0.0640388	-4.11541	0.0007	0.0107703
SFMBT2	2.45034	0.50535	-2.27763	0.00275	0.0302564
SH2D1A	63.0602	5.39335	-3.54748	5e-05	0.00137331
SH2D2A	92.2258	3.85382	-4.58081	5e-05	0.00137331
SH3BP1	21.746	4.93231	-2.14042	0.0006	0.00954602
SH3BP4	8.08291	1.99221	-2.0205	0.00405	0.0402439
SHF	5.93525	0.931395	-2.67184	0.0011	0.0152426
SIDT1	3.5181	0.274759	-3.67856	0.00185	0.0224897
SIT1	47.3367	6.30082	-2.90935	0.0001	0.00235366
SKAP1	124.653	5.84094	-4.41558	5e-05	0.00137331
SLAMF1	11.7372	2.73737	-2.10023	0.00165	0.0206434
SLC22A16	3.24016	0.16393	-4.30491	0.00465	0.0444102
SLC25A21	0.662578	0.0522355	-3.66499	0.00505	0.0471392
SLC25A53	1.10411	0.134843	-3.03354	0.0018	0.0220142
SLC27A6	2.76091	0.066849	-5.3681	0.0002	0.00404613
SLC34A2	9.95832	0.353076	-4.81785	5e-05	0.00137331
SLC37A3	22.0781	3.97243	-2.47452	0.0004	0.00693591
SLC38A3	2.34149	0.0561867	-5.38105	0.0051	0.0474646
SLC4A7	13.7574	3.24612	-2.08342	0.00385	0.0387403
SLC7A4	15.3758	0.822092	-4.22521	5e-05	0.00137331
SLK	59.1363	5.38163	-3.45793	5e-05	0.00137331
SMAD3	8.25962	1.12028	-2.88221	0.00395	0.0394855
SMCO4	60.4155	16.3341	-1.88703	0.00185	0.0224897
snoR38	49.2358	3.91956	-3.65094	0.00325	0.0342389
SNORA13	173.424	49.1223	-1.81985	0.00245	0.0277834
SNORA17	1305.4	222.912	-2.54994	0.0012	0.0162977
SNORA24	112.393	18.8261	-2.57775	5e-05	0.00137331
SNORD49,SNORD65	69.8191	22.5805	-1.62855	0.00505	0.0471392
SNTB1	5.8408	0.995698	-2.55239	0.0003	0.00556837
SNU13	153.619	49.9165	-1.62176	0.00185	0.0224897
SOX10	8.40882	0.512691	-4.03574	5e-05	0.00137331
SPATA3	1.83218	0.0784091	-4.5464	0.0038	0.038406
SPINT2	123.15	24.7993	-2.31205	0.00035	0.00626037
SPNS3	2.22587	0.412236	-2.43282	0.00205	0.0243112
SPOCK2	43.3886	11.4399	-1.92324	0.00075	0.0113481
SPON2	4.40727	0.29426	-3.90472	0.0044	0.0427319
SPRY2	74.1036	1.53867	-5.58979	5e-05	0.00137331
SPTBN1	7.31183	1.33446	-2.45397	0.00035	0.00626037
SPTLC3	0.873237	0.0868364	-3.33	0.00055	0.00889632
SSBP3	14.1169	1.93889	-2.86412	0.0001	0.00235366
SSR2	559.939	184.397	-1.60246	0.00525	0.0484522
SSR4	1589.18	368.61	-2.10812	0.0027	0.0298634
ST5	2.261	0.224925	-3.32945	0.00335	0.0349903
ST6GAL1	18.0712	2.95841	-2.6108	5e-05	0.00137331
STAMBPL1	4.9525	0.400285	-3.62906	0.0006	0.00954602
STAP2	17.76	2.07154	-3.09986	0.0002	0.00404613
STIM1	18.0022	4.51185	-1.99639	0.00105	0.0147183
SUN2	57.7015	16.8749	-1.77373	0.00205	0.0243112
SV2A	3.43296	0.622068	-2.46431	0.0054	0.0494335
SYN2	8.88231	1.05367	-3.07551	0.0007	0.0107703
SYNE2	10.4024	1.22183	-3.08981	0.00015	0.00322964
SYNE4	7.77599	0.518342	-3.90705	0.00125	0.0168072
SYTL3	51.4781	4.5816	-3.49003	5e-05	0.00137331
TAF4B	3.48674	0.487695	-2.83783	0.0035	0.0361084
TBC1D10C	41.178	9.2092	-2.16072	0.00155	0.0197116
TBX21	8.28344	0.806243	-3.36094	0.0012	0.0162977
TCF7	50.1969	1.30124	-5.26964	0.0004	0.00693591
TCP11L2	11.4031	2.88843	-1.98107	0.0016	0.0201708
TECTB	0.781917	0.0847973	-3.20493	0.0024	0.0273568
TEF	4.49383	1.20187	-1.90266	0.00395	0.0394855
TESPA1	6.94676	1.03753	-2.74319	0.0015	0.0192357
TFAP2A	0.779155	0.102612	-2.92471	0.0039	0.0391217
TFF3	141.299	9.28885	-3.92711	5e-05	0.00137331
TGFBR3	4.78639	0.757261	-2.66008	0.00075	0.0113481
TIGIT	3.99854	0.890983	-2.16601	0.005	0.0468104
TIMP3	46.7854	2.88313	-4.02035	5e-05	0.00137331
TJP1	1.466	0.273083	-2.42447	0.0049	0.0461249
TLDC2	184.177	34.1397	-2.43157	0.0038	0.038406
TLE1	11.1491	0.917723	-3.60273	0.0001	0.00235366
TMC5	1.19466	0.129707	-3.20327	0.00145	0.0187657
TMEM125	9.15477	0.763077	-3.58462	0.0011	0.0152426
TMEM171	5.7966	0.234543	-4.62728	0.00265	0.0294653
TMEM179	12.4698	1.68978	-2.88352	0.00175	0.0215557
TMEM204	28.6758	5.50197	-2.38181	0.00105	0.0147183
TMEM245	2.37875	0.585658	-2.02207	0.0012	0.0162977
TMEM30B	1.01202	0.186017	-2.44372	0.00485	0.0457958
TMEM71	59.8597	13.8977	-2.10674	0.00095	0.0136322
TMUB1	21.391	4.99186	-2.09935	0.00175	0.0215557
TNFRSF9	9.4751	0.581104	-4.02727	5e-05	0.00137331
TNIK	5.97558	0.722471	-3.04807	0.00035	0.00626037
TOR3A	71.7222	14.2123	-2.33528	5e-05	0.00137331
TP73	4.14067	0.540441	-2.93766	0.0022	0.025641
TPD52L1	14.446	0.861566	-4.06756	0.003	0.032261
TRAC	418.803	30.1955	-3.79387	5e-05	0.00137331
TRAF3IP3	47.9907	10.8596	-2.14379	0.0004	0.00693591
TRAF4	27.7078	4.00447	-2.79061	5e-05	0.00137331
TRBV30	18.9711	0.448904	-5.40125	0.0016	0.0201708
TRERF1	4.40937	0.614848	-2.84227	0.00195	0.0233969
TRGV11	58.5812	1.58923	-5.20404	0.005	0.0468104
TRIB2	12.4968	0.649303	-4.26652	0.0003	0.00556837
TRIB3	15.5475	4.58927	-1.76034	0.0052	0.0481211
TRIM2	1.46497	0.234422	-2.64369	0.00445	0.0430801
TRIM46	1.00911	0.0601962	-4.06726	0.00405	0.0402439
TROAP	7.97826	1.46417	-2.44599	0.00155	0.0197116
TRPM2	30.0523	2.4779	-3.60029	5e-05	0.00137331
TSPAN5	10.3649	1.79977	-2.52583	0.004	0.0398697
TSPAN6	6.63639	1.6598	-1.99939	0.00465	0.0444102
TSPYL2	22.2051	5.94449	-1.90127	0.0028	0.030657
TSPYL4	5.52905	0.795988	-2.79621	0.00035	0.00626037
TUBA4A	86.6659	17.7696	-2.28606	5e-05	0.00137331
TXK	4.81599	0.435553	-3.46691	0.0009	0.0130721
U3	7.09211	0	#NAME?	0.00375	0.0380331
UBASH3A	11.0111	1.2238	-3.16952	0.0002	0.00404613
UBD	812.931	123.293	-2.72104	0.0001	0.00235366
UNC119	108.748	36.7372	-1.56568	0.00255	0.0286244
UXT	225.454	52.3226	-2.10733	0.0002	0.00404613
VIPR1	2.26228	0.122912	-4.20208	5e-05	0.00137331
VOPP1	14.0684	2.36795	-2.57075	0.0009	0.0130721
WBSCR27	4.067	0.502839	-3.0158	0.0011	0.0152426
WNT11	2.24783	0.294918	-2.93014	0.0033	0.0346122
WWP1	17.4562	3.96147	-2.13963	0.0001	0.00235366
XAB2	35.6988	11.9618	-1.57744	0.0029	0.031488
XRCC1	15.73	4.6891	-1.74614	0.003	0.032261
XYLT2	6.80247	1.89258	-1.84571	0.00315	0.0334575
YBX3	76.2146	22.3329	-1.7709	0.00175	0.0215557
ZAP70	83.1204	5.47786	-3.92352	5e-05	0.00137331
ZBTB4	13.1116	2.28569	-2.52014	0.0001	0.00235366
ZBTB47	5.86898	0.789178	-2.89469	0.00105	0.0147183
ZC3H12D	17.0454	2.19486	-2.95718	0.00015	0.00322964
ZFPM1	2.18238	0.1408	-3.95418	0.00395	0.0394855
ZNF584	4.4686	0.596687	-2.90478	0.0044	0.0427319
ZNF683	4.37692	0.071484	-5.93615	0.0007	0.0107703
ZNF777	5.50131	1.46679	-1.90711	0.0034	0.0353747
ZNF831	1.32866	0.15213	-3.12659	0.00185	0.0224897
ZNRF3	1.24894	0.185795	-2.74892	0.0026	0.0290546

## Sheet: D250 vs D250 K vs J (S4i)
Table S4h: Differentially expressed genes between Kashmiri and Jersey cattle at late lactation (D250 vs D250)
Gene	FPKM (D250)	FPKM (D250)	log2(fold_change)	p_value	q_value
5S_rRNA	0.111836	4.46597	5.31951	0.0003	0.00556837
7SK	22.3418	127.079	2.50791	5e-05	0.00137331
A2M	2.74169	54.3113	4.30812	5e-05	0.00137331
ABCA10	0.856185	8.63968	3.33498	0.00055	0.00889632
ABCA13	0.119176	8.03785	6.07564	0.00015	0.00322964
ABCA3	4.47278	16.0501	1.84334	0.0045	0.0433966
ABCA6	1.35792	12.5849	3.21223	0.00015	0.00322964
ABCA7	0.843695	11.7667	3.80185	0.00165	0.0206434
ABCB11	0.0214118	1.24598	5.86273	0.0002	0.00404613
ABCG1	0.732886	7.02133	3.26009	0.0001	0.00235366
ABHD13	4.28527	43.0789	3.32952	0.00035	0.00626037
ABHD2	9.4638	58.8318	2.63611	5e-05	0.00137331
ABTB1	32.4562	224.143	2.78785	0.00105	0.0147183
ABTB2	4.68305	43.4117	3.21256	5e-05	0.00137331
ACAA1	67.1909	209.435	1.64016	0.00255	0.0286244
ACAP2,XXYLT1	6.23418	20.7746	1.73655	0.0014	0.018274
ACOD1	6.97328	509.835	6.19205	0.00165	0.0206434
ACOT9	14.1932	54.4573	1.93993	0.0016	0.0201708
ACPP	0.605069	4.92866	3.02602	0.0003	0.00556837
ACSL4	11.8192	160.03	3.75915	5e-05	0.00137331
ACSL5	18.3232	54.0267	1.56	0.00535	0.0491005
ACTN4	62.6134	287.62	2.19962	0.00045	0.0075999
ACTR3	91.2907	367.763	2.01024	0.00275	0.0302564
ACVR1B	4.27404	188.56	5.46328	5e-05	0.00137331
ACVRL1	0.328483	6.30134	4.26177	0.0001	0.00235366
ADAM19	3.61124	267.477	6.21077	5e-05	0.00137331
ADAM28,ADAMDEC1	3.55919	17.0881	2.26338	0.00275	0.0302564
ADAM8	25.217	675.009	4.74244	5e-05	0.00137331
ADAMTS2	3.09373	14.0077	2.1788	0.00015	0.00322964
ADAMTSL4	4.93122	13.5346	1.45663	0.00455	0.0437604
ADAP1	2.70048	22.8124	3.07853	0.00035	0.00626037
ADAR	13.6991	74.4101	2.44141	0.00125	0.0168072
ADGRE1,ENSBTAG00000038981,VAV1	13.9086	908.635	6.02965	5e-05	0.00137331
ADGRE3	8.2228	448.54	5.76946	5e-05	0.00137331
ADGRE5	37.3199	831.569	4.47782	5e-05	0.00137331
ADGRG3	0.278594	24.0914	6.43421	5e-05	0.00137331
ADORA2A	1.86969	49.8325	4.73622	5e-05	0.00137331
AFF4	8.67236	54.8995	2.6623	0.00045	0.0075999
AFTPH	11.1883	40.4151	1.8529	0.0037	0.037638
AGAP2	2.73623	14.5794	2.41366	0.00195	0.0233969
AGER,PBX2	68.233	911.37	3.7395	5e-05	0.00137331
AGTRAP	32.804	284.946	3.11875	5e-05	0.00137331
AIF1	34.1937	136.976	2.00212	0.00055	0.00889632
AKAP13	17.1685	131.705	2.93947	5e-05	0.00137331
AKIRIN2	25.022	256.71	3.35887	5e-05	0.00137331
ALCAM	6.76715	42.7704	2.65999	5e-05	0.00137331
ALOX5AP	13.4012	87.376	2.70488	5e-05	0.00137331
ALPK1	1.51787	35.1114	4.53182	5e-05	0.00137331
AMPD2	3.74903	43.0359	3.52095	0.00195	0.0233969
AMPD3	3.2949	454.332	7.10737	5e-05	0.00137331
ANKFY1	4.70201	34.4567	2.87343	5e-05	0.00137331
ANKRD11	9.07114	51.2146	2.4972	0.0002	0.00404613
ANKRD12	8.75766	44.1346	2.33329	0.0013	0.0173066
ANKRD2,UBTD1	17.0672	50.2852	1.55891	0.0027	0.0298634
ANKRD22	7.54281	326.602	5.43629	5e-05	0.00137331
ANKRD33B	1.45111	7.16419	2.30364	0.00055	0.00889632
ANKRD37	4.878	90.1059	4.20726	5e-05	0.00137331
ANTXR2	14.3996	337.519	4.55086	5e-05	0.00137331
ANXA1	231.068	794.893	1.78244	0.0009	0.0130721
ANXA3	13.8926	61.0607	2.13593	0.0004	0.00693591
AOAH	1.39011	31.9662	4.52327	5e-05	0.00137331
AP2B1	21.8989	59.6929	1.4467	0.0047	0.0447568
APH1A	15.7642	49.3599	1.64669	0.0017	0.0210931
APOBR	11.4675	39.4425	1.78221	0.001	0.0141867
AQP9	4.34733	41.6117	3.25879	5e-05	0.00137331
AREG	10.6719	93.3157	3.1283	0.00055	0.00889632
ARHGAP15	16.101	66.7601	2.05183	0.0018	0.0220142
ARHGAP9	4.16537	27.0808	2.70075	0.0004	0.00693591
ARHGEF2	13.0461	156.878	3.58795	5e-05	0.00137331
ARID4B	4.79507	33.0368	2.78445	5e-05	0.00137331
ARID5A	26.7662	365.406	3.77102	5e-05	0.00137331
ARID5B	4.62887	31.6767	2.77469	5e-05	0.00137331
ARIH2	15.688	50.4796	1.68604	0.0044	0.0427319
ARL11	5.71817	33.1828	2.53681	0.0017	0.0210931
ARL14EP	21.9017	176.931	3.01407	5e-05	0.00137331
ARL8B	31.9097	147.946	2.213	0.00215	0.0252035
ARPC2	209.378	755.557	1.85143	0.0015	0.0192357
ARRDC3	7.23971	29.1935	2.01164	0.00505	0.0471392
ARRDC4	13.9115	278.408	4.32285	5e-05	0.00137331
ARSG	2.91691	34.5832	3.56756	5e-05	0.00137331
ASRGL1	45.5425	138.909	1.60886	0.0041	0.0406057
ASTL	0.0478182	0.966149	4.33662	0.0025	0.0282157
ASXL1	8.54516	50.0602	2.55049	5e-05	0.00137331
ATAD2B	1.94254	7.90378	2.0246	0.0022	0.025641
ATF3	36.5375	247.661	2.76092	0.00225	0.0260726
ATF6B	11.5632	52.8444	2.19221	5e-05	0.00137331
ATG16L1	5.73088	25.6042	2.15955	0.00135	0.0177775
ATG3	22.2019	63.0693	1.50625	0.00245	0.0277834
ATG4D	12.2817	67.3477	2.45512	0.00155	0.0197116
ATG9A	6.59612	20.258	1.6188	0.00495	0.04647
ATP11A	5.89144	19.3556	1.71606	0.00485	0.0457958
ATP13A2	5.15326	29.2113	2.50297	5e-05	0.00137331
ATP13A2	0.211449	3.59149	4.0862	0.0011	0.0152426
ATP1A1	64.8338	190.944	1.55833	0.0038	0.038406
ATP1A3	0	0.935608	inf	5e-05	0.00137331
ATP5F1	116.034	634.949	2.45209	0.00025	0.00483017
ATP6AP1	50.9253	181.475	1.83331	0.0001	0.00235366
ATP6V0B	77.2086	400.518	2.37504	5e-05	0.00137331
ATP6V0C	189.922	694.538	1.87065	0.00075	0.0113481
ATP6V0E1	132.11	704.148	2.41414	5e-05	0.00137331
ATP6V1C1	18.4234	86.803	2.2362	5e-05	0.00137331
ATP6V1E1	151.659	789.299	2.37974	0.0006	0.00954602
ATP9A	3.97851	20.4149	2.35932	0.00505	0.0471392
ATXN1,ENSBTAG00000019672	6.61465	57.8224	3.12789	5e-05	0.00137331
AVIL	0.11464	3.34167	4.86539	0.0017	0.0210931
B3GNT3	0.612916	11.2217	4.19446	5e-05	0.00137331
B3GNT5	2.29138	29.5739	3.69004	5e-05	0.00137331
BACH1	5.77805	107.899	4.22295	5e-05	0.00137331
BACH2	3.13814	16.2164	2.36947	0.0045	0.0433966
BATF	9.64064	84.7548	3.13609	0.00545	0.0497677
BATF3	5.92099	857.885	7.1788	5e-05	0.00137331
BAZ1A	10.4609	96.1375	3.20009	5e-05	0.00137331
BAZ2A	6.88041	33.1292	2.26754	0.00015	0.00322964
BCL2A1	0.622534	135.806	7.76917	5e-05	0.00137331
BCL2A1	33.229	1400.94	5.3978	0.0001	0.00235366
BCL2L1	15.7554	70.8071	2.16805	5e-05	0.00137331
BCL2L11	15.0712	97.9468	2.70021	5e-05	0.00137331
BCL2L15	10.8605	56.8841	2.38894	0.0002	0.00404613
BCL3	16.1195	798.657	5.63069	5e-05	0.00137331
BCL3	1.88034	59.5934	4.98609	5e-05	0.00137331
BCL6	13.2758	207.199	3.96414	5e-05	0.00137331
BCL6	2.38011	95.752	5.3302	5e-05	0.00137331
BHLHE40	34.5251	723.329	4.38894	5e-05	0.00137331
BIN2	30.9017	265.291	3.10182	5e-05	0.00137331
BIN3	13.1687	51.5063	1.96764	0.0002	0.00404613
BIRC2,BIRC3	37.8251	1212.3	5.00226	5e-05	0.00137331
BLZF1	8.00434	32.4543	2.01956	0.0004	0.00693591
BNIP1,CREBRF	8.26127	37.1921	2.17056	0.00025	0.00483017
BNIP3	46.7674	262.715	2.48992	5e-05	0.00137331
BNIP3L	62.0307	254.061	2.03412	0.0008	0.0119393
BOLA-A,ENSBTAG00000001476,ENSBTAG00000007075,ENSBTAG00000012208,ENSBTAG00000022590	291.522	1438.62	2.30301	0.00055	0.00889632
BRAF	2.68551	37.4328	3.80103	0.0017	0.0210931
BRD4	14.9976	65.3293	2.123	0.00025	0.00483017
BRF2	4.35715	19.713	2.17769	0.00025	0.00483017
BRWD3	1.32046	6.20041	2.23133	0.00255	0.0286244
BST1	1.28726	98.3222	6.25514	5e-05	0.00137331
bta-mir-101-1	1.13258	21.9892	4.27911	0.0011	0.0152426
bta-mir-142	1.15447	27.8349	4.5916	5e-05	0.00137331
bta-mir-146a	1.04499	51.7551	5.63014	0.0005	0.00826406
bta-mir-192,bta-mir-194-2	4.38997	24.8175	2.49907	0.0002	0.00404613
bta-mir-221,bta-mir-222	2.37125	56.0144	4.56208	0.0002	0.00404613
bta-mir-223	5.58515	126.722	4.50392	0.0015	0.0192357
bta-mir-23a,bta-mir-24-2,bta-mir-27a	3.14855	70.4497	4.48384	5e-05	0.00137331
bta-mir-2402	0.0889336	3.1945	5.16672	0.0018	0.0220142
bta-mir-29b-2,bta-mir-29c	1.00761	12.6001	3.64443	0.00045	0.0075999
bta-mir-3613a	1.19316	15.7392	3.7215	0.0009	0.0130721
bta-mir-371	0.064803	21.3033	8.3608	0.0009	0.0130721
bta-mir-374b,bta-mir-421,bta-mir-545	4.36672	35.9059	3.0396	0.00365	0.0372575
BTG1	178.734	3960.44	4.46978	0.0002	0.00404613
BTG2	17.5499	336.233	4.25992	0.0043	0.0420315
BTG3	21.0757	72.0518	1.77345	0.00135	0.0177775
BTRC	3.11194	31.2214	3.32665	5e-05	0.00137331
C10orf54	17.5981	411.678	4.54802	0.0014	0.018274
C12orf75	4.27312	82.4023	4.26932	5e-05	0.00137331
C15orf48	32.5783	1021.58	4.97075	5e-05	0.00137331
C16orf54	13.8972	83.7227	2.59083	0.00015	0.00322964
C19orf38,DNM2	48.0802	269.402	2.48625	0.0008	0.0119393
C19orf66	18.2015	136.6	2.90783	5e-05	0.00137331
C19orf71,FZR1	23.0336	95.7	2.05478	0.00225	0.0260726
C1RL	1.93769	24.7048	3.67238	5e-05	0.00137331
C21orf91	6.57293	83.1852	3.66172	5e-05	0.00137331
C3orf38	5.79964	41.1166	2.82569	0.0025	0.0282157
C5AR2,DHX34	9.5994	210.433	4.45427	5e-05	0.00137331
C5orf15	10.039	30.7812	1.61644	0.00175	0.0215557
C5orf51	9.13209	31.74	1.79728	0.0008	0.0119393
C6orf89	5.5655	19.1525	1.78295	0.0018	0.0220142
C7orf50	15.8386	384.458	4.60131	5e-05	0.00137331
CA4	0.319545	20.1958	5.9819	0.00015	0.00322964
CAMK1G	0.775971	9.44365	3.60527	0.00505	0.0471392
CAPZA1	63.1545	227.252	1.84733	0.00095	0.0136322
CARD6	8.05436	23.1983	1.52618	0.0029	0.031488
CASP4	21.2105	682.865	5.00875	5e-05	0.00137331
CASP7	4.98287	16.5724	1.73374	0.0029	0.031488
CASS4	2.66517	63.463	4.57362	5e-05	0.00137331
CATIP	0.410283	3.14637	2.939	0.00425	0.0416909
CBL	4.1483	23.0168	2.47209	0.0001	0.00235366
CCBE1	0	0.3306	inf	5e-05	0.00137331
CCDC112	1.23792	14.6298	3.56292	0.00015	0.00322964
CCDC136	0.203896	1.34318	2.71975	0.0032	0.0338647
CCDC146	2.00903	59.5045	4.88842	5e-05	0.00137331
CCDC186	2.8929	13.4499	2.21701	0.0001	0.00235366
CCDC88B,RPS6KA4	9.19582	50.0982	2.44571	0.0001	0.00235366
CCL14	439.851	10501.5	4.57744	0.0026	0.0290546
CCL16	3.27594	45.0738	3.78231	0.0001	0.00235366
CCL2	78.0867	777.006	3.31478	5e-05	0.00137331
CCL24	1.79813	7.1567	1.99279	0.0019	0.0229392
CCL4	46.1602	421.546	3.19097	5e-05	0.00137331
CCL8	3.2801	47.8553	3.86687	5e-05	0.00137331
CCM2L	0.0794084	10.8963	7.10033	0.0004	0.00693591
CCNJL	0.797642	20.6296	4.69283	5e-05	0.00137331
CCNL1	21.1643	602.368	4.83094	5e-05	0.00137331
CCNY,CREM	71.9069	539.387	2.90712	0.0004	0.00693591
CCPG1,ENSBTAG00000012408	17.6943	145.318	3.03786	0.00065	0.0101601
CCR2	3.23329	15.1403	2.22732	0.0002	0.00404613
CCR3	0.499129	20.7645	5.37856	5e-05	0.00137331
CCR5	2.95675	16.2005	2.45396	0.00015	0.00322964
CCR6	5.04364	28.5905	2.503	0.0036	0.0368683
CCRL2	9.78794	902.166	6.52624	5e-05	0.00137331
CCSMST1	33.6935	127.663	1.92179	0.0008	0.0119393
CD101,PTGFRN	4.76884	63.5783	3.73682	5e-05	0.00137331
CD14	68.3112	636.311	3.21954	5e-05	0.00137331
CD163	15.8549	57.7446	1.86476	0.0004	0.00693591
CD164	76.6958	808.534	3.39809	0.0001	0.00235366
CD207	0.513086	4.72158	3.202	0.0004	0.00693591
CD274	16.2216	332.759	4.35849	5e-05	0.00137331
CD300LB	3.05522	37.4002	3.6137	0.0027	0.0298634
CD37	27.2097	163.647	2.58839	5e-05	0.00137331
CD40	4.53961	66.6515	3.876	5e-05	0.00137331
CD44	200.391	1147.9	2.51812	0.0052	0.0481211
CD47	32.883	194.64	2.5654	0.0001	0.00235366
CD48	82.0024	776.227	3.24274	5e-05	0.00137331
CD53	120.658	1297.58	3.42682	5e-05	0.00137331
CD55	7.68636	327.699	5.41393	5e-05	0.00137331
CD68	268.428	995.504	1.89089	0.00045	0.0075999
CD69	22.9516	748.859	5.02803	5e-05	0.00137331
CD69,ENSBTAG00000039980	0.681139	76.2555	6.80675	0.0024	0.0273568
CD82	35.984	1352.22	5.23183	5e-05	0.00137331
CDA	5.0793	365.564	6.16935	5e-05	0.00137331
CDC42SE1	40.7325	182.423	2.16303	0.00035	0.00626037
CDC6	0.704786	7.15443	3.34358	0.00055	0.00889632
CDK17	5.35209	103.301	4.2706	0.00045	0.0075999
CDKN1A	41.7524	365.616	3.1304	5e-05	0.00137331
CDKN2D	11.4754	160.341	3.80453	5e-05	0.00137331
CDS2	22.4272	285.197	3.66864	0.0001	0.00235366
CELF2	12.8067	48.0731	1.90833	0.00425	0.0416909
CELSR2	0.425355	6.9507	4.03042	5e-05	0.00137331
CEP120	3.1865	28.4445	3.15811	5e-05	0.00137331
CERS6	1.31216	6.61722	2.33428	0.00045	0.0075999
CFP,ELK1	30.6884	159.092	2.3741	5e-05	0.00137331
CHD1	4.33243	48.986	3.49912	5e-05	0.00137331
CHERP	6.26987	20.6618	1.72046	0.00175	0.0215557
CHI3L1,MYBPH	16.7836	215.548	3.68289	5e-05	0.00137331
CHIC2	5.07176	57.8711	3.51229	5e-05	0.00137331
CHML	1.85445	29.7714	4.00486	0.0042	0.0413349
CHMP2B	6.30142	19.3662	1.61979	0.00115	0.0157565
CHRM3	0.234587	3.07354	3.71171	0.0012	0.0162977
CHST11	3.64124	45.1525	3.6323	5e-05	0.00137331
CHST15	6.782	132.757	4.29094	5e-05	0.00137331
CHSY1	4.51496	86.1855	4.25466	5e-05	0.00137331
CIPC	5.6654	16.1444	1.51078	0.00385	0.0387403
CKAP2L	0.750678	5.57968	2.89392	0.00025	0.00483017
CLASRP,RELB	24.5073	246.83	3.33223	5e-05	0.00137331
CLCN7	14.5784	105.357	2.85339	5e-05	0.00137331
CLEC12A	9.71717	103.018	3.40621	5e-05	0.00137331
CLEC5A	13.4339	44.8603	1.73956	0.0053	0.0487801
CLK1	35.0938	151.162	2.10681	0.00195	0.0233969
CLK2	12.5657	95.4177	2.92477	5e-05	0.00137331
CLK3	20.6694	76.8846	1.8952	0.00075	0.0113481
CLK4	14.0031	82.9838	2.56709	5e-05	0.00137331
CMIP	28.7764	142.903	2.31208	5e-05	0.00137331
CNR2	0.905169	13.1019	3.85545	5e-05	0.00137331
COL6A3	0.171551	1.3822	3.01026	0.0018	0.0220142
COLGALT1,FAM129C	13.5732	34.6591	1.35247	0.00375	0.0380331
CORO2A	3.56674	60.7282	4.08969	5e-05	0.00137331
CORO6,SSH2	15.6554	193.442	3.62717	5e-05	0.00137331
COTL1	259.725	1535.97	2.56409	0.0009	0.0130721
COX19	11.9157	50.62	2.08684	0.00015	0.00322964
CPB2	0.681947	23.0329	5.07789	5e-05	0.00137331
CPD	11.1154	102.585	3.20618	5e-05	0.00137331
CPNE2	1.50118	14.1123	3.23279	5e-05	0.00137331
CPNE5	0.221354	2.91385	3.7185	0.0014	0.018274
CPT1A	14.946	67.084	2.16621	0.0002	0.00404613
CREBBP	8.81009	60.0276	2.7684	5e-05	0.00137331
CRISPLD2	20.7036	162.41	2.97169	5e-05	0.00137331
CRKL	21.622	202.463	3.22709	0.00015	0.00322964
CRTC3	4.54606	42.1348	3.21232	5e-05	0.00137331
CSF1	13.7647	560.079	5.34659	5e-05	0.00137331
CSF2RA	6.52969	128.034	4.29337	5e-05	0.00137331
CSF3	0.422782	13.0371	4.94656	5e-05	0.00137331
CSF3R,ENSBTAG00000024097	57.1536	2548.91	5.47889	5e-05	0.00137331
CSK	45.6114	140.113	1.61913	0.0029	0.031488
CSNK1A1	51.3	344.847	2.74893	0.0002	0.00404613
CSRNP1	17.0872	219.337	3.68216	5e-05	0.00137331
CTSF	18.0908	71.6875	1.98646	0.00015	0.00322964
CTSH	135.713	483.185	1.83202	0.00285	0.0310731
CWC22	3.55651	23.8906	2.74791	0.0006	0.00954602
CXCL16	82.6796	417.077	2.33471	0.00175	0.0215557
CXorf21	5.25512	30.0107	2.51368	0.00125	0.0168072
CXorf23	2.14211	17.2572	3.0101	5e-05	0.00137331
CYBA	109.212	1020.09	3.22349	5e-05	0.00137331
CYBB	14.1454	114.779	3.02045	0.0022	0.025641
CYLD	11.9444	205.507	4.10479	5e-05	0.00137331
CYLD	1.19625	28.3314	4.5658	0.00335	0.0349903
CYP27B1	0.58357	19.5255	5.06431	5e-05	0.00137331
CYSTM1	140.205	780.602	2.47705	5e-05	0.00137331
CYTH4	14.7003	604.857	5.36267	5e-05	0.00137331
DAAM2	0.981336	20.2842	4.36947	0.00095	0.0136322
DAGLB,KDELR2	62.9455	711.36	3.4984	0.00185	0.0224897
DAPP1	2.81368	14.846	2.39954	5e-05	0.00137331
DAZAP2	138.594	685.255	2.30578	0.0003	0.00556837
DCBLD1	2.09784	23.0315	3.45663	5e-05	0.00137331
DCK	2.74706	21.9482	2.99814	0.00015	0.00322964
DCSTAMP	0.818211	11.0578	3.75645	0.0016	0.0201708
DDIT3	27.8249	225.876	3.02108	0.0035	0.0361084
DDX17	54.9288	191.222	1.79961	0.00395	0.0394855
DDX39A	26.5265	117.73	2.14997	0.00165	0.0206434
DDX3X	55.2184	471.237	3.09323	0.0004	0.00693591
DDX41	31.4908	113.853	1.85417	0.00065	0.0101601
DDX6	17.6243	53.6965	1.60726	0.003	0.032261
DEDD2	16.5247	216.944	3.71463	5e-05	0.00137331
DENND3	8.46806	32.4131	1.93648	0.0013	0.0173066
DGAT2,UVRAG	12.573	455.995	5.18062	0.00065	0.0101601
DGKD,SAG	8.40618	71.4056	3.08652	5e-05	0.00137331
DGKG	0.0655349	1.13969	4.12023	0.0001	0.00235366
DHRS13	2.22336	21.751	3.29027	0.00025	0.00483017
DHRS3	43.1267	256.221	2.57074	5e-05	0.00137331
DHRS9	16.532	230.86	3.80368	5e-05	0.00137331
DHX16,PPP1R18	31.6886	255.37	3.01055	5e-05	0.00137331
DHX8	11.695	41.3952	1.82358	0.0001	0.00235366
DIRAS3,WLS	5.7015	1095.8	7.58642	5e-05	0.00137331
DIXDC1	4.53356	36.9086	3.02524	5e-05	0.00137331
DLC1	2.31637	10.0979	2.12411	0.00345	0.0357336
DMXL2	2.54315	206.364	6.34243	5e-05	0.00137331
DNAJB12	3.55576	57.1856	4.00742	0.0031	0.0330664
DNAJB13	0.409782	4.2194	3.36411	0.0001	0.00235366
DNAJC25	3.52402	15.614	2.14754	0.00445	0.0430801
DNASE1L1	18.8416	79.4709	2.0765	0.0025	0.0282157
DOK3	1.53371	26.7404	4.12393	5e-05	0.00137331
DRAM1	5.22033	46.6085	3.15838	5e-05	0.00137331
DTX2,UPK3B	7.51724	24.1406	1.68319	0.0035	0.0361084
DTX3L	10.5496	74.6526	2.82301	0.00065	0.0101601
DUSP1	30.5052	3289.79	6.7528	5e-05	0.00137331
DUSP16	3.64843	15.757	2.11064	0.00055	0.00889632
DUSP2	65.2336	3076.21	5.5594	5e-05	0.00137331
DUSP6	33.595	1983.98	5.884	5e-05	0.00137331
DYSF	1.0829	18.1894	4.07013	5e-05	0.00137331
E2F2	2.443	112.107	5.52008	5e-05	0.00137331
E2F3	1.09213	12.7741	3.548	5e-05	0.00137331
ECE1	9.52541	228.209	4.58243	5e-05	0.00137331
ECM1	6.26883	21.227	1.75963	0.0024	0.0273568
EDEM1	21.08	189.671	3.16955	5e-05	0.00137331
EDN1	0.946656	24.8051	4.71165	5e-05	0.00137331
EFHD2	61.5096	727.885	3.56483	5e-05	0.00137331
EGLN3	9.17456	126.519	3.78557	5e-05	0.00137331
EGR1	11.6674	369.063	4.98331	5e-05	0.00137331
EGR2	9.54174	91.5063	3.26155	5e-05	0.00137331
EGR3	3.64835	26.3382	2.85184	0.00015	0.00322964
EHBP1L1	14.3541	110.124	2.9396	5e-05	0.00137331
EHD1	41.7694	292.89	2.80984	5e-05	0.00137331
EIF4G3	6.27457	24.8526	1.98581	0.00135	0.0177775
ELF4	8.04393	40.3563	2.32682	0.0004	0.00693591
ELL,ISYNA1	11.9759	174.389	3.8641	5e-05	0.00137331
ELL2	36.3048	344.229	3.24514	0.00015	0.00322964
ELN	0.178465	17.4165	6.60867	5e-05	0.00137331
EMB	17.5716	192.261	3.45175	0.00015	0.00322964
EMILIN2	19.3381	162.389	3.06993	5e-05	0.00137331
EMP3	41.0089	227.9	2.4744	5e-05	0.00137331
ENKUR	0.707478	32.4824	5.52083	0.0014	0.018274
EOGT	1.96642	7.40461	1.91285	0.0038	0.038406
EP300	9.93789	62.0375	2.64213	0.0003	0.00556837
EPG5	2.01048	31.2088	3.95634	5e-05	0.00137331
ERO1A	7.37072	40.8401	2.47011	0.00015	0.00322964
ERO1B	2.22232	8.04044	1.85521	0.00205	0.0243112
ERP44	26.0582	99.336	1.93058	0.0002	0.00404613
ETF1	35.1742	144.277	2.03625	0.00065	0.0101601
ETNK1	9.94659	35.1537	1.8214	0.0008	0.0119393
ETS2	9.67376	435.511	5.49249	5e-05	0.00137331
ETV3	5.34374	17.7351	1.73069	0.0037	0.037638
ETV6	10.4745	66.063	2.65697	0.003	0.032261
EVI2B	36.1554	342.76	3.24492	5e-05	0.00137331
EYA3	7.36836	34.3465	2.22075	0.00015	0.00322964
EZH1	11.8059	36.0431	1.61021	0.0041	0.0406057
EZH2	12.0318	46.0303	1.93573	0.00285	0.0310731
F13A1	5.95382	67.8823	3.51115	5e-05	0.00137331
F5	1.10377	25.7357	4.54327	5e-05	0.00137331
FAM101B	19.3178	90.3432	2.22549	0.0001	0.00235366
FAM111A	0.542427	7.10992	3.71233	0.0014	0.018274
FAM129A	7.97689	354.602	5.47423	5e-05	0.00137331
FAM192A	10.9017	38.7802	1.83077	0.00065	0.0101601
FAM212A	1.04386	6.09631	2.54601	0.00185	0.0224897
FAM45A	9.14616	94.5716	3.37017	5e-05	0.00137331
[truncated: 1,026 more rows]
