# Supplementary material for: Comparative transcriptome analysis of mammary epithelial cells at different stages of lactation reveals wide differences in gene expression and pathways regulating milk synthesis between Jersey and Kashmiri cattle
Source: PLoS One. 2019 Feb 5;14(2):e0211773. doi: 10.1371/journal.pone.0211773 (PMC6363229; doi:10.1371/journal.pone.0211773)
Supplement: S5 Table — (XLSX) [file pone.0211773.s005.xlsx]

## Sheet: Table S5-a
	Table S5a: Protein-Protein interaction between top 20 differentially expressed major milk candidate genes at each lactation stage comparison in Kashmiri cattle using STRING database
	#node1	node2	node1_string_internal_id	node2_string_internal_id	node1_external_id	node2_external_id	neighborhood_on_chromosome	gene_fusion	phylogenetic_cooccurrence	homology	coexpression	experimentally_determined_interaction	database_annotated	automated_textmining	combined_score
	ACACA	FASN	2047966	2047099	9913.ENSBTAP00000023364	9913.ENSBTAP00000021260	0.094	0	0	0	0.848	0	0.967	0.845	0.999
	SPTLC2	SPTLC1	2049615	2039498	9913.ENSBTAP00000027289	9913.ENSBTAP00000002872	0	0	0.526	0.753	0.268	0.889	0.9	0.828	0.993
	ACACA	ACSS2	2047966	2045592	9913.ENSBTAP00000023364	9913.ENSBTAP00000017694	0.357	0	0	0	0.267	0.179	0.9	0.742	0.988
	ACACA	ACSS1	2047966	2040656	9913.ENSBTAP00000023364	9913.ENSBTAP00000005606	0.357	0	0	0	0.267	0.179	0.9	0.65	0.984
	SGPL1	SPHK2	2053336	2043714	9913.ENSBTAP00000044620	9913.ENSBTAP00000013019	0	0	0	0	0	0.2	0.9	0.691	0.973
	LPIN1	DGAT1	2052357	2051699	9913.ENSBTAP00000040997	9913.ENSBTAP00000037256	0	0	0	0	0.076	0.175	0.9	0.477	0.954
	FASN	ACSL1	2047099	2040693	9913.ENSBTAP00000021260	9913.ENSBTAP00000005684	0	0	0	0	0.054	0	0.9	0.453	0.943
	FASN	SREBF1	2047099	2042633	9913.ENSBTAP00000021260	9913.ENSBTAP00000010372	0	0	0	0	0.172	0	0	0.926	0.936
	LPIN1	LPL	2052357	2045322	9913.ENSBTAP00000040997	9913.ENSBTAP00000017086	0	0	0	0	0.053	0	0.9	0.301	0.928
	OXCT1	ACACA	2053268	2047966	9913.ENSBTAP00000044368	9913.ENSBTAP00000023364	0.823	0	0	0	0.131	0	0	0.551	0.924
	OXCT1	BDH1	2053268	2038484	9913.ENSBTAP00000044368	9913.ENSBTAP00000000573	0	0	0	0	0.052	0	0.9	0.177	0.915
	PAEP	LALBA	2046343	2041530	9913.ENSBTAP00000019538	9913.ENSBTAP00000007701	0	0	0	0	0.16	0	0	0.898	0.91
	B4GALT6	UGCG	2055915	2052462	9913.ENSBTAP00000053706	9913.ENSBTAP00000041368	0	0	0	0	0	0	0.9	0.097	0.905
	ACSS2	ACSS1	2045592	2040656	9913.ENSBTAP00000017694	9913.ENSBTAP00000005606	0	0	0.533	0.942	0	0	0.9	0.376	0.904
	SREBF2	SREBF1	2046108	2042633	9913.ENSBTAP00000018956	9913.ENSBTAP00000010372	0	0	0	0.901	0	0	0.9	0.436	0.904
	CSN3	CSN2	2050172	2039716	9913.ENSBTAP00000028685	9913.ENSBTAP00000003409	0	0	0	0	0.097	0.112	0	0.883	0.897
	PPARGC1A	PPARG	2054248	2052517	9913.ENSBTAP00000048844	9913.ENSBTAP00000041555	0	0	0	0	0	0.239	0.54	0.66	0.87
	LPL	ACSL1	2045322	2040693	9913.ENSBTAP00000017086	9913.ENSBTAP00000005684	0	0	0	0	0.054	0	0.8	0.352	0.866
	LOC514750	SREBF1	2045370	2042633	9913.ENSBTAP00000017197	9913.ENSBTAP00000010372	0	0	0	0	0	0.136	0.8	0.222	0.853
	PPARG	LPL	2052517	2045322	9913.ENSBTAP00000041555	9913.ENSBTAP00000017086	0	0	0	0	0.053	0	0.54	0.671	0.844
	CSN1S1	CSN2	2042531	2039716	9913.ENSBTAP00000010119	9913.ENSBTAP00000003409	0	0	0	0	0.212	0	0	0.81	0.843
	PAEP	CSN2	2046343	2039716	9913.ENSBTAP00000019538	9913.ENSBTAP00000003409	0	0	0	0	0.16	0	0	0.81	0.833
	CSN3	CSN1S1	2050172	2042531	9913.ENSBTAP00000028685	9913.ENSBTAP00000010119	0	0	0	0	0.111	0	0	0.811	0.824
	CSN1S1	CSN1S2	2042531	2041070	9913.ENSBTAP00000010119	9913.ENSBTAP00000006590	0	0	0	0	0.054	0	0	0.81	0.812
	CSN3	PAEP	2050172	2046343	9913.ENSBTAP00000028685	9913.ENSBTAP00000019538	0	0	0	0	0	0	0	0.81	0.81
	LALBA	CSN2	2041530	2039716	9913.ENSBTAP00000007701	9913.ENSBTAP00000003409	0	0	0	0	0.212	0	0	0.768	0.809
	ACACA	ACSL1	2047966	2040693	9913.ENSBTAP00000023364	9913.ENSBTAP00000005684	0.071	0	0	0	0.239	0	0.405	0.596	0.807
	SLC2A1	SLC2A4	2052217	2043348	9913.ENSBTAP00000040563	9913.ENSBTAP00000012109	0	0	0.533	0.976	0	0	0.8	0.792	0.806
	ACACA	ME1	2047966	2041427	9913.ENSBTAP00000023364	9913.ENSBTAP00000007465	0.07	0	0	0	0.114	0.102	0.405	0.62	0.802
	CSN1S1	LALBA	2042531	2041530	9913.ENSBTAP00000010119	9913.ENSBTAP00000007701	0	0	0	0	0.172	0	0	0.767	0.799
	PAEP	CSN1S1	2046343	2042531	9913.ENSBTAP00000019538	9913.ENSBTAP00000010119	0	0	0	0	0.16	0	0	0.768	0.796
	FASN	LPL	2047099	2045322	9913.ENSBTAP00000021260	9913.ENSBTAP00000017086	0	0	0	0	0	0	0	0.788	0.788
	CSN3	LALBA	2050172	2041530	9913.ENSBTAP00000028685	9913.ENSBTAP00000007701	0	0	0	0	0.111	0	0	0.77	0.786
	CSN3	CSN1S2	2050172	2041070	9913.ENSBTAP00000028685	9913.ENSBTAP00000006590	0	0	0	0	0.053	0	0	0.765	0.767
	PPARGC1A	SLC2A4	2054248	2043348	9913.ENSBTAP00000048844	9913.ENSBTAP00000012109	0	0	0	0	0.049	0	0.408	0.605	0.758
	ABCG2	ABCA1	2054881	2049723	9913.ENSBTAP00000051068	9913.ENSBTAP00000027538	0.27	0	0	0.621	0.129	0.102	0.506	0.419	0.728
	FASN	SREBF2	2047099	2046108	9913.ENSBTAP00000021260	9913.ENSBTAP00000018956	0	0	0	0	0.071	0	0	0.71	0.72
	PPARGC1A	LPL	2054248	2045322	9913.ENSBTAP00000048844	9913.ENSBTAP00000017086	0	0	0	0	0	0	0.54	0.408	0.716
	ABCA1	SREBF1	2049723	2042633	9913.ENSBTAP00000027538	9913.ENSBTAP00000010372	0	0	0	0	0	0.086	0	0.692	0.707
	LPL	SLC2A4	2045322	2043348	9913.ENSBTAP00000017086	9913.ENSBTAP00000012109	0	0	0	0	0.052	0	0	0.701	0.705
	PPARG	ABCA1	2052517	2049723	9913.ENSBTAP00000041555	9913.ENSBTAP00000027538	0	0	0	0	0	0.088	0.197	0.622	0.699
	ACACA	SREBF1	2047966	2042633	9913.ENSBTAP00000023364	9913.ENSBTAP00000010372	0	0	0	0	0.106	0	0	0.672	0.695
	CSN1S2	CSN2	2041070	2039716	9913.ENSBTAP00000006590	9913.ENSBTAP00000003409	0	0	0	0	0.053	0	0	0.69	0.693
	LPL	SREBF1	2045322	2042633	9913.ENSBTAP00000017086	9913.ENSBTAP00000010372	0	0	0	0	0	0	0	0.686	0.686
	DGAT1	ACACA	2051699	2047966	9913.ENSBTAP00000037256	9913.ENSBTAP00000023364	0	0	0	0	0.07	0	0	0.655	0.666
	SCAP	SREBF1	2046991	2042633	9913.ENSBTAP00000020961	9913.ENSBTAP00000010372	0	0	0	0	0.055	0.112	0	0.634	0.666
	PPARG	FASN	2052517	2047099	9913.ENSBTAP00000041555	9913.ENSBTAP00000021260	0	0	0	0	0	0.07	0	0.636	0.647
	FASN	THRSP	2047099	2044684	9913.ENSBTAP00000021260	9913.ENSBTAP00000015490	0	0	0	0	0.205	0	0	0.569	0.643
	SPTLC2	ACACA	2049615	2047966	9913.ENSBTAP00000027289	9913.ENSBTAP00000023364	0.067	0	0	0	0.096	0	0	0.609	0.641
	ACACA	SPTLC1	2047966	2039498	9913.ENSBTAP00000023364	9913.ENSBTAP00000002872	0.067	0	0	0	0.096	0	0	0.606	0.638
	LPL	ME1	2045322	2041427	9913.ENSBTAP00000017086	9913.ENSBTAP00000007465	0	0	0	0	0	0	0.464	0.351	0.637
	ABCG2	DGAT1	2054881	2051699	9913.ENSBTAP00000051068	9913.ENSBTAP00000037256	0	0	0	0	0.052	0.07	0	0.62	0.635
	PPARG	SLC2A4	2052517	2043348	9913.ENSBTAP00000041555	9913.ENSBTAP00000012109	0	0	0	0	0	0	0	0.633	0.633
	ACSS2	ME1	2045592	2041427	9913.ENSBTAP00000017694	9913.ENSBTAP00000007465	0.059	0	0	0	0.099	0.061	0.514	0.189	0.629
	ME1	ACSS1	2041427	2040656	9913.ENSBTAP00000007465	9913.ENSBTAP00000005606	0.059	0	0	0	0.099	0.061	0.514	0.187	0.628
	FASN	SLC2A4	2047099	2043348	9913.ENSBTAP00000021260	9913.ENSBTAP00000012109	0	0	0	0	0.046	0	0	0.626	0.628
	LALBA	CSN1S2	2041530	2041070	9913.ENSBTAP00000007701	9913.ENSBTAP00000006590	0	0	0	0	0	0	0	0.62	0.62
	SREBF1	INSIG1	2042633	2039136	9913.ENSBTAP00000010372	9913.ENSBTAP00000002084	0	0	0	0	0.052	0.098	0	0.591	0.62
	PAEP	CSN1S2	2046343	2041070	9913.ENSBTAP00000019538	9913.ENSBTAP00000006590	0	0	0	0	0	0	0	0.62	0.62
	SCAP	SREBF2	2046991	2046108	9913.ENSBTAP00000020961	9913.ENSBTAP00000018956	0	0	0	0	0.055	0.111	0	0.582	0.618
	FASN	ESR1	2047099	2042242	9913.ENSBTAP00000021260	9913.ENSBTAP00000009422	0	0	0	0	0	0.07	0	0.605	0.617
	FABP3	LPL	2047559	2045322	9913.ENSBTAP00000022375	9913.ENSBTAP00000017086	0	0	0	0	0.053	0	0.237	0.51	0.615
	SGPL1	SPTLC1	2053336	2039498	9913.ENSBTAP00000044620	9913.ENSBTAP00000002872	0	0	0	0	0.061	0.112	0	0.56	0.601
	FASN	ACSS2	2047099	2045592	9913.ENSBTAP00000021260	9913.ENSBTAP00000017694	0	0	0	0	0.395	0	0	0.364	0.599
	INSIG2	SCAP	2056110	2046991	9913.ENSBTAP00000053974	9913.ENSBTAP00000020961	0	0	0	0	0.05	0.105	0	0.561	0.594
	SGPL1	SPTLC2	2053336	2049615	9913.ENSBTAP00000044620	9913.ENSBTAP00000027289	0	0	0	0	0.068	0.352	0	0.373	0.588
	LPIN1	SREBF1	2052357	2042633	9913.ENSBTAP00000040997	9913.ENSBTAP00000010372	0	0	0	0	0	0	0	0.587	0.587
	DGAT1	FASN	2051699	2047099	9913.ENSBTAP00000037256	9913.ENSBTAP00000021260	0	0	0	0	0	0	0	0.585	0.585
	ABCA1	SPTLC1	2049723	2039498	9913.ENSBTAP00000027538	9913.ENSBTAP00000002872	0	0	0	0	0.054	0.208	0	0.485	0.58
	HK2	ACACA	2055590	2047966	9913.ENSBTAP00000053231	9913.ENSBTAP00000023364	0	0	0	0	0.089	0	0	0.557	0.579
	ABCA1	ESR1	2049723	2042242	9913.ENSBTAP00000027538	9913.ENSBTAP00000009422	0	0	0	0	0	0.088	0.394	0.299	0.578
	ABCA1	LPL	2049723	2045322	9913.ENSBTAP00000027538	9913.ENSBTAP00000017086	0	0	0	0	0	0	0	0.576	0.576
	INSIG2	SREBF1	2056110	2042633	9913.ENSBTAP00000053974	9913.ENSBTAP00000010372	0	0	0	0	0.052	0.098	0	0.538	0.57
	SCAP	INSIG1	2046991	2039136	9913.ENSBTAP00000020961	9913.ENSBTAP00000002084	0	0	0	0	0.05	0.105	0	0.535	0.57
	ACACA	SREBF2	2047966	2046108	9913.ENSBTAP00000023364	9913.ENSBTAP00000018956	0	0	0	0	0.106	0	0	0.531	0.563
	ABCA1	FASN	2049723	2047099	9913.ENSBTAP00000027538	9913.ENSBTAP00000021260	0	0	0	0	0.055	0	0	0.556	0.562
	DGAT1	LPL	2051699	2045322	9913.ENSBTAP00000037256	9913.ENSBTAP00000017086	0	0	0	0	0	0	0	0.561	0.561
	DGAT1	ACSL1	2051699	2040693	9913.ENSBTAP00000037256	9913.ENSBTAP00000005684	0	0	0	0	0.168	0	0	0.494	0.561
	LPIN1	ACSL1	2052357	2040693	9913.ENSBTAP00000040997	9913.ENSBTAP00000005684	0	0	0	0	0.054	0	0	0.553	0.559
	GPAM	SREBF1	2044820	2042633	9913.ENSBTAP00000015811	9913.ENSBTAP00000010372	0	0	0	0	0.052	0	0	0.54	0.545
	FADS2	ACSL1	2046831	2040693	9913.ENSBTAP00000020610	9913.ENSBTAP00000005684	0	0	0	0	0.052	0	0.263	0.4	0.544
	PPARG	FABP3	2052517	2047559	9913.ENSBTAP00000041555	9913.ENSBTAP00000022375	0	0	0	0	0	0.098	0.144	0.453	0.54
	FASN	GPAM	2047099	2044820	9913.ENSBTAP00000021260	9913.ENSBTAP00000015811	0	0	0	0	0.131	0	0	0.489	0.538
	PPARG	SREBF1	2052517	2042633	9913.ENSBTAP00000041555	9913.ENSBTAP00000010372	0	0	0	0	0	0.067	0	0.519	0.532
	LPIN1	ACACA	2052357	2047966	9913.ENSBTAP00000040997	9913.ENSBTAP00000023364	0	0	0	0	0.056	0	0	0.518	0.526
	SPHK2	SPTLC1	2043714	2039498	9913.ENSBTAP00000013019	9913.ENSBTAP00000002872	0.06	0	0	0	0.054	0.079	0	0.483	0.52
	SPTLC2	SPHK2	2049615	2043714	9913.ENSBTAP00000027289	9913.ENSBTAP00000013019	0.06	0	0	0	0.044	0.102	0	0.47	0.515
	LPL	ESR1	2045322	2042242	9913.ENSBTAP00000017086	9913.ENSBTAP00000009422	0	0	0	0	0	0	0.215	0.408	0.515
	FABP3	ACSL1	2047559	2040693	9913.ENSBTAP00000022375	9913.ENSBTAP00000005684	0	0	0	0	0.065	0	0	0.499	0.511
	PPARGC1A	ESR1	2054248	2042242	9913.ENSBTAP00000048844	9913.ENSBTAP00000009422	0	0	0	0	0	0.239	0.225	0.236	0.51
	PPARGC1A	FASN	2054248	2047099	9913.ENSBTAP00000048844	9913.ENSBTAP00000021260	0	0	0	0	0	0	0	0.509	0.509
	ACACA	SLC2A4	2047966	2043348	9913.ENSBTAP00000023364	9913.ENSBTAP00000012109	0	0	0	0	0.057	0	0	0.499	0.507
	FASN	FADS2	2047099	2046831	9913.ENSBTAP00000021260	9913.ENSBTAP00000020610	0	0	0	0	0.129	0	0	0.452	0.503
	LPIN1	FABP3	2052357	2047559	9913.ENSBTAP00000040997	9913.ENSBTAP00000022375	0	0	0	0	0	0	0	0.499	0.499
	FADS2	ACSS2	2046831	2045592	9913.ENSBTAP00000020610	9913.ENSBTAP00000017694	0	0	0	0	0.054	0	0.291	0.312	0.498
	SLC2A4	SREBF1	2043348	2042633	9913.ENSBTAP00000012109	9913.ENSBTAP00000010372	0	0	0	0	0	0.072	0	0.48	0.497
	FASN	ME1	2047099	2041427	9913.ENSBTAP00000021260	9913.ENSBTAP00000007465	0	0	0	0	0.111	0	0	0.452	0.492
	ABCA1	SREBF2	2049723	2046108	9913.ENSBTAP00000027538	9913.ENSBTAP00000018956	0	0	0	0	0	0.086	0	0.465	0.49
	UGCG	SPTLC2	2052462	2049615	9913.ENSBTAP00000041368	9913.ENSBTAP00000027289	0	0	0	0	0	0	0	0.488	0.488
	OXCT1	SLC2A4	2053268	2043348	9913.ENSBTAP00000044368	9913.ENSBTAP00000012109	0	0	0	0	0	0	0	0.483	0.483
	PPARGC1A	ME1	2054248	2041427	9913.ENSBTAP00000048844	9913.ENSBTAP00000007465	0	0	0	0	0	0	0.464	0.07	0.48
	ACACA	GPAM	2047966	2044820	9913.ENSBTAP00000023364	9913.ENSBTAP00000015811	0	0	0	0	0.265	0	0	0.319	0.478
	PTPLAD2	ACACA	2048056	2047966	9913.ENSBTAP00000023587	9913.ENSBTAP00000023364	0	0	0	0	0.072	0	0	0.455	0.472
	OXCT1	SLC2A1	2053268	2052217	9913.ENSBTAP00000044368	9913.ENSBTAP00000040563	0	0	0	0	0	0	0	0.47	0.47
	PPARGC1A	FABP3	2054248	2047559	9913.ENSBTAP00000048844	9913.ENSBTAP00000022375	0	0	0	0	0.049	0	0.274	0.293	0.469
	FADS1	ACSS2	2050579	2045592	9913.ENSBTAP00000030131	9913.ENSBTAP00000017694	0	0	0	0	0.054	0	0.291	0.271	0.468
	VLDLR	LPL	2053292	2045322	9913.ENSBTAP00000044478	9913.ENSBTAP00000017086	0	0	0	0	0	0.093	0	0.436	0.467
	ACACA	THRSP	2047966	2044684	9913.ENSBTAP00000023364	9913.ENSBTAP00000015490	0	0	0	0	0.061	0	0	0.453	0.464
	ABCA1	OSBP	2049723	2049528	9913.ENSBTAP00000027538	9913.ENSBTAP00000027095	0	0	0	0	0.065	0	0	0.447	0.461
	FASN	INSIG1	2047099	2039136	9913.ENSBTAP00000021260	9913.ENSBTAP00000002084	0	0	0	0	0.054	0	0	0.453	0.46
	LPIN1	THRSP	2052357	2044684	9913.ENSBTAP00000040997	9913.ENSBTAP00000015490	0	0	0	0	0.053	0	0	0.453	0.459
	FABP3	FASN	2047559	2047099	9913.ENSBTAP00000022375	9913.ENSBTAP00000021260	0	0	0	0	0.052	0	0	0.452	0.458
	FADS2	SREBF1	2046831	2042633	9913.ENSBTAP00000020610	9913.ENSBTAP00000010372	0	0	0	0	0.053	0	0	0.452	0.458
	SREBF2	LPL	2046108	2045322	9913.ENSBTAP00000018956	9913.ENSBTAP00000017086	0	0	0	0	0	0	0	0.454	0.454
	PPARGC1A	SLC2A1	2054248	2052217	9913.ENSBTAP00000048844	9913.ENSBTAP00000040563	0	0	0	0	0	0	0.408	0.11	0.451
	FADS1	ACSL1	2050579	2040693	9913.ENSBTAP00000030131	9913.ENSBTAP00000005684	0	0	0	0	0.054	0	0.263	0.277	0.451
	DGAT1	GPAM	2051699	2044820	9913.ENSBTAP00000037256	9913.ENSBTAP00000015811	0	0	0	0	0	0	0	0.45	0.45
	FADS1	SREBF1	2050579	2042633	9913.ENSBTAP00000030131	9913.ENSBTAP00000010372	0	0	0	0	0.053	0	0	0.439	0.446
	GPAM	THRSP	2044820	2044684	9913.ENSBTAP00000015811	9913.ENSBTAP00000015490	0	0	0	0	0.054	0	0	0.438	0.445
	INSIG2	FASN	2056110	2047099	9913.ENSBTAP00000053974	9913.ENSBTAP00000021260	0	0	0	0	0.054	0	0	0.433	0.44
	DGAT1	ACSS2	2051699	2045592	9913.ENSBTAP00000037256	9913.ENSBTAP00000017694	0	0	0	0	0.054	0	0	0.433	0.44
	DGAT1	CSN3	2051699	2050172	9913.ENSBTAP00000037256	9913.ENSBTAP00000028685	0	0	0	0	0	0	0	0.438	0.438
	ACACA	FADS2	2047966	2046831	9913.ENSBTAP00000023364	9913.ENSBTAP00000020610	0	0	0	0	0.096	0	0	0.401	0.435
	ABCA1	SLC2A4	2049723	2043348	9913.ENSBTAP00000027538	9913.ENSBTAP00000012109	0.047	0	0	0	0.054	0.112	0	0.378	0.435
	PPARGC1A	ACSL1	2054248	2040693	9913.ENSBTAP00000048844	9913.ENSBTAP00000005684	0	0	0	0	0	0	0	0.431	0.431
	LPIN1	SREBF2	2052357	2046108	9913.ENSBTAP00000040997	9913.ENSBTAP00000018956	0	0	0	0	0	0	0	0.428	0.428
	HK2	SLC2A8	2055590	2042138	9913.ENSBTAP00000053231	9913.ENSBTAP00000009144	0	0	0	0	0.054	0.072	0	0.4	0.427
	ACACA	LPL	2047966	2045322	9913.ENSBTAP00000023364	9913.ENSBTAP00000017086	0	0	0	0	0	0	0	0.426	0.426
	THRSP	SREBF1	2044684	2042633	9913.ENSBTAP00000015490	9913.ENSBTAP00000010372	0	0	0	0	0.054	0	0	0.417	0.425
	SGPL1	OSBPL2	2053336	2052723	9913.ENSBTAP00000044620	9913.ENSBTAP00000042296	0	0	0	0	0.079	0	0	0.4	0.423
	PPARG	LPIN1	2052517	2052357	9913.ENSBTAP00000041555	9913.ENSBTAP00000040997	0	0	0	0	0	0.07	0	0.404	0.422
	DGAT1	SREBF1	2051699	2042633	9913.ENSBTAP00000037256	9913.ENSBTAP00000010372	0	0	0	0	0.042	0	0	0.42	0.421
	DGAT1	PAEP	2051699	2046343	9913.ENSBTAP00000037256	9913.ENSBTAP00000019538	0	0	0	0	0	0	0	0.42	0.42
	OXCT1	ACSS2	2053268	2045592	9913.ENSBTAP00000044368	9913.ENSBTAP00000017694	0.048	0	0	0	0.064	0	0	0.401	0.42
	ABCG2	ESR1	2054881	2042242	9913.ENSBTAP00000051068	9913.ENSBTAP00000009422	0	0	0	0	0	0	0	0.417	0.417
	UGCG	SPTLC1	2052462	2039498	9913.ENSBTAP00000041368	9913.ENSBTAP00000002872	0	0	0	0	0.05	0	0	0.41	0.416
	LPIN1	ACSS2	2052357	2045592	9913.ENSBTAP00000040997	9913.ENSBTAP00000017694	0	0	0	0	0.063	0	0	0.4	0.413
	PPARGC1A	DGAT1	2054248	2051699	9913.ENSBTAP00000048844	9913.ENSBTAP00000037256	0	0	0	0	0	0	0	0.41	0.41
	FABP3	SLC2A4	2047559	2043348	9913.ENSBTAP00000022375	9913.ENSBTAP00000012109	0	0	0	0	0.055	0	0	0.4	0.408
	FADS1	INSIG1	2050579	2039136	9913.ENSBTAP00000030131	9913.ENSBTAP00000002084	0	0	0	0	0.052	0	0	0.4	0.406
	PPARG	ACSL1	2052517	2040693	9913.ENSBTAP00000041555	9913.ENSBTAP00000005684	0	0	0	0	0.052	0	0	0.398	0.404
	DGAT1	FABP3	2051699	2047559	9913.ENSBTAP00000037256	9913.ENSBTAP00000022375	0	0	0	0	0	0	0	0.403	0.403
	OSBPL2	LOC514750	2052723	2045370	9913.ENSBTAP00000042296	9913.ENSBTAP00000017197	0	0	0	0	0	0	0	0.4	0.4
	DGAT1	THRSP	2051699	2044684	9913.ENSBTAP00000037256	9913.ENSBTAP00000015490	0	0	0	0	0	0	0	0.4	0.4
	DGAT1	CSN1S1	2051699	2042531	9913.ENSBTAP00000037256	9913.ENSBTAP00000010119	0	0	0	0	0	0	0	0.4	0.4

## Sheet: TableS5-b
	Table S5b: Protein-Protein interaction between top 20 differentially expressed major milk candidate genes at each lactation stage comparison in Jersey cattle using STRING database
	#node1	node2	node1_string_internal_id	node2_string_internal_id	node1_external_id	node2_external_id	neighborhood_on_chromosome	gene_fusion	phylogenetic_cooccurrence	homology	coexpression	experimentally_determined_interaction	database_annotated	automated_textmining	combined_score
	ACACA	FASN	2047966	2047099	9913.ENSBTAP00000023364	9913.ENSBTAP00000021260	0.094	0	0	0	0.848	0	0.967	0.845	0.999
	SPTLC2	SPTLC1	2049615	2039498	9913.ENSBTAP00000027289	9913.ENSBTAP00000002872	0	0	0.526	0.753	0.268	0.889	0.9	0.828	0.993
	ACACA	ACSS2	2047966	2045592	9913.ENSBTAP00000023364	9913.ENSBTAP00000017694	0.357	0	0	0	0.267	0.179	0.9	0.742	0.988
	ACACA	ACSS1	2047966	2040656	9913.ENSBTAP00000023364	9913.ENSBTAP00000005606	0.357	0	0	0	0.267	0.179	0.9	0.65	0.984
	SGPL1	SPHK2	2053336	2043714	9913.ENSBTAP00000044620	9913.ENSBTAP00000013019	0	0	0	0	0	0.2	0.9	0.691	0.973
	LPIN1	DGAT1	2052357	2051699	9913.ENSBTAP00000040997	9913.ENSBTAP00000037256	0	0	0	0	0.076	0.175	0.9	0.477	0.954
	FASN	ACSL1	2047099	2040693	9913.ENSBTAP00000021260	9913.ENSBTAP00000005684	0	0	0	0	0.054	0	0.9	0.453	0.943
	FASN	SREBF1	2047099	2042633	9913.ENSBTAP00000021260	9913.ENSBTAP00000010372	0	0	0	0	0.172	0	0	0.926	0.936
	LPIN1	LPL	2052357	2045322	9913.ENSBTAP00000040997	9913.ENSBTAP00000017086	0	0	0	0	0.053	0	0.9	0.301	0.928
	OXCT1	ACACA	2053268	2047966	9913.ENSBTAP00000044368	9913.ENSBTAP00000023364	0.823	0	0	0	0.131	0	0	0.551	0.924
	OXCT1	BDH1	2053268	2038484	9913.ENSBTAP00000044368	9913.ENSBTAP00000000573	0	0	0	0	0.052	0	0.9	0.177	0.915
	PAEP	LALBA	2046343	2041530	9913.ENSBTAP00000019538	9913.ENSBTAP00000007701	0	0	0	0	0.16	0	0	0.898	0.91
	SREBF2	SREBF1	2046108	2042633	9913.ENSBTAP00000018956	9913.ENSBTAP00000010372	0	0	0	0.901	0	0	0.9	0.436	0.904
	ACSS2	ACSS1	2045592	2040656	9913.ENSBTAP00000017694	9913.ENSBTAP00000005606	0	0	0.533	0.942	0	0	0.9	0.376	0.904
	CSN3	CSN2	2050172	2039716	9913.ENSBTAP00000028685	9913.ENSBTAP00000003409	0	0	0	0	0.097	0.112	0	0.883	0.897
	PPARGC1A	PPARG	2054248	2052517	9913.ENSBTAP00000048844	9913.ENSBTAP00000041555	0	0	0	0	0	0.239	0.54	0.66	0.87
	LPL	ACSL1	2045322	2040693	9913.ENSBTAP00000017086	9913.ENSBTAP00000005684	0	0	0	0	0.054	0	0.8	0.352	0.866
	LOC514750	SREBF1	2045370	2042633	9913.ENSBTAP00000017197	9913.ENSBTAP00000010372	0	0	0	0	0	0.136	0.8	0.222	0.853
	PPARG	LPL	2052517	2045322	9913.ENSBTAP00000041555	9913.ENSBTAP00000017086	0	0	0	0	0.053	0	0.54	0.671	0.844
	CSN1S1	CSN2	2042531	2039716	9913.ENSBTAP00000010119	9913.ENSBTAP00000003409	0	0	0	0	0.212	0	0	0.81	0.843
	PAEP	CSN2	2046343	2039716	9913.ENSBTAP00000019538	9913.ENSBTAP00000003409	0	0	0	0	0.16	0	0	0.81	0.833
	CSN3	CSN1S1	2050172	2042531	9913.ENSBTAP00000028685	9913.ENSBTAP00000010119	0	0	0	0	0.111	0	0	0.811	0.824
	CSN1S1	CSN1S2	2042531	2041070	9913.ENSBTAP00000010119	9913.ENSBTAP00000006590	0	0	0	0	0.054	0	0	0.81	0.812
	CSN3	PAEP	2050172	2046343	9913.ENSBTAP00000028685	9913.ENSBTAP00000019538	0	0	0	0	0	0	0	0.81	0.81
	LALBA	CSN2	2041530	2039716	9913.ENSBTAP00000007701	9913.ENSBTAP00000003409	0	0	0	0	0.212	0	0	0.768	0.809
	ACACA	ACSL1	2047966	2040693	9913.ENSBTAP00000023364	9913.ENSBTAP00000005684	0.071	0	0	0	0.239	0	0.405	0.596	0.807
	SLC2A1	SLC2A4	2052217	2043348	9913.ENSBTAP00000040563	9913.ENSBTAP00000012109	0	0	0.533	0.976	0	0	0.8	0.792	0.806
	CSN1S1	LALBA	2042531	2041530	9913.ENSBTAP00000010119	9913.ENSBTAP00000007701	0	0	0	0	0.172	0	0	0.767	0.799
	PAEP	CSN1S1	2046343	2042531	9913.ENSBTAP00000019538	9913.ENSBTAP00000010119	0	0	0	0	0.16	0	0	0.768	0.796
	FASN	LPL	2047099	2045322	9913.ENSBTAP00000021260	9913.ENSBTAP00000017086	0	0	0	0	0	0	0	0.788	0.788
	CSN3	LALBA	2050172	2041530	9913.ENSBTAP00000028685	9913.ENSBTAP00000007701	0	0	0	0	0.111	0	0	0.77	0.786
	CSN3	CSN1S2	2050172	2041070	9913.ENSBTAP00000028685	9913.ENSBTAP00000006590	0	0	0	0	0.053	0	0	0.765	0.767
	PPARGC1A	SLC2A4	2054248	2043348	9913.ENSBTAP00000048844	9913.ENSBTAP00000012109	0	0	0	0	0.049	0	0.408	0.605	0.758
	ABCG2	ABCA1	2054881	2049723	9913.ENSBTAP00000051068	9913.ENSBTAP00000027538	0.27	0	0	0.621	0.129	0.102	0.506	0.419	0.728
	FASN	SREBF2	2047099	2046108	9913.ENSBTAP00000021260	9913.ENSBTAP00000018956	0	0	0	0	0.071	0	0	0.71	0.72
	PPARGC1A	LPL	2054248	2045322	9913.ENSBTAP00000048844	9913.ENSBTAP00000017086	0	0	0	0	0	0	0.54	0.408	0.716
	ABCA1	SREBF1	2049723	2042633	9913.ENSBTAP00000027538	9913.ENSBTAP00000010372	0	0	0	0	0	0.086	0	0.692	0.707
	LPL	SLC2A4	2045322	2043348	9913.ENSBTAP00000017086	9913.ENSBTAP00000012109	0	0	0	0	0.052	0	0	0.701	0.705
	PPARG	ABCA1	2052517	2049723	9913.ENSBTAP00000041555	9913.ENSBTAP00000027538	0	0	0	0	0	0.088	0.197	0.622	0.699
	ACACA	SREBF1	2047966	2042633	9913.ENSBTAP00000023364	9913.ENSBTAP00000010372	0	0	0	0	0.106	0	0	0.672	0.695
	CSN1S2	CSN2	2041070	2039716	9913.ENSBTAP00000006590	9913.ENSBTAP00000003409	0	0	0	0	0.053	0	0	0.69	0.693
	LPL	SREBF1	2045322	2042633	9913.ENSBTAP00000017086	9913.ENSBTAP00000010372	0	0	0	0	0	0	0	0.686	0.686
	DGAT1	ACACA	2051699	2047966	9913.ENSBTAP00000037256	9913.ENSBTAP00000023364	0	0	0	0	0.07	0	0	0.655	0.666
	SCAP	SREBF1	2046991	2042633	9913.ENSBTAP00000020961	9913.ENSBTAP00000010372	0	0	0	0	0.055	0.112	0	0.634	0.666
	SLC27A6	LPIN1	2052534	2052357	9913.ENSBTAP00000041626	9913.ENSBTAP00000040997	0	0	0	0	0.059	0	0	0.654	0.66
	PPARG	FASN	2052517	2047099	9913.ENSBTAP00000041555	9913.ENSBTAP00000021260	0	0	0	0	0	0.07	0	0.636	0.647
	FASN	THRSP	2047099	2044684	9913.ENSBTAP00000021260	9913.ENSBTAP00000015490	0	0	0	0	0.205	0	0	0.569	0.643
	SPTLC2	ACACA	2049615	2047966	9913.ENSBTAP00000027289	9913.ENSBTAP00000023364	0.067	0	0	0	0.096	0	0	0.609	0.641
	ACACA	SPTLC1	2047966	2039498	9913.ENSBTAP00000023364	9913.ENSBTAP00000002872	0.067	0	0	0	0.096	0	0	0.606	0.638
	ABCG2	DGAT1	2054881	2051699	9913.ENSBTAP00000051068	9913.ENSBTAP00000037256	0	0	0	0	0.052	0.07	0	0.62	0.635
	PPARG	SLC2A4	2052517	2043348	9913.ENSBTAP00000041555	9913.ENSBTAP00000012109	0	0	0	0	0	0	0	0.633	0.633
	SLC27A6	ACSL1	2052534	2040693	9913.ENSBTAP00000041626	9913.ENSBTAP00000005684	0	0	0	0	0.055	0.112	0	0.594	0.63
	FASN	SLC2A4	2047099	2043348	9913.ENSBTAP00000021260	9913.ENSBTAP00000012109	0	0	0	0	0.046	0	0	0.626	0.628
	PAEP	CSN1S2	2046343	2041070	9913.ENSBTAP00000019538	9913.ENSBTAP00000006590	0	0	0	0	0	0	0	0.62	0.62
	LALBA	CSN1S2	2041530	2041070	9913.ENSBTAP00000007701	9913.ENSBTAP00000006590	0	0	0	0	0	0	0	0.62	0.62
	SREBF1	INSIG1	2042633	2039136	9913.ENSBTAP00000010372	9913.ENSBTAP00000002084	0	0	0	0	0.052	0.098	0	0.591	0.62
	SCAP	SREBF2	2046991	2046108	9913.ENSBTAP00000020961	9913.ENSBTAP00000018956	0	0	0	0	0.055	0.111	0	0.582	0.618
	FABP3	LPL	2047559	2045322	9913.ENSBTAP00000022375	9913.ENSBTAP00000017086	0	0	0	0	0.053	0	0.237	0.51	0.615
	ACACA	SLC7A4	2047966	2043321	9913.ENSBTAP00000023364	9913.ENSBTAP00000012050	0.06	0	0	0	0.098	0	0	0.58	0.612
	SGPL1	SPTLC1	2053336	2039498	9913.ENSBTAP00000044620	9913.ENSBTAP00000002872	0	0	0	0	0.061	0.112	0	0.56	0.601
	FASN	ACSS2	2047099	2045592	9913.ENSBTAP00000021260	9913.ENSBTAP00000017694	0	0	0	0	0.395	0	0	0.364	0.599
	INSIG2	SCAP	2056110	2046991	9913.ENSBTAP00000053974	9913.ENSBTAP00000020961	0	0	0	0	0.05	0.105	0	0.561	0.594
	SGPL1	SPTLC2	2053336	2049615	9913.ENSBTAP00000044620	9913.ENSBTAP00000027289	0	0	0	0	0.068	0.352	0	0.373	0.588
	LPIN1	SREBF1	2052357	2042633	9913.ENSBTAP00000040997	9913.ENSBTAP00000010372	0	0	0	0	0	0	0	0.587	0.587
	DGAT1	FASN	2051699	2047099	9913.ENSBTAP00000037256	9913.ENSBTAP00000021260	0	0	0	0	0	0	0	0.585	0.585
	ABCA1	SPTLC1	2049723	2039498	9913.ENSBTAP00000027538	9913.ENSBTAP00000002872	0	0	0	0	0.054	0.208	0	0.485	0.58
	HK2	ACACA	2055590	2047966	9913.ENSBTAP00000053231	9913.ENSBTAP00000023364	0	0	0	0	0.089	0	0	0.557	0.579
	ABCA1	LPL	2049723	2045322	9913.ENSBTAP00000027538	9913.ENSBTAP00000017086	0	0	0	0	0	0	0	0.576	0.576
	INSIG2	SREBF1	2056110	2042633	9913.ENSBTAP00000053974	9913.ENSBTAP00000010372	0	0	0	0	0.052	0.098	0	0.538	0.57
	SCAP	INSIG1	2046991	2039136	9913.ENSBTAP00000020961	9913.ENSBTAP00000002084	0	0	0	0	0.05	0.105	0	0.535	0.57
	ACACA	SREBF2	2047966	2046108	9913.ENSBTAP00000023364	9913.ENSBTAP00000018956	0	0	0	0	0.106	0	0	0.531	0.563
	ABCA1	FASN	2049723	2047099	9913.ENSBTAP00000027538	9913.ENSBTAP00000021260	0	0	0	0	0.055	0	0	0.556	0.562
	DGAT1	ACSL1	2051699	2040693	9913.ENSBTAP00000037256	9913.ENSBTAP00000005684	0	0	0	0	0.168	0	0	0.494	0.561
	DGAT1	LPL	2051699	2045322	9913.ENSBTAP00000037256	9913.ENSBTAP00000017086	0	0	0	0	0	0	0	0.561	0.561
	LPIN1	ACSL1	2052357	2040693	9913.ENSBTAP00000040997	9913.ENSBTAP00000005684	0	0	0	0	0.054	0	0	0.553	0.559
	SLC27A6	FABP3	2052534	2047559	9913.ENSBTAP00000041626	9913.ENSBTAP00000022375	0	0	0	0	0.053	0	0	0.55	0.555
	GPAM	SREBF1	2044820	2042633	9913.ENSBTAP00000015811	9913.ENSBTAP00000010372	0	0	0	0	0.052	0	0	0.54	0.545
	FADS2	ACSL1	2046831	2040693	9913.ENSBTAP00000020610	9913.ENSBTAP00000005684	0	0	0	0	0.052	0	0.263	0.4	0.544
	PPARG	FABP3	2052517	2047559	9913.ENSBTAP00000041555	9913.ENSBTAP00000022375	0	0	0	0	0	0.098	0.144	0.453	0.54
	FASN	GPAM	2047099	2044820	9913.ENSBTAP00000021260	9913.ENSBTAP00000015811	0	0	0	0	0.131	0	0	0.489	0.538
	PPARG	SREBF1	2052517	2042633	9913.ENSBTAP00000041555	9913.ENSBTAP00000010372	0	0	0	0	0	0.067	0	0.519	0.532
	KMO	ACACA	2051188	2047966	9913.ENSBTAP00000034061	9913.ENSBTAP00000023364	0.057	0	0	0	0.059	0	0	0.51	0.527
	LPIN1	ACACA	2052357	2047966	9913.ENSBTAP00000040997	9913.ENSBTAP00000023364	0	0	0	0	0.056	0	0	0.518	0.526
	KMO	ACSS2	2051188	2045592	9913.ENSBTAP00000034061	9913.ENSBTAP00000017694	0.047	0	0	0	0.068	0	0.449	0.14	0.522
	KMO	ACSS1	2051188	2040656	9913.ENSBTAP00000034061	9913.ENSBTAP00000005606	0.047	0	0	0	0.068	0	0.449	0.14	0.522
	SPHK2	SPTLC1	2043714	2039498	9913.ENSBTAP00000013019	9913.ENSBTAP00000002872	0.06	0	0	0	0.054	0.079	0	0.483	0.52
	SPTLC2	SPHK2	2049615	2043714	9913.ENSBTAP00000027289	9913.ENSBTAP00000013019	0.06	0	0	0	0.044	0.102	0	0.47	0.515
	FABP3	ACSL1	2047559	2040693	9913.ENSBTAP00000022375	9913.ENSBTAP00000005684	0	0	0	0	0.065	0	0	0.499	0.511
	OXCT1	KMO	2053268	2051188	9913.ENSBTAP00000044368	9913.ENSBTAP00000034061	0.097	0	0	0	0.053	0	0	0.472	0.509
	PPARGC1A	FASN	2054248	2047099	9913.ENSBTAP00000048844	9913.ENSBTAP00000021260	0	0	0	0	0	0	0	0.509	0.509
	ACACA	SLC2A4	2047966	2043348	9913.ENSBTAP00000023364	9913.ENSBTAP00000012109	0	0	0	0	0.057	0	0	0.499	0.507
	FASN	FADS2	2047099	2046831	9913.ENSBTAP00000021260	9913.ENSBTAP00000020610	0	0	0	0	0.129	0	0	0.452	0.503
	LPIN1	FABP3	2052357	2047559	9913.ENSBTAP00000040997	9913.ENSBTAP00000022375	0	0	0	0	0	0	0	0.499	0.499
	FADS2	ACSS2	2046831	2045592	9913.ENSBTAP00000020610	9913.ENSBTAP00000017694	0	0	0	0	0.054	0	0.291	0.312	0.498
	SLC2A4	SREBF1	2043348	2042633	9913.ENSBTAP00000012109	9913.ENSBTAP00000010372	0	0	0	0	0	0.072	0	0.48	0.497
	ABCA1	SREBF2	2049723	2046108	9913.ENSBTAP00000027538	9913.ENSBTAP00000018956	0	0	0	0	0	0.086	0	0.465	0.49
	UGCG	SPTLC2	2052462	2049615	9913.ENSBTAP00000041368	9913.ENSBTAP00000027289	0	0	0	0	0	0	0	0.488	0.488
	OXCT1	SLC2A4	2053268	2043348	9913.ENSBTAP00000044368	9913.ENSBTAP00000012109	0	0	0	0	0	0	0	0.483	0.483
	ACACA	GPAM	2047966	2044820	9913.ENSBTAP00000023364	9913.ENSBTAP00000015811	0	0	0	0	0.265	0	0	0.319	0.478
	OXCT1	SLC2A1	2053268	2052217	9913.ENSBTAP00000044368	9913.ENSBTAP00000040563	0	0	0	0	0	0	0	0.47	0.47
	PPARGC1A	FABP3	2054248	2047559	9913.ENSBTAP00000048844	9913.ENSBTAP00000022375	0	0	0	0	0.049	0	0.274	0.293	0.469
	FADS1	ACSS2	2050579	2045592	9913.ENSBTAP00000030131	9913.ENSBTAP00000017694	0	0	0	0	0.054	0	0.291	0.271	0.468
	VLDLR	LPL	2053292	2045322	9913.ENSBTAP00000044478	9913.ENSBTAP00000017086	0	0	0	0	0	0.093	0	0.436	0.467
	ACACA	THRSP	2047966	2044684	9913.ENSBTAP00000023364	9913.ENSBTAP00000015490	0	0	0	0	0.061	0	0	0.453	0.464
	ABCA1	OSBP	2049723	2049528	9913.ENSBTAP00000027538	9913.ENSBTAP00000027095	0	0	0	0	0.065	0	0	0.447	0.461
	FASN	INSIG1	2047099	2039136	9913.ENSBTAP00000021260	9913.ENSBTAP00000002084	0	0	0	0	0.054	0	0	0.453	0.46
	LPIN1	THRSP	2052357	2044684	9913.ENSBTAP00000040997	9913.ENSBTAP00000015490	0	0	0	0	0.053	0	0	0.453	0.459
	FABP3	FASN	2047559	2047099	9913.ENSBTAP00000022375	9913.ENSBTAP00000021260	0	0	0	0	0.052	0	0	0.452	0.458
	FADS2	SREBF1	2046831	2042633	9913.ENSBTAP00000020610	9913.ENSBTAP00000010372	0	0	0	0	0.053	0	0	0.452	0.458
	SREBF2	LPL	2046108	2045322	9913.ENSBTAP00000018956	9913.ENSBTAP00000017086	0	0	0	0	0	0	0	0.454	0.454
	PPARGC1A	SLC2A1	2054248	2052217	9913.ENSBTAP00000048844	9913.ENSBTAP00000040563	0	0	0	0	0	0	0.408	0.11	0.451
	FADS1	ACSL1	2050579	2040693	9913.ENSBTAP00000030131	9913.ENSBTAP00000005684	0	0	0	0	0.054	0	0.263	0.277	0.451
	DGAT1	GPAM	2051699	2044820	9913.ENSBTAP00000037256	9913.ENSBTAP00000015811	0	0	0	0	0	0	0	0.45	0.45
	FADS1	SREBF1	2050579	2042633	9913.ENSBTAP00000030131	9913.ENSBTAP00000010372	0	0	0	0	0.053	0	0	0.439	0.446
	GPAM	THRSP	2044820	2044684	9913.ENSBTAP00000015811	9913.ENSBTAP00000015490	0	0	0	0	0.054	0	0	0.438	0.445
	INSIG2	FASN	2056110	2047099	9913.ENSBTAP00000053974	9913.ENSBTAP00000021260	0	0	0	0	0.054	0	0	0.433	0.44
	DGAT1	ACSS2	2051699	2045592	9913.ENSBTAP00000037256	9913.ENSBTAP00000017694	0	0	0	0	0.054	0	0	0.433	0.44
	DGAT1	CSN3	2051699	2050172	9913.ENSBTAP00000037256	9913.ENSBTAP00000028685	0	0	0	0	0	0	0	0.438	0.438
	SLC27A6	FASN	2052534	2047099	9913.ENSBTAP00000041626	9913.ENSBTAP00000021260	0	0	0	0	0	0	0	0.437	0.437
	ABCA1	SLC2A4	2049723	2043348	9913.ENSBTAP00000027538	9913.ENSBTAP00000012109	0.047	0	0	0	0.054	0.112	0	0.378	0.435
	ACACA	FADS2	2047966	2046831	9913.ENSBTAP00000023364	9913.ENSBTAP00000020610	0	0	0	0	0.096	0	0	0.401	0.435
	PPARGC1A	ACSL1	2054248	2040693	9913.ENSBTAP00000048844	9913.ENSBTAP00000005684	0	0	0	0	0	0	0	0.431	0.431
	LPIN1	SREBF2	2052357	2046108	9913.ENSBTAP00000040997	9913.ENSBTAP00000018956	0	0	0	0	0	0	0	0.428	0.428
	HK2	SLC2A8	2055590	2042138	9913.ENSBTAP00000053231	9913.ENSBTAP00000009144	0	0	0	0	0.054	0.072	0	0.4	0.427
	ACACA	LPL	2047966	2045322	9913.ENSBTAP00000023364	9913.ENSBTAP00000017086	0	0	0	0	0	0	0	0.426	0.426
	THRSP	SREBF1	2044684	2042633	9913.ENSBTAP00000015490	9913.ENSBTAP00000010372	0	0	0	0	0.054	0	0	0.417	0.425
	SGPL1	OSBPL2	2053336	2052723	9913.ENSBTAP00000044620	9913.ENSBTAP00000042296	0	0	0	0	0.079	0	0	0.4	0.423
	PPARG	LPIN1	2052517	2052357	9913.ENSBTAP00000041555	9913.ENSBTAP00000040997	0	0	0	0	0	0.07	0	0.404	0.422
	DGAT1	SREBF1	2051699	2042633	9913.ENSBTAP00000037256	9913.ENSBTAP00000010372	0	0	0	0	0.042	0	0	0.42	0.421
	OXCT1	ACSS2	2053268	2045592	9913.ENSBTAP00000044368	9913.ENSBTAP00000017694	0.048	0	0	0	0.064	0	0	0.401	0.42
	DGAT1	PAEP	2051699	2046343	9913.ENSBTAP00000037256	9913.ENSBTAP00000019538	0	0	0	0	0	0	0	0.42	0.42
	OSBPL2	SLC27A6	2052723	2052534	9913.ENSBTAP00000042296	9913.ENSBTAP00000041626	0	0	0	0	0.055	0	0	0.41	0.418
	UGCG	SPTLC1	2052462	2039498	9913.ENSBTAP00000041368	9913.ENSBTAP00000002872	0	0	0	0	0.05	0	0	0.41	0.416
	LPIN1	ACSS2	2052357	2045592	9913.ENSBTAP00000040997	9913.ENSBTAP00000017694	0	0	0	0	0.063	0	0	0.4	0.413
	PPARGC1A	DGAT1	2054248	2051699	9913.ENSBTAP00000048844	9913.ENSBTAP00000037256	0	0	0	0	0	0	0	0.41	0.41
	FABP3	SLC2A4	2047559	2043348	9913.ENSBTAP00000022375	9913.ENSBTAP00000012109	0	0	0	0	0.055	0	0	0.4	0.408
	FADS1	INSIG1	2050579	2039136	9913.ENSBTAP00000030131	9913.ENSBTAP00000002084	0	0	0	0	0.052	0	0	0.4	0.406
	PPARG	ACSL1	2052517	2040693	9913.ENSBTAP00000041555	9913.ENSBTAP00000005684	0	0	0	0	0.052	0	0	0.398	0.404
	DGAT1	FABP3	2051699	2047559	9913.ENSBTAP00000037256	9913.ENSBTAP00000022375	0	0	0	0	0	0	0	0.403	0.403
	OSBPL2	LOC514750	2052723	2045370	9913.ENSBTAP00000042296	9913.ENSBTAP00000017197	0	0	0	0	0	0	0	0.4	0.4
	DGAT1	CSN1S1	2051699	2042531	9913.ENSBTAP00000037256	9913.ENSBTAP00000010119	0	0	0	0	0	0	0	0.4	0.4
	DGAT1	THRSP	2051699	2044684	9913.ENSBTAP00000037256	9913.ENSBTAP00000015490	0	0	0	0	0	0	0	0.4	0.4
