# Supplementary material for: Comparative transcriptome analysis of mammary epithelial cells at different stages of lactation reveals wide differences in gene expression and pathways regulating milk synthesis between Jersey and Kashmiri cattle
Source: PLoS One. 2019 Feb 5;14(2):e0211773. doi: 10.1371/journal.pone.0211773 (PMC6363229; doi:10.1371/journal.pone.0211773)
Supplement: S6 Table — (XLSX) [file pone.0211773.s006.xlsx]

## Sheet: Table S6a
	Table S6a: Enriched gene ontology (GO) terms by differentially expressed genes in Kashmiri cattle using GO consortium database (PANTHER)
	Kashmiri cattle
	D15 vs. D90
	Functions	description	GO term	No. of genes	Fold enrichent	P-value	FDR	Genes
	Biological function	cellular component organization or biogenesis	GO:0071840	125	0.93	0.427	0.766	EYA2	SEC16B	ATP11C	MICALL2	RAB7B	MET	ENSBTAG00000005501	ENSBTAG00000010293	RAC3	ENSBTAG00000000103	LMTK2	HARS	H1F0	SEC31A	TBC1D4	ARFGAP3	HOOK2	APOE	RAB34	DMPK	SYT17	TUBB2B	PACSIN3	RAB8B	RAB3D	CLTA	DNLZ	MERTK	RICTOR	ENSBTAG00000046029	RAB15	EPS8L2	TBC1D8	DLG3	AAK1	CAND2	TNNT2	TBC1D30	APOE	DPH7	FBXW9	EPB41L5
		cellular process	GO:0009987	624	0.98	0.614	0.891	RALGPS2	BICDL2	SP3	CDC25A	MAPK13	EYA2	CPM	SEC16B	CITED4	GIPC1	NRBP2	EIF4EBP1	ATP11C	TPBG	MICALL2	TIE1	RAB7B	PEAR1	ENSBTAG00000047319	ENSBTAG00000008793	PDK4	GRB10	MET	GSS	SLC24A3	CLDN7	MYO10	CMTM8	DUSP23	MYO5B	GPRC5B	NDRG4	ENSBTAG00000000160	ZDHHC2	ABCG2	CTSK	ABCG2	GCK	CX3CR1	ENSBTAG00000005501	ENSBTAG00000010293	ENSBTAG00000045492
		localization	GO:0051179	188	1.26	0.00169	0.0196	BICDL2	SEC16B	NRBP2	ATP11C	NIPAL2	RAB7B	ENSBTAG00000047319	MET	MYO5B	ZDHHC2	ABCD1	ENSBTAG00000010293	SCNN1G	RAC3	SLC6A12	SLC45A3	ADARB1	LMTK2	RIMS4	SLC38A3	RGS20	TIMM22	CCL22	SEC31A	SLC34A2	TBC1D4	SYTL4	ARFGAP3	HOOK2	CALCRL	APOE	RAB34	CD300E	EEA1	NAPG	SYT17	TUBB2B	ENSBTAG00000047788	PACSIN3	SLC5A6	ACHE	RAB8B
		reproduction	GO:0000003	14	0.64	0.114	0.36	KHDRBS3	ADAM28	ADARB1	ENSBTAG00000005261	VWF	MAGED2	SCIMP	ADAMDEC1	VWF	LMO1	KLHDC1	LPL	LIPH	TOP2A
		biological regulation	GO:0065007	233	0.69	4.04e-07	1.97e-05	MAPK13	EYA2	SEC16B	NRBP2	EDNRB	EIF4EBP1	ATP11C	TIE1	REPIN1	RAB7B	PEAR1	MET	SLC24A3	CMTM8	NDRG4	GCK	CX3CR1	SCNN1G	RAC3	SLC6A12	IRF6	CES2	LMTK2	MAPK12	RIMS4	NDRG1	RGS20	GNA12	IRAK1	TAOK1	MAPK13	MVP	CCL22	BHLHA15	SLC34A2	TBC1D4	TIE1	SYTL4	CKS2	APOE	IRS1	PRKAA2
		response to stimulus	GO:0050896	157	0.69	4.04e-07	1.97e-05	MAPK13	EYA2	NRBP2	TIE1	RAB7B	PEAR1	MET	NDRG4	RAC3	IRF6	ADARB1	LMTK2	MAPK12	NDRG1	RGS20	GNA12	IRAK1	TAOK1	MAPK13	CCL22	TIE1	S100A12	APOE	IRS1	PRKAA2	RAB34	DMPK	CD300E	NFAT5	ACHE	RAB8B	RAB3D	CSF1R	LPO	CYR61	TFPI2	THRB	MERTK	EPHB3	SPRY1	PAK4	DDR1
		developmental process	GO:0032502	128	1.06	0.525	0.811	EYA2	TIE1	MET	MYO10	CMTM8	MYO5B	ADAM28	CX3CR1	RAC3	CTTN	ADARB1	LMTK2	RGS20	SCIN	TAOK1	BHLHA15	MAPK8IP1	TIE1	CALCRL	APOE	ENSBTAG00000031669	FABP4	TFAP2A	TUBB2B	RDX	CSF1R	CYR61	TMEM120B	MERTK	FABP3	EPHB3	SPRY1	PAK4	DDR1	FGD4	CRABP2	COL5A3	CAPZA1	PTK7	DLG3	PHACTR4	TNNT2
		multicellular organismal process	GO:0032501	91	0.67	5.15e-05	0.00126	TIE1	ENSBTAG00000047319	MET	CMTM8	MYO5B	ADAM28	SCNN1G	SLC6A12	MAGI1	CES2	ADARB1	LMTK2	RGS20	CNN3	ICA1	TIE1	SYTL4	APOE	PRKG2	DMPK	TUBB2B	NFAT5	ACHE	CSF1R	MERTK	EPHB3	SPRY1	RORC	DDR1	COL5A3	IL33	DLG3	PHACTR4	TNNT2	APOE	ITSN1	BARX2	ENSBTAG00000007627	CLEC3B	HAPLN3	EPHA2	EPN2
		locomotion	GO:0040011	21	1.03	0.818	1.03	RAC3	CCL22	TUBB2B	CACNA1H	SDC2	RHOU	RND3	ENSBTAG00000014299	ENSBTAG00000027513	TEKT2	SEMA3F	CACNA1H	EFS	PDGFC	BCAR1	AMOT	AMOTL1	CCL2	PDXDC1	MET	ENSBTAG00000035958
		biological adhesion	GO:0022610	33	1.43	0.0538	0.223	ENSBTAG00000047319	ENSBTAG00000010293	SCARB2	ENSBTAG00000031669	TINAGL1	P3H3	CYR61	ENSBTAG00000005261	ENSBTAG00000046029	VWF	CLEC6A	CTNND1	ENSBTAG00000009987	ENSBTAG00000016504	ENSBTAG00000047167	FCER2	ITGB5	CLEC4A	FN1	PARVA	VWF	CTNNA1	RASL11B	ITGB5	WISP2	ENSBTAG00000047319	ENSBTAG00000010293	SCARB2	ENSBTAG00000031669	TINAGL1	P3H3	CYR61	ENSBTAG00000005261
		metabolic process	GO:0008152	457	1.07	0.0892	0.311	SP3	PFKFB2	CDC25A	MAPK13	EYA2	CPM	SEC16B	CITED4	NRBP2	EIF4EBP1	ATP11C	ENSBTAG00000039504	RAB7B	ENSBTAG00000008793	ENSBTAG00000025260	PDK4	GALM	GSS	KHDRBS3	DUSP23	ENSBTAG00000000160	ACO1	ZDHHC2	ABCG2	CTSK	ABCD1	ABCG2	GCK	ENSBTAG00000005501	ENSBTAG00000045492	GCFC2	CTSB	UBL5	RAC3	CTTN	SCLY	CPQ	SLC45A3	ENSBTAG00000000103	CES2	FUK	ADARB1
		growth	GO:0040007	2	0.51	0.59	0.883	PTK7	SEMA3F
		immune system process	GO:0002376	24	1.07	0.741	0.983	HAGHL	LBP	BoLA	BoLA	MAPK8IP1	BoLA	CLEC6A	HAGHL	LBP	PPP1R37	GPX2	ALOX15	FCER2	CLEC4A	BoLA	TMEM131	ACSS2	ALOX5	LMO1	VAV2	ENSBTAG00000046869	HAGHL	TNFSF15	DPP10
		cell killing	GO:0001906	1	0.82	1	1.07	ENSBTAG00000010166
	Molecular function	binding	GO:0005488	303	0.83	0.000315	0.00595	RALGPS2	BICDL2	SP3	CITED4	EIF4EBP1	ENSBTAG00000039504	TIE1	REPIN1	ENSBTAG00000047319	ENSBTAG00000025260	MET	GSS	SLC24A3	KHDRBS3	MYO5B	ENSBTAG00000000160	ENSBTAG00000005501	ENSBTAG00000010293	GCFC2	LGALS3	RAC3	CTTN	GFER	IRF6	NOSTRIN	BoLA	ADARB1	LMTK2	RIMS4	SCD5	HIF1A	OAT	RGS20	GNA12	SCIN	TAOK1	CCL22	CNN3	BHLHA15	NXPH3	BoLA	MAPK8IP1
		receptor activity	GO:0004872	62	0.54	1.02e-07	9.6e-06	TPBG	TIE1	MET	GPRC5B	SCARB2	LMTK2	TIE1	NR2F6	PTPRF	CSF1R	GPRC5C	MERTK	EPHB3	DDR1	ENSBTAG00000024648	HCRTR1	TRPM8	CLEC6A	STAP1	RXRA	GPRC5C	NR3C2	ESR1	ENSBTAG00000007627	ENSBTAG00000009987	EPHA2	IL1R1	ADGRL2	EPHA1	PTPRK	FCER2	MS4A7	ITGB5	CLEC4A	AXL	LGR4	VSTM1	IL17RC	PTAFR	STAP2	ESR1	GPR68
		structural molecule activity	GO:0005198	37	0.86	0.421	0.983	CMTM8	MYO5B	CTTN	ENSBTAG00000000103	SCIN	CNN3	ENSBTAG00000031669	MRPL41	TUBB2B	RDX	CAPZA1	CTNND1	TTLL1	MRPL28	EPB41L5	ENSBTAG00000037600	MRPL28	MYO1E	LTBP2	ADGRL2	ENSBTAG00000047167	EVPL	LAMTOR2	ENSBTAG00000032432	CAV1	ENSBTAG00000046135	LTBP2	CTNNA1	DYNLT3	MTSS1L	ENSBTAG00000034586	EPB41L4B	CTNNA1	ESRP1	STOM	ENSBTAG00000022275	RDX
		signal transducer activity	GO:0004871	51	0.52	3.73e-07	2.35e-05	MAPK13	TIE1	MET	RAC3	LMTK2	MAPK12	GNA12	TAOK1	MAPK13	TIE1	IRS1	CSF1R	MERTK	EPHB3	SPRY1	PAK4	DDR1	HCRTR1	ENSBTAG00000007627	SHISA5	MAPK4	EPHA2	RHOU	RND3	EPHA1	ENSBTAG00000014299	SHISA5	GNA11	AXL	LGR4	GADD45G	PDGFC	IL17RC	PTAFR	ERBB3	RAMP2	THRB	VDR	RGMA	ERBB2	PPARG	MAPK11
		channel regulator activity	GO:0016247	1	0.77	1	1.17	SGK1
		catalytic activity	GO:0003824	408	1.22	2.83e-05	0.000892	RALGPS2	PFKFB2	CDC25A	MAPK13	EYA2	CPM	GIPC1	NRBP2	ATP11C	ENSBTAG00000039504	RAB7B	ENSBTAG00000047319	ENSBTAG00000008793	ENSBTAG00000025260	PDK4	GALM	GSS	KHDRBS3	DUSP23	MYO5B	ENSBTAG00000000160	ACO1	ZDHHC2	ABCG2	CTSK	ABCG2	GCK	ENSBTAG00000045492	CTSB	RAC3	GFER	SCLY	ENSBTAG00000011330	CPQ	CES2	FUK	ADARB1	MAPK12	ENSBTAG00000010640	ENSBTAG00000023309	SCD5	PLA2G7
		antioxidant activity	GO:0016209	4	1.64	0.32	0.865	MGST2	LPO	GPX2	TXNRD3
		transporter activity	GO:0005215	100	1.36	0.00399	0.0502	ATP11C	SLC24A3	SFXN3	ABCG2	ABCD1	ABCG2	SCNN1G	SLC6A12	SLC45A3	ENSBTAG00000023309	SLC38A3	TIMM22	SLC34A2	APOE	SLC5A6	ENSBTAG00000017666	ACHE	SFXN5	ATP6V0A1	ATP2B1	CACNA1H	ENSBTAG00000032603	ATP6V1C2	ENSBTAG00000008692	ENSBTAG00000038131	SLC35A5	TRPM8	ORAI1	TTYH2	MFSD4A	SLC16A1	APOE	ENSBTAG00000005475	SLC28A3	SLC34A2	ATP2C2	SLC25A21	ABCA1	SCN1B	SLC39A14	SLC38A2	ATP5D
	Cellular componant	synapse	GO:0045202	9	2.05	0.0512	0.134	RGS20	RAB8B	RAB15	UNC13B	RAB13	RAB26	RAB26	RAB8B	RAB13
		cell junction	GO:0030054	17	2.3	0.00291	0.0204	MYO10	MYO5B	ENSBTAG00000010293	MAGI1	ENSBTAG00000046029	PTK7	CTNND1	JUP	TACSTD2	SHROOM3	MYO10	PARVA	CAV1	AMOT	AMOTL1	PARD3	SHROOM1
		membrane	GO:0016020	86	1.06	0.597	0.94	SEC16B	TIE1	MET	SLC24A3	CMTM8	LMTK2	ENSBTAG00000023309	SLC38A3	SEC31A	TIE1	ARFGAP3	DMPK	NAPG	ENSBTAG00000047788	ENSBTAG00000017666	ACHE	CSF1R	ATP2B1	CLTA	ENSBTAG00000032603	ATP6V1C2	MERTK	DPY19L1	EPHB3	TM4SF1	DDR1	ENSBTAG00000038131	TSPAN15	HCRTR1	DLG3	SLC16A1	SLC28A3	WIPI1	HACD2	COPE	ATP2C2	EPHA2	HACD2	GPT	STX10	EPHA1	SLC39A14
		macromolecular complex	GO:0032991	122	0.71	6.89e-05	0.00145	MICALL2	TIE1	MET	ENSBTAG00000000103	LMTK2	RGS20	GNA12	SEC31A	TIE1	CKS2	ARFGAP3	APOE	PRKAA2	MRPL41	NAPG	TUBB2B	TRMT61A	NFAT5	DMXL1	POLR3K	ACHE	ATP6V0A1	CSF1R	CLTA	NDUFS6	ATP6V1C2	MERTK	POLR2F	EPHB3	DDR1	RICTOR	PIGQ	EXOC6B	TRMT61A	DLG3	RAD1	TNNT2	APOE	NDUFV1	FBXW9	TTLL1	POLD2
		extracellular matrix	GO:0031012	12	1.52	0.199	0.432	MMP14	P3H3	CYR61	ENSBTAG00000005261	VWF	HAPLN3	MMP15	MMP19	VWF	WISP2	NTN4	MMP14
		cell part	GO:0044464	479	1.02	0.628	0.92	BICDL2	SP3	MAPK13	EYA2	SEC16B	CITED4	NRBP2	EIF4EBP1	ATP11C	MICALL2	TIE1	RAB7B	MET	GSS	SLC24A3	CLDN7	DUSP23	MYO5B	NDRG4	ENSBTAG00000000160	ZDHHC2	ABCG2	CTSK	ABCG2	GCK	GNPTAB	ENSBTAG00000010293	GCFC2	CTSB	UBL5	RAC3	CTTN	SLC6A12	GFER	ENSBTAG00000000103	LMTK2	MAPK12	ENSBTAG00000023309	NDRG1	SCD5	HIF1A	OAT
		organelle	GO:0043226	269	0.92	0.178	0.415	SP3	MAPK13	EYA2	SEC16B	CITED4	ATP11C	MICALL2	RAB7B	MYO5B	ZDHHC2	CTSK	GNPTAB	GCFC2	CTSB	UBL5	RAC3	CTTN	GFER	ENSBTAG00000000103	MAPK12	ENSBTAG00000023309	SCD5	HIF1A	RGS20	SCIN	IRAK1	MAPK13	MVP	HARS	CNN3	MGST2	SEC31A	SLC34A2	ARFGAP3	HOOK2	PRKAA2	TINAGL1	TFAP2A	RAB34	MRPL41	DMPK	HLF
		extracellular region	GO:0005576	48	1.06	0.696	0.934	CPM	SERPING1	TPBG	DMKN	CTSK	CTSB	CPQ	CES2	ENSBTAG00000023198	CCL22	APOE	TINAGL1	P3H3	LPO	CYR61	SERPINB8	APOE	CTSC	CLEC3B	ENSBTAG00000009987	HSPA6	SERPINC1	LTBP2	HAPLN3	FAM3C	CTSK	ENSBTAG00000027513	ITGB5	CTSC	SERPINB5	SEMA3F	FN1	PDGFC	SERPINA1	B9D1	MKS1	LTBP2	ITGB5	CCL2	WISP2	DMKN	ENSBTAG00000023026
	D90 vs. D250
	Biological function	cellular component organization or biogenesis	GO:0071840	55	1.14	0.322	0.811	CDC42EP1	EYA2	MAP1LC3A	AMOTL2	H1FX	MET	TUBA4A	KANK1	ENSBTAG00000005501	ENSBTAG00000010293	TBC1D10C	AMOTL2	EPB41L4B	ATP10A	H1F0	RAB25	CALY	SYT17	ENSBTAG00000022275	AAK1	HR	ENSBTAG00000020795	PPP1R9A	H2AFX	ENSBTAG00000046029	HIST2H2AC	RAB15	CORO1A	ATP9A	NCKAP1	MYO6	MSH2	AAK1	ENSBTAG00000001219	RAC2	ASF1B	HIST2H2AC	RAB13	IFT46	RND3	CDH1	TNFAIP3
		cellular process	GO:0009987	278	1.22	2.55e-05	0.000622	ERF	MAPK13	DTX4	CDC42EP1	RASSF6	EYA2	MAP1LC3A	SLC1A1	AMOTL2	H1FX	LAG3	GJA1	MPZL2	CALB1	PKP2	MPZL3	PEAR1	CTNNA1	CCL4	MET	TUBA4A	MYO10	MYO5B	NDRG4	ME1	FYN	MKL2	CDC42BPA	KANK1	TRPV6	ENSBTAG00000045892	GCK	SIT1	TNS4	MARVELD2	ENSBTAG00000005501	ENSBTAG00000010293	MPZL3	GAB1	PATJ	CTTN	SAG
		localization	GO:0051179	61	1.14	0.277	0.742	SLC1A1	AMOTL2	NIPAL2	CCL4	MET	MYO5B	FYN	ENSBTAG00000010293	SAG	ENSBTAG00000009938	TBC1D10C	AMOTL2	ATP10A	RAB25	RHBG	ENSBTAG00000025250	CALY	CD300E	SYT17	VPS36	SLC1A1	MET	AAK1	SYTL3	SLC27A6	ENSBTAG00000006162	ENSBTAG00000046029	RAB15	ATP9A	NCKAP1	MYO6	MFSD4A	AAK1	ENSBTAG00000001219	ENSBTAG00000000893	SLBP	OCRL	SLC7A8	ITSN1	UNC13B	RAB13	IFT46
		reproduction	GO:0000003	5	0.63	0.461	0.9	LIPH	MSH2	CCND3	NSMCE3	CCND3
		biological regulation	GO:0065007	116	1.08	0.387	0.842	MAPK13	CDC42EP1	EYA2	AMOTL2	CALB1	PEAR1	CCL4	MET	NDRG4	FYN	KANK1	ENSBTAG00000045892	GCK	SIT1	IRF6	ENSBTAG00000000582	GNAQ	ENSBTAG00000009938	ARHGAP9	TBC1D10C	AMOTL2	ATP10A	NDRG1	ERBB2	MAPK13	ENSBTAG00000003155	MAL2	RAB25	ENSBTAG00000007755	CCR7	ENSBTAG00000025250	TBX3	IRS1	TRAC	SMAD1	SYT17	ENSBTAG00000001605	CCR7	Mail	P2RY8	MET	CYR61
		response to stimulus	GO:0050896	98	1.2	0.0605	0.314	MAPK13	CDC42EP1	EYA2	MAP1LC3A	AMOTL2	PEAR1	CCL4	MET	ENSBTAG00000047121	NDRG4	FYN	GAB1	IRF6	ENSBTAG00000000582	GNAQ	ENSBTAG00000009938	IL27RA	AMOTL2	NDRG1	ERBB2	MAPK13	CD2	ENSBTAG00000003155	RAB25	ENSBTAG00000025250	IRS1	TRAC	CD300E	IL16	P2RY8	MET	CYR61	JUNB	IFI6	THRB	ENSBTAG00000031160	DDR1	PPP1R9A	IRF4	RAB15	NDRG1	ITGB7
		developmental process	GO:0032502	86	1.98	2.93e-09	7.15e-07	ERF	PBX1	DTX4	CDC42EP1	RASSF6	EYA2	AMOTL2	CTNNA1	MET	EFHD1	GMFG	MYO10	MYO5B	MKL2	CDC42BPA	TNS4	GAB1	CTTN	FGD3	AMOTL2	PDLIM5	ZFHX3	ERBB2	CTNNA1	CTNNAL1	HHATL	ENSBTAG00000003155	MAL2	CCR7	RILPL2	TBX3	TFAP2A	IL16	EHF	CCR7	RDX	MET	CYR61	TNFSF9	JUNB	IFI6	TJP1
		rhythmic process	GO:0048511	2	7.05	0.041	0.227	PER1	ID2
		multicellular organismal process	GO:0032501	46	0.94	0.761	1.15	SLC1A1	AMOTL2	MET	MYO5B	SAG	ENSBTAG00000000582	MAGI1	AMOTL2	PDLIM5	ERBB2	HHATL	MAL2	RASL11A	PRKG2	IL16	SLC1A1	MET	TNFSF9	ARHGEF7	SYTL3	LAMC2	DDR1	PPP1R9A	NCKAP1	TEAD1	RAC2	PER1	OCRL	ITSN1	TOR3A	ASIC1	CDH1	SPRY2	MYOM1	ID2	CDH1	CDH24	EGFR	AMOT	IL16	TACC2	NAV3
		biological adhesion	GO:0022610	27	3.25	2.76e-07	1.35e-05	PKP2	CTNNA1	TNS4	ENSBTAG00000010293	MSLNL	CTNNA1	MSLNL	CD2	RASL11A	MET	CYR61	ENSBTAG00000046029	PKP1	ARHGEF28	ITGB7	CTNND1	NOV	ENSBTAG00000016504	CDH1	FN1	PKP1	CDH1	CD48	PARVA	CDH24	LYPD5	TNS4
		locomotion	GO:0040011	15	2.06	0.013	0.103	AMOTL2	CCL4	FYN	ENSBTAG00000009938	AMOTL2	ENSBTAG00000025250	MET	NCKAP1	RND3	TNFAIP3	ENSBTAG00000009943	AMOT	LCK	SLA	CCL5
		metabolic process	GO:0008152	139	0.91	0.212	0.673	ERF	MAPK13	PBX1	DTX4	CDC42EP1	EYA2	MAP1LC3A	SLC1A1	H1FX	CCL4	GALM	ENSBTAG00000014329	KANK1	GCK	MARVELD2	ENSBTAG00000005501	CTTN	GNAQ	ENSBTAG00000009938	ARHGAP9	TBC1D10C	ATP10A	ENSBTAG00000023309	PLCE1	MAPK13	CD2	ESRP1	HHATL	CENPE	ENPP3	B4GALT6	RAB25	ENSBTAG00000007755	IDH1	LIPH	ENSBTAG00000020070	ENSBTAG00000025250	CALY	CPE	IRS1	TFAP2A	CYB5A
		immune system process	GO:0002376	13	1.62	0.104	0.443	SIT1	TNS4	GAB1	CD2	ENSBTAG00000040331	TNFSF9	ARHGEF7	ENSBTAG00000008959	PRDX4	CD48	AIF1L	TNS4	LTB
	Molecular function	binding	GO:0005488	153	1.17	0.0341	0.269	ERF	CDC42EP1	RASSF6	MAP1LC3A	H1FX	CALB1	PKP2	CTNNA1	CCL4	MET	TUBA4A	EFHD1	GMFG	MYO5B	ENSBTAG00000014329	FYN	SIT1	MARVELD2	ENSBTAG00000005501	ENSBTAG00000010293	CTTN	IRF6	SAG	ENSBTAG00000000582	GNAQ	FGD3	TRAF1	ENSBTAG00000009938	IL27RA	TBC1D10C	PDLIM5	PLCE1	ERBB2	CTNNA1	CD2	ESRP1	ENSBTAG00000007755	ENSBTAG00000025250	CALY	CADPS2	RILPL2	TBX3
		receptor activity	GO:0004872	28	0.68	0.0324	0.266	LAG3	MET	JMJD6	ENSBTAG00000000582	GPRC5A	ERBB2	CD2	P2RY8	MET	LAMC2	DDR1	ITGB7	NR3C2	ESR1	F3	IL21R	IL1R1	ADGRL2	SPRED1	LGR4	CD48	ADORA2A	EGFR	IL2RB	ESR1	ERBB3	THRB	LTB
		structural molecule activity	GO:0005198	28	1.81	0.00396	0.0575	PKP2	CTNNA1	TUBA4A	MYO5B	CTTN	PDLIM5	EPB41L4B	CTNNA1	ESRP1	MAL2	ENSBTAG00000046531	RDX	ENSBTAG00000022275	ENSBTAG00000020795	ENSBTAG00000040367	PKP1	MYO6	RDX	FBLIM1	ENSBTAG00000047229	CTNND1	LPXN	ADGRL2	EVPL	PKP1	ENSBTAG00000000560	CAV1	MALL
		signal transducer activity	GO:0004871	22	0.63	0.021	0.22	MAPK13	MET	ENSBTAG00000000582	GNAQ	ERBB2	MAPK13	IRS1	P2RY8	MET	DDR1	VOPP1	RAC2	F3	MAPK4	RND3	SPRY2	GNA11	LGR4	EGFR	ERBB3	MAP4K1	THRB
		catalytic activity	GO:0003824	120	1	1	1.64	MAPK13	PBX1	DTX4	RASSF6	EYA2	CCL4	GALM	GMFG	MYO5B	ME1	ENSBTAG00000014329	CDC42BPA	ENSBTAG00000045892	GCK	GNAQ	FGD3	ENSBTAG00000009938	ARHGAP9	TBC1D10C	ATP10A	ENSBTAG00000023309	PLCE1	MAPK13	CD2	HHATL	ENSBTAG00000003155	CENPE	ENPP3	B4GALT6	RAB25	ENSBTAG00000007755	IDH1	LIPH	ENSBTAG00000020070	ENSBTAG00000025250	CPE	CYB5A	ENSBTAG00000001605	GPT2	P2RY8	MET	ENSBTAG00000046172
		antioxidant activity	GO:0016209	1	1.14	0.59	1.28	PRDX4
		transporter activity	GO:0005215	26	0.98	1	1.72	SLC1A1	GJA1	MPZL2	MPZL3	TRPV6	MPZL3	ATP10A	ENSBTAG00000023309	RHBG	ENSBTAG00000020070	SLC1A1	ENSBTAG00000033166	SLC27A6	ATP9A	MFSD4A	SLC7A8	MPZL2	PKD2L1	ASIC1	STARD10	LAT	ENSBTAG00000047764	SLC36A4	SLC10A6	UCP2	PKD2
	Cellular componant	synapse	GO:0045202	5	3.18	0.0251	0.158	PPP1R9A	RAB15	UNC13B	RAB13	RAB13
		cell junction	GO:0030054	21	7.91	4.75e-12	2.99e-10	AMOTL2	PKP2	MYO10	MYO5B	ENSBTAG00000010293	MAGI1	AMOTL2	ENSBTAG00000046029	PKP1	CTNND1	CDH1	JUP	TACSTD2	PKP1	CDH1	SHROOM3	MYO10	PARVA	CDH24	CAV1	AMOT
		membrane	GO:0016020	28	0.96	0.923	1.24	MAP1LC3A	MET	NUP210	TRPV6	ENSBTAG00000023309	ERBB2	MAL2	RHBG	ENSBTAG00000020070	CALY	VPS36	P2RY8	MET	ENSBTAG00000033166	QSOX1	DDR1	PROM2	VOPP1	F3	TM4SF5	VPS36	LGR4	ENSBTAG00000047764	SLC36A4	EGFR	CAV1	ERBB3	MALL
		macromolecular complex	GO:0032991	39	0.63	0.00193	0.0244	MET	TUBA4A	NUP210	ENSBTAG00000045892	GNAQ	ERBB2	CENPE	ENSBTAG00000046531	VPS36	MET	ENSBTAG00000022275	JUNB	ENSBTAG00000020795	DDR1	ENSBTAG00000040367	NCKAP1	TEAD1	MSH2	ENSBTAG00000048049	ENSBTAG00000001219	CD247	SLBP	KIF22	IFT46	TP73	NR4A1	CDH1	JUP	GNA11	VPS36	BCKDHA	ENSBTAG00000000560	CDH1	CDH24	EGFR	CAV1	BCKDHA	ERBB3	CD79A
		extracellular matrix	GO:0031012	3	1.06	0.763	1.17	CYR61	NOV	MMP15
		cell part	GO:0044464	187	1.11	0.104	0.384	ERF	MAPK13	CDC42EP1	EYA2	MAP1LC3A	AMOTL2	GJA1	CALB1	PKP2	CTNNA1	MET	TUBA4A	MYO5B	NDRG4	ME1	NUP210	KANK1	TRPV6	ENSBTAG00000045892	GCK	SIT1	MARVELD2	ENSBTAG00000010293	CTTN	ENSBTAG00000000582	GNAQ	ARHGAP9	TBC1D10C	AMOTL2	MSLNL	PDLIM5	EPB41L4B	ATP10A	SH3BGRL2	ENSBTAG00000023309	NDRG1	ERBB2	CTNNA1	MSLNL	MAPK13	ENSBTAG00000003155	CENPE
		organelle x	GO:0044464	88	0.84	0.0788	0.382	ERF	MAPK13	CDC42EP1	EYA2	MAP1LC3A	AMOTL2	CALB1	MYO5B	ME1	NUP210	KANK1	CTTN	AMOTL2	EPB41L4B	ENSBTAG00000023309	MAPK13	ENSBTAG00000003155	CENPE	RAB25	ENSBTAG00000007755	ENSBTAG00000020070	CALY	RILPL2	TFAP2A	ENSBTAG00000046531	EHF	VPS36	Mail	ENSBTAG00000022275	NFIB	JUNB	HR	IFI6	ENSBTAG00000005628	ENSBTAG00000020795	QSOX1	ENSBTAG00000006162	PPP1R9A	H2AFX	ENSBTAG00000040367	HIST2H2AC	RAB15
		extracellular region	GO:0005576	16	0.98	1	1.31	CCL4	ENSBTAG00000009938	ENSBTAG00000025250	CPE	CYR61	LAMC2	QSOX1	PROM2	ITGB7	ENSBTAG00000001219	NOV	IGFBP4	FN1	ENSBTAG00000009943	CTSW	CCL5
	D15 vs. D250
	Biological function	cellular component organization or biogenesis	GO:0071840	63	0.89	0.375	0.847	H1FX	ATP11C	MICALL2	RAB7B	NUSAP1	MET	CDH4	SMARCD1	TMED3	STX7	ENSBTAG00000000103	ANLN	LMTK2	TBL1XR1	SEC31A	TSNARE1	ENSBTAG00000024701	TBC1D4	COX19	APOE	ANP32B	RPS28	RPS15	SYT17	TUBB2B	EPS8	RAB8B	ENSBTAG00000014449	ENSBTAG00000006963	ENSBTAG00000022275	DNLZ	ENSBTAG00000023462	RPS19	MERTK	ENSBTAG00000035958	ENSBTAG00000020795	RICTOR	RPS6	RPS6	TOP2A	ENSBTAG00000046421	APOE
		cellular process	GO:0009987	307	0.92	0.052	0.343	RALGPS2	SP3	LTBP2	RABIF	CPM	PKIB	H1FX	SDF4	GJA1	PIM3	UGCG	ATP11C	TPBG	MICALL2	TIE1	RAB7B	PEAR1	ENSBTAG00000047319	SPIC	ATP2B4	NUSAP1	PDK4	CCL4	MET	GSS	CDH4	GPRC5B	RGL1	SMARCD1	ZDHHC2	CTSK	DYNLT3	GCK	CX3CR1	STX7	PIN1	GCFC2	BCAP31	LGALS3	CTSB	UBL5	ITGB5
		localization	GO:0051179	85	1.08	0.47	0.868	RBP4	RABIF	ATP11C	RAB7B	ENSBTAG00000047319	NUSAP1	CCL4	MET	ZDHHC2	DYNLT3	TMED3	STX7	RABAC1	ENSBTAG00000019708	SCNN1G	BCAP31	RBP4	SLC6A12	SLC45A3	LMTK2	ENSBTAG00000014149	KIF1B	SLC37A1	CCL2	RGS20	PPARG	CCL22	SEC31A	SLC34A2	TSNARE1	ENSBTAG00000024701	TBC1D4	TRAPPC5	CALCRL	APOE	SLC1A3	CD300E	EEA1	SYT17	TUBB2B	TRAPPC5	ENSBTAG00000047788
		reproduction	GO:0000003	9	0.78	0.546	9.31	ADAM28	LMO1	LIPH	ENSBTAG00000005261	VWF	TOP2A	SCIMP	ADAMDEC1	VWF
		biological regulation	GO:0065007	118	0.74	0.000302	0.00921	RABIF	PKIB	EDNRB	ATP11C	TIE1	RAB7B	PEAR1	CCL4	MET	TMED3	GCK	CX3CR1	SCNN1G	SLC6A12	KCNK1	ENSBTAG00000034586	LMTK2	TBL1XR1	CCL2	RGS20	TAOK1	CCL22	NME3	ENSBTAG00000003155	BHLHA15	SLC34A2	TBC1D4	TIE1	CKS2	ATP6V0D2	GNPTG	TRAPPC5	APOE	TBX3	ANP32B	RALGAPA1	ZNF444	ENSBTAG00000001852	MXD4	SYT17	TRAPPC5	ENSBTAG00000047788
		response to stimulus	GO:0050896	75	0.63	4.96e-06	0.000202	ENSBTAG00000016127	TIE1	RAB7B	PEAR1	CCL4	MET	TMED3	ITGB5	LMTK2	CCL2	RGS20	TAOK1	PPARG	CCL22	ENSBTAG00000003155	TIE1	S100A12	APOE	CD300E	TNFSF15	NFAT5	RAB8B	CSF1R	LPO	MET	CNTFR	CYR61	TFPI2	MERTK	ENSBTAG00000035958	RICTOR	TSPAN15	ENSBTAG00000004374	HCRTR1	SLC30A2	TREML1	CLEC6A	CYP2S1	PAQR8	RAD1	APOE	ENSBTAG00000007627
		developmental process	GO:0032502	62	0.97	0.894	1.25	TIE1	SPIC	MET	CDH4	ADAM28	DYNLT3	CX3CR1	ENSBTAG00000034586	LMTK2	LMO1	RGS20	SCIN	TAOK1	HES6	PPARG	NME3	ENSBTAG00000003155	BHLHA15	MAPK8IP1	TIE1	CALCRL	APOE	TBX3	ANP32B	FABP4	FABP4	CREB3L3	TUBB2B	TNFSF15	CSF1R	MET	CYR61	TNFSF9	MERTK	ENSBTAG00000001819	ENSBTAG00000035958	FGD4	NTN4	CRABP2	COL5A3	TRAF2	CAPZA1
		multicellular organismal process	GO:0032501	44	0.61	0.00047	0.0127	MYOF	TIE1	ENSBTAG00000047319	MET	CDH4	ADAM28	SCNN1G	SLC6A12	ENSBTAG00000034586	LMTK2	RGS20	HES6	PPARG	CNN3	TIE1	APOE	SLC1A3	ENSBTAG00000001852	CREB3L3	TUBB2B	NFAT5	TOR2A	CSF1R	MET	TNFSF9	MERTK	ENSBTAG00000001819	NTN4	COL5A3	C1QTNF1	PHACTR4	ENSBTAG00000046421	APOE	BARX2	ENSBTAG00000007627	CLEC3B	EPHA2	NEDD4	TOR2A	AXL	SGCA	ARHGEF40
		locomotion	GO:0040011	11	1.02	0.875	1.24	CCL4	CCL2	CCL22	TUBB2B	MET	ENSBTAG00000035958	SDC2	RHOU	RND3	ENSBTAG00000027513	CCL5
		biological adhesion	GO:0022610	21	1.72	0.0197	0.178	ENSBTAG00000047319	CDH4	ITGB5	SCARB2	TINAGL1	P3H3	ADAP2	ITGAM	MET	CYR61	ENSBTAG00000005261	NTN4	VWF	CLEC6A	CBLL1	ENSBTAG00000009987	FCER2	ITGB5	CLEC4A	FN1	VWF
		metabolic process	GO:0008152	237	1.05	0.361	0.847	SP3	RABIF	ACCS	CPM	H1FX	ENSBTAG00000016127	PIM3	UGCG	ATP11C	ENSBTAG00000039504	RAB7B	SPIC	ATP2B4	NUSAP1	PDK4	CCL4	GSS	SMARCD1	ZDHHC2	CTSK	GBE1	DYNLT3	GCK	ENSBTAG00000019708	GCFC2	CTSB	UBL5	CHPF2	SLC45A3	ENSBTAG00000000103	ENSBTAG00000010640	TBL1XR1	ENSBTAG00000014149	RP2	ENSBTAG00000023309	DTYMK	KIF1B	HIF1A	CCL2	RGS20	PPARG	CCL22
		immune system process	GO:0002376	18	1.52	0.101	0.492	LBP	BoLA	LMO1	BoLA	MAPK8IP1	TNFSF15	TNFSF9	BoLA	ENSBTAG00000008959	TRAF2	CLEC6A	LBP	GPX2	FCER2	CLEC4A	BoLA	TMEM131	ALOX5
		cell killing	GO:0001906	1	1.55	0.488	0.883	ENSBTAG00000010166
	Molecular function	binding	GO:0005488	160	0.83	0.00819	0.141	ENSBTAG00000016127	TIE1	CCL4	MET	LMTK2	CCL2	RGS20	TAOK1	PPARG	CCL22	TIE1	S100A12	APOE	TNFSF15	NFAT5	CSF1R	CNTFR	CYR61	TFPI2	MERTK	ENSBTAG00000035958	HCRTR1	CYP2S1	PAQR8	APOE	EPHA2	RHOU	RND3	ENSBTAG00000027513	AXL	VSTM1	IL17RC	PTAFR	ENSBTAG00000010166	CCL5
		receptor activity	GO:0004872	36	0.6	0.00076	0.0287	TIE1	MET	ITGB5	LMTK2	PPARG	TIE1	TNFSF15	CSF1R	MET	MERTK	HCRTR1	CLEC6A	PAQR8	ENSBTAG00000007627	ENSBTAG00000009987	EPHA2	FCER2	ITGB5	CLEC4A	AXL	VSTM1	IL17RC	PTAFR	RAMP2
		structural molecule activity	GO:0005198	33	1.45	0.0405	0.365
		signal transducer activity	GO:0004871	25				TIE1	MET	TMED3	LMTK2	TAOK1	PPARG	TIE1	CSF1R	MET	MERTK	ENSBTAG00000035958	HCRTR1	PAQR8	ENSBTAG00000007627	SHISA5	EPHA2	RHOU	RND3	SHISA5	AXL	ENSBTAG00000040323	GADD45G	IL17RC	PTAFR	RAMP2
		channel regulator activity	GO:0016247	1	1.46	0.507	1.18	SGK1
		catalytic activity	GO:0003824	198	1.12	0.0852	0.575	ENSBTAG00000016127	RAB7B	CCL4	CCL2	RGS20	TAOK1	CCL22	ENSBTAG00000003155	APOE	RAB8B	LPO	MET	TFPI2	ENSBTAG00000035958	RICTOR	CYP2S1	APOE	ENSBTAG00000038064	GPX2	RHOU	RND3	NCF2	SGK1	GADD45G	ADCY6	RAB8B	CCL5	RAB31
		antioxidant activity	GO:0016209	2	1.55	0.381	1.09	LPO	GPX2
		transporter activity	GO:0005215	52	1.34	0.0452	0.388	APOE	SLC30A2	APOE	SGK1	RAMP2
	Cellular componant	synapse	GO:0045202	3	1.3	0.508	0.889	RGS20	RAB8B	RAB8B
		cell junction	GO:0030054	3	0.77	1	1.19	CDH4	TACSTD2	CAV1
		membrane	GO:0016020	52	1.21	0.176	0.505	TIE1	ATP2B4	MET	STX7	BCAP31	KCNK1	ENSBTAG00000034586	LMTK2	ENSBTAG00000023309	SLC37A1	SEC31A	TSNARE1	TIE1	ENSBTAG00000020070	ENSBTAG00000047788	ENSBTAG00000017666	CSF1R	MET	ATP2B1	ENSBTAG00000032603	MERTK	DPY19L1	TM4SF1	QSOX1	ENSBTAG00000038131	TSPAN15	HCRTR1	PROM2	KCNF1	HACD2	ATP2C2	EPHA2	TM4SF5	ENSBTAG00000038064	HACD2	GPT	SLC38A2	KCNK5	CLTB	AXL	ATP2B4	ENSBTAG00000047764
		macromolecular complex	GO:0032991	85	0.94	0.609	0.984	MICALL2	TIE1	NUSAP1	MET	CDH4	MRPL40	DYNLT3	STX7	ENSBTAG00000000103	LMTK2	TBL1XR1	RPL13	KIF1B	RGS20	CD2BP2	ENSBTAG00000013358	CENPE	SEC31A	TSNARE1	PSMG3	TIE1	CKS2	ATP6V0D2	TRAPPC5	APOE	RPS28	RPS15	MRPL41	TUBB2B	TRAPPC5	TRMT61A	NFAT5	DMXL1	KIF11	ENSBTAG00000014449	ATP6V0A1	CSF1R	ENSBTAG00000006963	MET	ENSBTAG00000022275	PSMB8	ENSBTAG00000023462
		extracellular matrix	GO:0031012	9	2.16	0.0423	0.242	MMP14	P3H3	CYR61	ENSBTAG00000005261	NTN4	VWF	MMP14	MMP19	VWF
		cell part	GO:0044464	248	1	1	1.21	GATM	SP3	RABIF	PKIB	ERP29	GJA1	PIM3	ATP11C	MICALL2	SSR2	TIE1	RAB7B	SPIC	ATP2B4	NUSAP1	MET	GSS	CDH4	ZDHHC2	MRPL40	CTSK	GBE1	DYNLT3	TMED3	GCK	STX7	GNPTAB	GCFC2	BCAP31	CTSB	UBL5	SLC6A12	CD163	KCNK1	ENSBTAG00000000103	ANLN	LMTK2	TBL1XR1	ENSBTAG00000023309	RPL13	DTYMK	KIF1B
		organelle	GO:0043226	159	1.03	0.649	0.998	GATM	SP3	PKIB	ERP29	ATP11C	MICALL2	SSR2	RAB7B	SPIC	ATP2B4	NUSAP1	ZDHHC2	MRPL40	CTSK	TMED3	GNPTAB	GCFC2	BCAP31	CTSB	UBL5	ENSBTAG00000000103	ANLN	TBL1XR1	ENSBTAG00000023309	RPL13	DTYMK	KIF1B	HIF1A	RGS20	SCIN	CD2BP2	PPARG	ENSBTAG00000013358	CNN3	ENSBTAG00000003155	CENPE	SEC31A	SLC34A2	ENSBTAG00000024701	ENSBTAG00000020070	ATP6V0D2	TRAPPC5
		extracellular region	GO:0005576	42	1.76	0.000757	0.0119	LTBP2	CPM	SERPING1	TPBG	CCL4	DMKN	CTSK	CTSB	ITGB5	CCL2	ENSBTAG00000023198	DMKN	CCL22	APOE	TINAGL1	ENSBTAG00000023026	P3H3	ENSBTAG00000001852	AZGP1	ADAMTS8	SERPINC1	CTSS	LPO	CYR61	SERPINB8	QSOX1	NTN4	PROM2	ENSBTAG00000046421	APOE	CTSC	CLEC3B	ENSBTAG00000009987	SERPINC1	LTBP2	FAM3C	CTSK	ENSBTAG00000027513	ITGB5	CTSC	FN1	CCL5
[truncated: 582 more columns]

## Sheet: Table S6b
	Table S6b: Enriched gene ontology (GO) terms by differentially expressed genes in Jersey cattle using GO consortium database (PANTHER)
	Jersey cattle
	D15 vs. D90
	Data base	description	GO term	No. of genes	Fold enrichent	P-value	FDR	Genes
	Biological function	cellular component organization or biogenesis	GO:0071840	85	1	1	1	CDC42EP1	H1FX	MICALL2	ENSBTAG00000006656	SMARCD1	STX7	ENSBTAG00000005501	RAC3	FSCN1	PRMT6	EPC2	TPPP3	H1F0	BIRC2	RAB25	ENSBTAG00000024701	TBC1D4	CAMSAP3	RHOH	HOOK2	ESPNL	RPS28	RPS15	RAB34	DMPK	RHOH	NUP155	MRPL11	SYT17	RNF2	PACSIN3	RAB8B	EPB41L1	ENSBTAG00000022275	DNLZ	PRKCD	EPB41L4A	STX11	CDC42	ENSBTAG00000020795	SHROOM1	ENSBTAG00000026971
		cellular process	GO:0009987	419	1.04	0.307	0.765	BICDL2	GRB7	STEAP4	CDC25A	MAPK13	CDC42EP1	PCBP4	ALCAM	KLHL21	H1FX	CITED4	KLHL21	ENSBTAG00000006322	SLC28A1	MICALL2	PSTPIP2	CNOT2	ENSBTAG00000047319	ENSBTAG00000008793	GPR84	CCL4	ARID5B	GSS	GATA3	CLDN7	PIM1	CMTM8	DUSP23	GPRC5B	CDK5	NDRG4	CAPZA2	ENSBTAG00000000160	CYLD	ENSBTAG00000006656	SMARCD1	TGFBR3	CASP4	POLR2A	ABCG2	ENSBTAG00000005841	DYNLT1
		localization	GO:0051179	113	1.19	0.0542	0.331	BICDL2	STEAP4	RBP4	PCBP4	CPTP	SLC28A1	NIPAL2	ENSBTAG00000047319	LAMP2	CCL4	SCNN1D	ENSBTAG00000006656	DYNLT1	ENSBTAG00000037558	DYNLT3	STX7	ENSBTAG00000019708	RBP4	RAC3	SLC6A12	ABCD4	AP1S1	ENSBTAG00000014149	FSCN1	CCL2	SLC38A3	ENSBTAG00000024901	CCL22	SLC25A19	SLC34A2	RAB25	ENSBTAG00000024701	TBC1D4	GOLGA7	VPS54	ENSBTAG00000025250	HOOK2	RAB34	PTGDS	NUP155	EEA1	SYT17
		reproduction	GO:0000003	3	0.22	0.00107	0.0174	KHDRBS3	MSH2	CCNJ
		biological regulation	GO:0065007	185	0.97	0.681	1.06	MAPK13	CDC42EP1	EDNRB	CNOT2	GTF2B	GPR84	CCL4	ARID5B	CMTM8	NDRG4	SCNN1D	ENSBTAG00000006656	CASP4	MXD3	NOS2	ENSBTAG00000047609	ENSBTAG00000037558	MUC20	GCK	PTHLH	RAC3	SLC6A12	IRF6	IRX5	KCNK1	PELI1	CES2	CXCR4	CCL2	ERBB2	GNAO1	PRMT6	TAOK1	EPC2	MAPK13	GTF2B	TPPP3	CCL22	NME3	ENSBTAG00000003155	GADD45B	CCRL2
		response to stimulus	GO:0050896	130	0.9	0.23	0.646	MAPK13	CDC42EP1	ENSBTAG00000006322	GPR84	CCL4	NDRG4	CASP4	ENSBTAG00000005841	NOS2	ENSBTAG00000037558	MUC20	PTHLH	RAC3	IRF6	PELI1	CCL2	ERBB2	GNAO1	TAOK1	MAPK13	ENSBTAG00000024901	EBI3	CCL22	ENSBTAG00000003155	GADD45B	GPR4	SLC25A19	TIMP3	BIRC2	RAB25	MAP3K8	SKIL	RHOH	ENSBTAG00000025250	GPR65	IRS1	RAB34	DMPK	RHOH	SDCBP	NMUR2	SAMSN1
		developmental process	GO:0032502	102	1.33	0.00454	0.0652	CDC42EP1	PCBP4	ALCAM	EFHD1	GATA3	CMTM8	CAPZA2	CASP4	DYNLT1	ENSBTAG00000047609	DYNLT3	BTBD3	PTHLH	RAC3	CTTN	IRX5	FSCN1	CXCR4	PDLIM1	ERBB2	DAB2	TAOK1	NME3	HHATL	ENSBTAG00000003155	CCRL2	BIRC2	KAT6A	MAPK8IP1	MAP3K8	SKIL	CCR7	RHOH	RILPL2	TFAP2A	CREB1	RHOH	ENSBTAG00000046657	CCR7	EHF	TNFSF15	ATF1
		multicellular organismal process	GO:0032501	52	0.6	7.37e-05	0.00257	PCBP4	ENSBTAG00000047319	GATA3	CMTM8	SCNN1D	NOS2	RASL11B	BTBD3	PTHLH	SLC6A12	MAGI1	CES2	PDLIM1	ENSBTAG00000012321	ERBB2	VAV2	HHATL	SKIL	CRYAB	PRKG2	CREB1	DMPK	NMUR2	RAP1B	NFAT5	ATF1	ENSBTAG00000010852	TNFSF9	PCBP1	LAMB3	EPHB3	HES4	NLGN3	TAGLN	DLG3	TMOD4	CRYAB	PDLIM1	HES7	RRAD	ENSBTAG00000013761	VCAN
		biological adhesion	GO:0022610	14	0.95	1	1.31	ALCAM	ENSBTAG00000047319	RASL11B	MSLNL	MSLNL	P3H3	ENSBTAG00000017866	RAP1B	ALCAM	LAMB3	NLGN3	CDH16	ITGA8	PLXNA1
		locomotion	GO:0040011	27	2.09	0.000638	0.013	CCL4	ENSBTAG00000037558	RAC3	FSCN1	CCL2	CCL22	ENSBTAG00000025250	IL-8	CDC42	CCL20	ENSBTAG00000047740	ENSBTAG00000035183	CCL8	SDC2	ENSBTAG00000009812	RHOD	ENSBTAG00000037778	RHOU	ENSBTAG00000014299	PPBP	TNFAIP3	ENSBTAG00000027513	PLXNA1	RND1	FGR	AMOTL1	VEGFA
		metabolic process	GO:0008152	307	1.14	0.0121	0.141	CDC25A	MAPK13	CDC42EP1	PCBP4	KLHL21	H1FX	CITED4	ENSBTAG00000024715	KLHL21	CPTP	CNOT2	GTF2B	ENSBTAG00000008793	LAMP2	CCL4	ARID5B	GALM	GSS	ENSBTAG00000047379	PIM1	KHDRBS3	DUSP23	CDK5	PUM2	ENSBTAG00000000160	CYLD	ENSBTAG00000006656	SMARCD1	POLR2A	ABCG2	DYNLT1	NOS2	GBE1	DYNLT3	ABCG2	GCK	PHGDH	PTHLH	ENSBTAG00000005501	ENSBTAG00000019708	CYP27B1	INTS6
		immune system process	GO:0002376	22	1.55	0.0568	0.338	LBP	VAV2	DAB2	MAPK8IP1	CRYAB	CREB1	TNFSF15	ATF1	GPX3	TNFSF9	CSRP1	CRYAB	GAB3	LBP	PTGS2	LTA	GPX3	CREB1	PTGS2	VEGFA	TNF	ACSS2
	Molecular function	binding	GO:0005488	229	0.99	0.908	1.47	BICDL2	CDC42EP1	PCBP4	ENSBTAG00000005005	H1FX	CITED4	ENSBTAG00000005574	ENSBTAG00000047319	GTF2B	GPR84	CCL4	ARID5B	GSS	EFHD1	KHDRBS3	CAPZA2	PUM2	ENSBTAG00000000160	ENSBTAG00000006656	SMARCD1	MXD3	ENSBTAG00000037558	STX7	PTHLH	ENSBTAG00000005501	RAC3	CTTN	GFER	IRF6	ZC3H12A	IRX5	TRAF1	MAOA	ENSBTAG00000014149	SLC2A4RG	FSCN1	HIF1A	CCL2	PDLIM1	ENSBTAG00000012321	ERBB2	GNAO1
		receptor activity	GO:0004872	39	0.54	1.74e-05	0.0011	ALCAM	GPR84	GPRC5B	TGFBR3	ENSBTAG00000005841	ERBB2	GPR4	IL1RAP	LPAR5	GPR65	ENSBTAG00000017866	NMUR2	CBLC	NR2F6	TNFSF15	ALCAM	GPRC5C	GPR183	LAMB3	EPHB3	IFNAR2	GPR183	GPRC5C	NR3C2	F3	ENSBTAG00000000926	OLFM4	MS4A8	P2RY14	IFNAR2	LTA	ENSBTAG00000005914	PLXNA1	ENSBTAG00000031025	STAP2	ADGRG5	TNF	GPR68	ENSBTAG00000004608
		structural molecule activity	GO:0005198	37	1.35	0.0758	0.477	CMTM8	CAPZA2	CYLD	DYNLT1	DYNLT3	CTTN	PDLIM1	ENSBTAG00000013358	ENSBTAG00000017441	ENSBTAG00000006383	RPS28	RPS15	MRPL41	NUP155	MRPL11	LDLR	EPB41L1	ENSBTAG00000022275	ENSBTAG00000047029	EPB41L4A	ENSBTAG00000020795	CSRP1	TAGLN	CAPZA1	PLEK	FBLIM1	MRPL28	MRPL28	OLFM4	VILL	PDLIM1	RPS29	DSTN	RPS29	ENSBTAG00000014423	PXN	ENSBTAG00000004608
		signal transducer activity	GO:0004871	37	0.6	0.000874	0.0206	MAPK13	GPR84	MUC20	RAC3	ERBB2	GNAO1	TAOK1	MAPK13	GADD45B	GPR4	MAP3K8	RHOH	GPR65	IRS1	RHOH	CBLC	MAPK6	GPR183	EPHB3	PAK4	CDC42	IFNAR2	GPR183	GNAO1	F3	ENSBTAG00000000926	RHOD	MAPK4	RHOU	P2RY14	ENSBTAG00000014299	IFNAR2	ENSBTAG00000005914	GNAI3	PLXNA1	ENSBTAG00000031025	RND1
		channel regulator activity	GO:0016247	1	1.22	0.571	1.26	SGK1
		catalytic activity	GO:0003824	258	1.21	0.000934	0.0196	STEAP4	CDC25A	MAPK13	PCBP4	KLHL21	ENSBTAG00000024715	KLHL21	ENSBTAG00000047319	ENSBTAG00000008793	GPR84	CCL4	GALM	GSS	ENSBTAG00000047379	PIM1	KHDRBS3	DUSP23	CDK5	ENSBTAG00000000160	CYLD	ENSBTAG00000006656	CASP4	POLR2A	ABCG2	ND1	NOS2	GBE1	MUC20	ABCG2	CYB561	GCK	PHGDH	PTHLH	ENSBTAG00000019708	CYP27B1	CYP51A1	RAC3	GFER	SCLY	CES2	MAOA	PHGDH
		antioxidant activity	GO:0016209	5	3.23	0.0263	0.261	GPX3	LPO	PRDX1	ENSBTAG00000006523	GPX3
		transporter activity	GO:0005215	40	0.86	0.357	1.02	ENSBTAG00000006322	SLC28A1	SCNN1D	ABCG2	ABCG2	ENSBTAG00000019708	SLC6A12	ABCD4	KCNK1	AQP9	AQP3	SLC38A3	SLC25A19	SLC34A2	ENSBTAG00000024701	ENSBTAG00000032057	ATP6V1C2	SLC13A3	MCOLN3	SLC27A6	ENSBTAG00000008692	ENSBTAG00000014068	SLC30A2	MFSD4A	ENSBTAG00000005475	SLC2A6	SLC34A2	ATP2C2	SCN1B	ATP5D	ENSBTAG00000011402	STARD10	SGK1	KCNK5	ENSBTAG00000015061	SPNS3	ATP6V1A	SLC7A4	SLC29A1	NXT2
	Cellular componant	synapse	GO:0045202	8	2.88	0.0101	0.318	RAB8B	STX11	RAB15	UNC13B	RAB13	STX1B	RAB8B	RAB13
		cell junction	GO:0030054	6	1.28	0.48	0.775	MAGI1	SHROOM1	JUP	TACSTD2	SHROOM3	AMOTL1
		membrane	GO:0016020	49	0.95	0.77	1.1	SLC28A1	GPR84	CMTM7	CMTM8	CYB561	STX7	KCNK1	ERBB2	SLC38A3	GPR4	SLC25A19	GPR65	DMPK	NUP155	TM4SF18	ATP6V1C2	SLC13A3	EPHB3	STX11	QSOX1	PSEN1	TSPAN15	IFNAR2	NLGN3	DLG3	CDH16	BLZF1	BCL2A1	SLC2A6	F3	PROM1	HACD2	ATP2C2	HACD2	GPT	STX10	KCNK5	IFNAR2	CLTB	ELOVL5	PLXNA1	SPNS3
		macromolecular complex	GO:0032991	92	0.85	0.106	0.477	PCBP4	KLHL21	KLHL21	MICALL2	CNOT2	CDK5	ENSBTAG00000006656	CASP4	POLR2A	MRPL40	DYNLT1	DYNLT3	STX7	INTS6	AP1S1	FSCN1	ERBB2	GNAO1	KLHL8	EXOSC4	EPC2	TPPP3	ENSBTAG00000013358	SLC25A19	ENSBTAG00000017441	BIRC2	PSMG3	GOLGA7	VPS54	ESPNL	RPS28	RPS15	CREB1	MRPL41	NUP155	MRPL11	TRMT61A	NFAT5	ATF1	ENSBTAG00000032057	ENSBTAG00000022275	NDUFS6
		extracellular matrix	GO:0031012	6	1.2	0.644	0.944	ENSBTAG00000037768	TIMP3	P3H3	LAMB3	VCAN	TIMP3
		cell part	GO:0044464	313	1.05	0.323	0.635	BICDL2	STEAP4	MAPK13	CDC42EP1	KLHL21	CITED4	ENSBTAG00000024715	KLHL21	SLC28A1	ENSBTAG00000005574	MICALL2	CNOT2	GPR84	ARID5B	GSS	PTRF	CLDN7	PIM1	DUSP23	CDK5	NDRG4	CAPZA2	PDCD4	ENSBTAG00000000160	CYLD	ENSBTAG00000006656	CASP4	POLR2A	MRPL40	ABCG2	DYNLT1	NOS2	ENSBTAG00000047609	GBE1	DYNLT3	ABCG2	CYB561	GCK	BTBD3	STX7	INTS6	RAC3
		organelle	GO:0043226	182	0.99	0.868	1.09	STEAP4	MAPK13	CDC42EP1	CITED4	ENSBTAG00000005574	MICALL2	CNOT2	ARID5B	CDK5	CAPZA2	PDCD4	ENSBTAG00000006656	POLR2A	MRPL40	CYB561	INTS6	RAC3	CTTN	GFER	FSCN1	HIF1A	EXOSC4	EPC2	MAPK13	ENSBTAG00000013358	ENSBTAG00000003155	GADD45B	SLC25A19	SLC34A2	ENSBTAG00000017441	MLPH	RAB25	ENSBTAG00000024701	VPS54	RHOH	HOOK2	ESPNL	RILPL2	RPS28	ZNF444	TFAP2A	RPS15
		extracellular region	GO:0005576	41	1.43	0.0339	0.267	ENSBTAG00000005005	SERPING1	ENSBTAG00000005574	CCL4	ENSBTAG00000037558	CES2	CCL2	ENSBTAG00000023198	CCL22	TIMP3	AGT	ENSBTAG00000025250	ENSBTAG00000023026	P3H3	AZGP1	LDLR	LYPD8	LPO	IL-8	PLAU	LAMB3	QSOX1	CCL20	ENSBTAG00000047740	ITM2C	NLGN3	ENSBTAG00000035183	CCL8	ENSBTAG00000009812	RETN	PROM1	ENSBTAG00000037778	PPBP	ENSBTAG00000027513	SERPINB5	VCAN	INHBA	SERPINE1	CTSW	TIMP3	VEGFA
	D90 vs. D250
	Biological function	cellular component organization or biogenesis	GO:0071840	50	1.11	0.43	1.08	KAT2B	TSPYL1	GABARAPL1	ENSBTAG00000007058	SMARCD1	PRKCB	ENSBTAG00000005501	CORO6	ENSBTAG00000002247	FSCN1	KDM3B	H1F0	RAB25	TBC1D4	CAMSAP3	APOE	DMPK	SYT17	Mx1	DNASE2	TMF1	RAB8B	EPB41L1	RAB3D	EPB41L4A	RAB15	DLG3	ATP9A	APOE	CASS4	SMARCD1	TUBB6	CLIP1	RAB13	RHOU	ENSBTAG00000014299	ENSBTAG00000011402	SSH2	ENSBTAG00000047880	TUBB6	STK38L	TFB1M
		cellular process	GO:0009987	221	1.04	0.419	1.09	MAPK13	SLC1A1	RASGRF1	CITED4	SPRR3	UGCG	KAT2B	ENSBTAG00000031950	TSPYL1	GABARAPL1	REM2	ENSBTAG00000007058	MYO5B	ENSBTAG00000047473	E2F3	SMARCD1	ABCG2	ENSBTAG00000047609	ABCG2	GCK	PRKCB	ENSBTAG00000005501	SLC25A33	CORO6	PATJ	UBAP1	TEC	MAGI1	GTPBP1	SLC8A1	MSLNL	PPP1R12A	ENSBTAG00000023309	FSCN1	MYRFL	SLC38A3	MSLNL	MAPK13	KDM3B	ENSBTAG00000007974	GNG8	CCL22
		localization	GO:0051179	71	1.43	0.0033	0.134	SLC1A1	NIPAL2	MYO5B	ENSBTAG00000047473	SLC25A33	SCNN1G	UBAP1	ENSBTAG00000002247	FSCN1	SLC38A3	CCL22	SLC46A3	SLC34A2	RAB25	TBC1D4	ABCA6	VPS54	RAB11FIP2	ENSBTAG00000025250	CCL17	APOE	ENSBTAG00000002773	SYT17	NIPAL4	SLC46A3	YES1	CD300LB	RAB8B	RAB3D	SLC1A1	SCNN1A	SLC27A6	RAB15	SLC25A16	DLG3	ATP9A	MFSD4A	APOE	SDC2	PXK	ENSBTAG00000040392	CASS4
		reproduction	GO:0000003	3	0.41	0.128	0.637	KHDRBS3	KDM4A	ADAM19
		biological regulation	GO:0065007	99	0.99	0.955	1.36	MAPK13	ENSBTAG00000047473	E2F3	IL20RA	ENSBTAG00000047609	GCK	PRKCB	SCNN1G	TEC	PPP1R12A	ENSBTAG00000002247	MYRFL	MAPK13	KDM3B	ENSBTAG00000007974	CCL22	SIX5	SLC34A2	RAB25	TBC1D4	CAMSAP3	CCR7	CRTC3	ENSBTAG00000025250	CCL17	APOE	RNF144B	DMPK	SYT17	ENSBTAG00000001605	CCR7	YES1	MXD1	RAB8B	IL2RA	RAB3D	ENSBTAG00000010852	SCNN1A	OXSR1	IFI6	ASB11	IL2RA
		response to stimulus	GO:0050896	63	0.83	0.131	0.638	MAPK13	GABARAPL1	ENSBTAG00000007058	IL20RA	PRKCB	TEC	ENSBTAG00000002247	MAPK13	EBI3	CCL22	RAB25	ENSBTAG00000025250	CCL17	APOE	DMPK	ENSBTAG00000002773	YES1	CD300LB	RAB8B	IL2RA	RAB3D	LPO	ENSBTAG00000010852	OXSR1	IFI6	IL2RA	RAB15	ENSBTAG00000008851	LTB4R	ENSBTAG00000048304	TEAD1	APOE	CASS4	DIXDC1	MAPK4	SLAMF6	RAB13	RHOU	ENSBTAG00000014299	DAB2IP	ADGRG3	DIXDC1
		developmental process	GO:0032502	48	1.19	0.215	0.782	PBX1	BHLHE40	SPRR3	BNC2	TSPYL1	EFHD1	MYO5B	ENSBTAG00000047609	FSCN1	HHATL	CCR7	ENSBTAG00000021064	APOE	TFAP2A	EHF	CCR7	AVIL	DNASE2	OXSR1	AKAP13	CELSR2	CYFIP2	IFI6	LMNB1	FARP1	RHPN2	DLG3	ADAM19	TEAD1	APOE	FBLIM1	ELF5	CLIP1	RHOU	ENSBTAG00000014299	CCR2	IRX3	SSH2	ACVR1B	IRX1	ADGRG3	VIPR1
		rhythmic process	GO:0048511	1	3.79	0.247	0.85	NFIL3
		multicellular organismal process	GO:0048511	29	0.64	0.0112	0.228	SLC1A1	BHLHE40	SPRR3	BNC2	ENSBTAG00000031950	REM2	MYO5B	ENSBTAG00000047473	SCNN1G	MAGI1	HHATL	APOE	PRKG2	HSPB6	HSPB6	DMPK	SLC1A1	ENSBTAG00000010852	SCNN1A	ENSBTAG00000048314	ENSBTAG00000039834	DLG3	ADAM19	ENSBTAG00000048304	TEAD1	APOE	SSH2	SCNN1A	PROX1
		biological adhesion	GO:0022610	12	1.55	0.14	0.645	MSLNL	MSLNL	ANGPTL4	ENSBTAG00000021064	FGG	AKAP13	CELSR2	AGAP2	ANGPTL4	SLAMF6	ITGA9	CD48
		locomotion	GO:0040011	12	1.77	0.0757	0.474	FSCN1	CCL22	ENSBTAG00000025250	CCL17	YES1	SDC2	CASS4	RHOU	ENSBTAG00000014299	SLA	CCL24	CCL5
		metabolic process	GO:0008152	154	1.08	0.254	0.86	MAPK13	PBX1	SLC1A1	CITED4	SPRR3	UGCG	KAT2B	ENSBTAG00000039504	TSPYL1	GABARAPL1	ENSBTAG00000007058	GALM	KHDRBS3	SMARCD1	ABCG2	ABCG2	GCK	PRKCB	ENSBTAG00000005501	KDM4A	UBAP1	GTPBP1	ENSBTAG00000023309	MYRFL	ETNK1	MAPK13	KDM3B	ENSBTAG00000007974	CCL22	ESRP1	HHATL	UBE2G1	ENPP3	RAB25	TBC1D4	ABCA6	ENSBTAG00000006383	CRTC3	ENSBTAG00000025250	COX4I2	CCL17	APOE
		immune system process	GO:0002376	7	0.94	1	1.42	HSPB6	HSPB6	ENSBTAG00000047302	HSPH1	BST1	SLAMF6	CD48
	Molecular function	binding	GO:0005488	131	1.08	0.347	1.09	RASGRF1	CITED4	KAT2B	BNC2	ENSBTAG00000039504	ENSBTAG00000031950	TSPYL1	GABARAPL1	EFHD1	KHDRBS3	MYO5B	E2F3	SMARCD1	IL20RA	ENSBTAG00000047724	OSM	ENSBTAG00000005501	CORO6	KDM4A	UBAP1	TEC	NOSTRIN	GTPBP1	FSCN1	MYRFL	KDM3B	GNG8	EBI3	CCL22	ESRP1	UBE2G1	SIX5	ANGPTL4	TBC1D4	CAMSAP3	VPS54	OSM	RAB11FIP2	CRTC3	ENSBTAG00000025250	CCL17	APOE
		receptor activity	GO:0004872	22	0.58	0.00477	0.129	IL20RA	MS4A3	IL1RAP	IL2RA	CELSR2	IL2RA	ENSBTAG00000008851	LTB4R	NR3C2	ESR1	SLAMF6	IL1R1	MS4A7	ACVR1B	ADGRG3	LGR4	CD48	STAP2	ESR1	ITPR1	ENSBTAG00000045854	NCR1
		structural molecule activity	GO:0005198	11	0.76	0.496	1.2	MYO5B	ESRP1	ENSBTAG00000006383	AVIL	EPB41L1	EPB41L4A	ENSBTAG00000008851	FBLIM1	TUBB6	CLIP1	TUBB6
		signal transducer activity	GO:0004871	13	0.4	0.000138	0.0261	MAPK13	IL20RA	ENSBTAG00000002247	MAPK13	IL2RA	OXSR1	IL2RA	LTB4R	MAPK4	RHOU	ENSBTAG00000014299	LGR4	ITPR1
		catalytic activity	GO:0003824	127	1.13	0.119	0.723	MAPK13	PBX1	RASGRF1	UGCG	KAT2B	ENSBTAG00000039504	ENSBTAG00000031950	BLVRB	TSPYL1	GALM	KHDRBS3	MYO5B	ABCG2	ABCG2	CYB561	GCK	PRKCB	PPP1R12A	SMUG1	ENSBTAG00000023309	PLA2G7	ETNK1	MAPK13	KDM3B	GNG8	CCL22	HHATL	ENPP3	RAB25	TBC1D4	ABCA6	ENSBTAG00000025250	COX4I2	CCL17	APOE	ABCG1	DMPK	TARS	ENSBTAG00000046900	ENSBTAG00000001605	GPT2	Mx1
		antioxidant activity	GO:0016209	2	2.45	0.206	1.08	LPO	LTC4S
		transporter activity	GO:0005215	39	1.59	0.0065	0.154	SLC1A1	SLC44A2	ABCG2	ABCG2	SLC25A33	SCNN1G	ENSBTAG00000023309	SLC38A3	SLC34A2	ABCA6	COX4I2	APOE	ABCG1	ENSBTAG00000032057	SLC1A1	SCNN1A	ENSBTAG00000033166	SLC27A6	RYR1	SLC25A16	ATP9A	MFSD4A	APOE	ENSBTAG00000040392	SLC28A3	SLC34A2	SLC25A16	ATP2C2	SLC25A21	SLC25A37	SCN1B	ENSBTAG00000011402	SLC25A37	SCNN1A	TRPV2	SLC7A4	ENSBTAG00000047088	ITPR1	SLC5A1
	Cellular componant	synapse	GO:0045202	6	4.1	0.00477	0.0501	RAB8B	RAB15	UNC13B	RAB13	RAB8B	RAB13
		cell junction	GO:0030054	4	1.62	0.321	0.652	MYO5B	MAGI1	JUP	SHROOM4
		membrane	GO:0016020	22	0.81	0.368	0.725	GABARAPL1	ENSBTAG00000007058	IL20RA	CYB561	UBAP1	ENSBTAG00000023309	SLC38A3	DMPK	TM4SF18	Mx1	ENSBTAG00000033166	TM4SF1	RYR1	DLG3	LTB4R	SLC28A3	PROM1	ATP2C2	LGR4	TRPV2	TSPAN2	PLEKHB1
		macromolecular complex	GO:0032991	31	0.54	0.000113	0.00715	GMCL1	UBAP1	FSCN1	GNG8	VPS54	COX4I2	APOE	RNF144B	GNG8	ENSBTAG00000032057	CYFIP2	RYR1	ENSBTAG00000039834	SLC25A16	DLG3	UBR1	TEAD1	APOE	CCDC186	SLC25A16	TUBB6	CLIP1	SNAPC1	JUP	TUBB6	PHF12	IVNS1ABP	SESN2	CCNL1	RNF144B	HIP1R
		extracellular matrix	GO:0031012	7	2.65	0.0202	0.106	ENSBTAG00000037768	ELN	MMP9	GAS6	ELN	TIMP1	MMP9
		cell part	GO:0044464	142	0.91	0.177	0.464	MAPK13	CITED4	SPRR3	GABARAPL1	ENSBTAG00000007058	GMCL1	PTRF	MYO5B	ABCG2	IL20RA	ENSBTAG00000047609	ABCG2	CYB561	GCK	CORO6	UBAP1	MSLNL	PPP1R12A	ENSBTAG00000002247	SH3BGRL2	ENSBTAG00000023309	FSCN1	MYRFL	SLC38A3	MSLNL	MAPK13	KDM3B	ENSBTAG00000007974	SLC34A2	RAB25	TBC1D4	ABCA6	VPS54	RAB11FIP2	ENSBTAG00000006383	CRTC3	COX4I2	ABCG1	RNF144B	TFAP2A	DMPK	TARS
		organelle	GO:0043226	84	0.87	0.155	0.443	MAPK13	CITED4	SPRR3	GABARAPL1	GMCL1	MYO5B	CYB561	CORO6	UBAP1	ENSBTAG00000002247	ENSBTAG00000023309	FSCN1	MYRFL	MAPK13	KDM3B	ENSBTAG00000007974	SLC34A2	RAB25	ABCA6	VPS54	RAB11FIP2	CRTC3	COX4I2	TFAP2A	DMPK	HLF	EHF	AVIL	Mx1	TMF1	RAB8B	EPB41L1	CH25H	RAB3D	ENSBTAG00000032057	SWT1	NFIB	IFI6	EPB41L4A	AGAP2	RYR1	ENSBTAG00000039834
		extracellular region	GO:0005576	17	1.13	0.597	0.874	CCL22	ANGPTL4	ENSBTAG00000025250	CCL17	APOE	AZGP1	FGG	LPO	ANGPTL4	APOE	PROM1	GAS6	SERPINB5	TIMP1	CPD	CCL24	CCL5
	D15 vs. D250
	Biological function	cellular component organization or biogenesis	GO:0071840	193	1.02	0.75	0.994	MICALL2	TAF9B	ENSBTAG00000040350	RUVBL1	ENSBTAG00000000103	ARC	GOSR1	BOP1	SF3B1	SEC31A	KDM3A	MSL2	ATP11B	ENSBTAG00000031889	RBM22	RPS15	GRPEL1	RHOH	ARPC5L	MRPL11	RNF2	PACSIN3	Mx1	TMF1	RAB8B	MYLIP	DNLZ	ENSBTAG00000039296	RAB5B	PHF1	RHOG	CDC42	RICTOR	WIPF2	RPS6	RAB15	NLGN3	TBC1D8	RPS6	LYN	RAB21	SMARCB1
		cellular process	GO:0009987	951	1.07	0.0125	0.0663	SAE1	SP3	STEAP4	NHSL2	TXNRD2	PCBP4	HNRNPK	ENSBTAG00000006322	NRG1	MRPS5	GPCPD1	MICALL2	B3GAT3	ACADS	NXT1	TAF9B	NTHL1	ENSBTAG00000047319	DDAH2	ADGRE3	GSS	MEGF9	PIM1	ENSBTAG00000040350	RAPH1	ENSBTAG00000000773	NEK11	ZDHHC2	ENSBTAG00000045892	PHGDH	SLC2A8	UCK2	GCFC2	KAT6B	INTS6	PRRC2C	UBAP1	RUVBL1	ENSBTAG00000000103	PHGDH	GNAT2	PPP1R12A
		localization	GO:0051179	271	1.3	3.96e-05	0.000744	STEAP4	PCBP4	HNRNPK	COL4A3BP	NXT1	ENSBTAG00000047319	ADGRE3	ZDHHC2	SLC2A8	KCTD7	UBAP1	ENSBTAG00000022396	ARC	GOSR1	SLC46A3	SEC31A	CSNK1G3	ACSL4	VPS54	ATP11B	RAB11FIP2	TRAPPC5	NXT1	ZFYVE16	PLXNC1	SELK	PTGDS	GRPEL1	ARPC5L	ENSBTAG00000008388	EEA1	TRAPPC5	RAP1B	SLC46A3	PACSIN3	ZAP70	RAB8B	YIPF4	DNLZ	ENSBTAG00000039296	OLFML3	RAB5B
		reproduction	GO:0000003	15	0.49	0.00332	0.0225	KDM5A	ADAM19	ABHD2	CCNJ	MTMR7	QKI	CENPC	CCNI	WAPL	ZFR	FOLR2	QKI	MAGED2	BCL2L11	KDM4A
		biological regulation	GO:0065007	407	0.97	0.46	0.769	TXNRD2	NRG1	DDAH2	ENSBTAG00000040350	ENSBTAG00000045892	KAT6B	RUVBL1	GNAT2	PPP1R12A	MAPK12	CXCR4	ARC	GOSR1	ENSBTAG00000007867	VAC14	TAOK1	GTF2B	ENSBTAG00000007974	NME3	ENSBTAG00000003155	PPP1R15B	CCRL2	GPR4	TRIB1	CSNK1G3	HSPBP1	KDM3A	MAP3K8	ABHD8	CD37	SKIL	PTGER4	ATP11B	TRAPPC5	POLR2G	PLXNC1	RNF144B	MAPK8	ZNF444	SELK	ARID5B	GRPEL1
		response to stimulus	GO:0050896	283	0.89	0.0382	0.148	ENSBTAG00000006322	NRG1	NTHL1	ADGRE3	ENSBTAG00000040350	MCF2L2	GNAT2	MAPK12	ENSBTAG00000022396	ARC	ENSBTAG00000007867	TAOK1	ENSBTAG00000003155	PPP1R15B	GPR4	NMI	IL7R	TRIB1	CSNK1G3	MAP3K8	CD37	SKIL	PTGER4	IL12RB1	PLXNC1	MAPK8	RHOH	NF1	SDCBP	ENSBTAG00000047575	PPP1CA	ZAP70	NFAT5	TAPBPL	RAB8B	IL2RA	GPX3	HSPA1B	MAPK6	IL22RA2	ENSBTAG00000039296	RAB5B
		developmental process	GO:0032502	186	1.1	0.226	0.52	NHSL2	PCBP4	NRG1	MEGF9	ENSBTAG00000040350	KAT6B	PRRC2C	CXCR4	ZFHX3	ENSBTAG00000007867	TAOK1	NME3	ENSBTAG00000010158	ENSBTAG00000003155	CCRL2	CSNK1G3	MAPK8IP1	MAP3K8	SKIL	PLXNC1	MAPK8	CREB1	RHOH	ENSBTAG00000046657	PPP1CA	ATF1	FAM20C	AKAP13	OLFML3	ACTR3	MAP4K5	RUNX2	RHOG	PLEKHB2	CDC42	ENSBTAG00000004272	FGD4	ENSBTAG00000002922	WIPF2	NLGN3	CAPZA1	ADAM19
		rhythmic process	GO:0048511	1	0.9	1	1.04	NFIL3
		multicellular organismal process	GO:0032501	91	0.48	1.99e-15	1.21e-13	STAU1	PCBP4	NRG1	ENSBTAG00000047319	ARC	SKIL	PLXNC1	MAPK8	CREB1	RAP1B	NFAT5	ATF1	FAM20C	ENSBTAG00000023258	RUNX2	ENSBTAG00000048314	PIK3CG	NLGN3	CLTC	ADAM19	RAC2	ABHD2	EPS15	HAPLN3	RRAD	LIN7C	TACC3	SSH2	SEMA4D	ENSBTAG00000013761	KRAS	ENSBTAG00000047953	AXL	PLXNA1	SCNN1A	PPARD	PDE4B	NR2C1	GABRR1	PCBP2	NR2C1	MYL9
		locomotion	GO:0040011	37	1.3	0.142	0.39	ENSBTAG00000022396	PLXNC1	ARPC5L	ZAP70	CDC42	PIK3CG	CCL8	CASS4	LYN	ENSBTAG00000037778	SEMA4D	TNFAIP3	ENSBTAG00000027513	PLXNA1	ENSBTAG00000048249	ENSBTAG00000004901	ENSBTAG00000034954	LCK	CCL24	CCL4	ENSBTAG00000037558	CCL2	KIF5B	CSPG4	SEMA7A	CCL20	ENSBTAG00000047740	CCL16	ENSBTAG00000033545	PPBP	PIK3CA	SEMA3C	FGR	VEGFA	VEGFC	CCL5	NDEL1
		biological adhesion	GO:0022610	33	1.02	0.926	1.11	ENSBTAG00000047319	MEGF9	PLXNC1	TINAGL1	RAP1B	AKAP13	AGAP2	NLGN3	ANGPTL4	SLAMF6	KRAS	PLXNA1	CD55	ALCAM	TNS1	ANGPTL4	PARD3	ARHGEF2	ENSBTAG00000021064	RAP1A	RIT1	ALCAM	CELSR2	LAMB3	FOLR2	CBLL1	AGER	NRAS	ITGA9	DIRAS3	CD48	TNS1	RAP2C
		metabolic process	GO:0008152	718	1.2	7.73e-08	2.36e-06	SAE1	SP3	PCBP4	HNRNPK	MRPS5	COL4A3BP	ENSBTAG00000039504	GPCPD1	B3GAT3	ACADS	TAF9B	NTHL1	DDAH2	GSS	PIM1	ENSBTAG00000040350	RNGTT	PUM2	ENSBTAG00000000773	ZDHHC2	B4GALT5	PHGDH	DENND4A	UCK2	GCFC2	KAT6B	INTS6	UBAP1	RUVBL1	ENSBTAG00000000103	PAIP2	PHGDH	GNAT2	MAPK12	SLC2A4RG	ENSBTAG00000023309	PIAS2	DTYMK	HIF1A	ETNK1	BOP1	KLHL8
		growth	GO:0040007	3	0.54	0.368	0.696	SEMA4D	SEMA7A	SEMA3C
		immune system process	GO:0002376	49	1.56	0.00556	0.0348	LBP	ENSBTAG00000007867	ENSBTAG00000010158	MAPK8IP1	ACSL4	CREB1	PPP1CA	ATF1	GPX3	LITAF	RUNX2	ENSBTAG00000002922	ENSBTAG00000039861	ENSBTAG00000037510	LBP	SLAMF6	STAT3	PTGS2	LTA	GPX3	PTGS2	TMEM131	CD55	ENSBTAG00000046699	ARHGEF6	ENSBTAG00000032914	HSPB1	TNS1	PPP1CA	VAV3	ENSBTAG00000046869	TNFSF15	TNFSF9	NUMB	STAT3	CSRP1	VAV1	GAB3	BST1	COX1	CREB1	CD48
	Molecular function	translation regulator activity	GO:0045182	1	0.83	1	1.2	C1QBP
		binding	GO:0005488	560	1.09	0.0218	0.147	SP3	PCBP4	HNRNPK	NRG1	ENSBTAG00000039504	TAF9B	ENSBTAG00000047319	DDAH2	GSS	PUM2	ENSBTAG00000000773	MCF2L2	KCTD7	GCFC2	KAT6B	UBAP1	GNAT2	SLC2A4RG	ARC	HIF1A	GOSR1	BOP1	ENSBTAG00000007867	TAOK1	GTF2B	SF3B1	PYGB	ENSBTAG00000010158	UBE2G1	NMI	TRIB1	NAMPT	HSPBP1	KDM3A	PYGB	MAPK8IP1	MAP3K8	VPS54	SKIL	WBP2	IL12RB1	ENSBTAG00000031889
		receptor activity	GO:0004872	98	0.61	1.81e-07	1.71e-05	ADGRE3	MEGF9	ARC	GPR4	IL7R	PTGER4	PLXNC1	NR2F6	TAPBPL	IL2RA	IL22RA2	OLFML3	ENSBTAG00000023258	IL2RA	PTGER2	IFNAR2	IL17REL	ENSBTAG00000019404	ENSBTAG00000047570	IL10RA	NR3C1	SLAMF6	MS4A8	TRPM7	IL1R1	P2RY14	FCAR	IFNAR2	MS4A7	LTA	ENSBTAG00000005914	ADGRG3	MS4A14	AXL	PLXNA1	IL4R	OSCAR	PPARD	ENSBTAG00000031025	NR2C1	ITPR2	GABRR1
		structural molecule activity	GO:0005198	60	0.99	1	1.33	MRPS5	ENSBTAG00000000103	LIMS2	ENSBTAG00000013358	RPS20	RPS15	MRPL41	MRPL11	LDLR	MRPL46	MYLIP	OLFML3	ACTR3	HNRNPH2	CAPZA1	ENSBTAG00000047229	MRPL28	TUBB4B	RPS29	LAMTOR2	STOML2	MYL9	PXN	MYO5A	ACTR3	MYO1G	TUBA4A	SPIRE2	CAPZA2	MSN	CYLD	DYNLT1	DYNLT3	MRPL46	ENSBTAG00000012898	RPS28	NUP155	ENSBTAG00000007369	AVIL	MRPS2	RPS19	ENSBTAG00000020795
		signal transducer activity	GO:0004871	70	0.51	6.48e-10	1.23e-07	GNAT2	MAPK12	ARC	TAOK1	GPR4	TRIB1	MAP3K8	PTGER4	PLXNC1	MAPK8	RHOH	IL2RA	MAPK6	IL22RA2	ENSBTAG00000023258	MAP4K5	IL2RA	PTGER2	RHOG	CDC42	IFNAR2	IL17REL	ENSBTAG00000019404	RAC2	IL10RA	P2RY14	IFNAR2	ENSBTAG00000005914	AXL	PLXNA1	PPARD	SHISA4	ENSBTAG00000031025	ITPR2	GABRR1	PAK2	ITPR1	MAP3K1	TAOK3	VDR	RXFP4	ADRB1
		catalytic activity	GO:0003824	570	1.21	1.65e-06	0.000104	SAE1	PRSS22	STEAP4	TXNRD2	PCBP4	HNRNPK	GLYR1	COL4A3BP	ENSBTAG00000039504	B3GAT3	ACADS	POR	TAF9B	NTHL1	ENSBTAG00000047319	DDAH2	GSS	PIM1	ENSBTAG00000040350	RNGTT	ENSBTAG00000000773	ZDHHC2	ENSBTAG00000045892	B4GALT5	PHGDH	UCK2	KAT6B	RUVBL1	PHGDH	GNAT2	PPP1R12A	MAPK12	ENSBTAG00000023309	PIAS2	DTYMK	ETNK1	KLHL8	ND5	VAC14	TAOK1	PYGB	NME3
		antioxidant activity	GO:0016209	8	2.33	0.0522	0.282	TXNRD2	GPX3	ENSBTAG00000006523	GPX3	LTC4S	CCS	TXNRD2	TXNRD3
		transporter activity	GO:0005215	98	0.95	0.672	1.08	ENSBTAG00000006322	NXT1	SLC44A2	SLC2A8	ENSBTAG00000023309	ARC	ACSL4	ATP11B	COX4I2	NXT1	ABCG1	ATP2B1	ENSBTAG00000032603	SLC8B1	KCNN4	UQCRQ	SLC13A3	ENSBTAG00000008692	RYR1	SLC35A5	COX18	SLC25A16	SCFD2	SLC28A3	SLC25A16	TMEM184C	COX1	TRPM7	SLC38A2	SCN4B	SLC25A37	COX3	ENSBTAG00000009171	SCNN1A	LAT	ATP6V1A	SLC36A4	ITPR2	STXBP3	GABRR1	SLC23A2	MIA3
	Cellular componant	synapse	GO:0045202	6	0.98	1	1.26	RAB8B	RAB15	STX1B	RAB8B	STX2	STX11
		cell junction	GO:0030054	6	0.58	0.242	0.492	LIN7C	MYO5A	MYO1G	PARD3	TACSTD2	SHROOM4
		membrane	GO:0016020	110	0.96	0.724	1.04	B3GAT3	NXT1	SLC2A8	UBAP1	ENSBTAG00000023309	GOSR1	VAC14	GPR4	SEC31A	CD37	NXT1	PLXNC1	Mx1	ATP2B1	IL22RA2	MAN1A2	ENSBTAG00000032603	SLC13A3	VPS13D	PLEKHB2	QSOX1	RYR1	IFNAR2	NLGN3	BCL2A1	DNAJC13	ENSBTAG00000019404	NECAP1	IL10RA	SLC28A3	HACD2	TM4SF5	TMEM184C	HACD2	TAPT1	SLC38A2	IFNAR2	AP5B1	AXL	CMTM6	PLXNA1	STX1B
		macromolecular complex	GO:0032991	273	1.14	0.0354	0.131	PCBP4	HNRNPK	MRPS5	MICALL2	NXT1	TAF9B	GMCL1	ENSBTAG00000040350	ENSBTAG00000045892	PRPF38B	INTS6	UBAP1	RUVBL1	ENSBTAG00000000103	GNAT2	GOSR1	BOP1	KLHL8	VAC14	SF3B1	ENSBTAG00000013358	RPS20	PPP1R15B	SEC31A	KIFC1	VPS54	MSL2	ZSWIM5	TRAPPC5	COX4I2	NXT1	ENSBTAG00000005312	POLR2G	RBM22	PLXNC1	RNF144B	RPS15	CREB1	MRPL41	GRPEL1	ARPC5L	ENSBTAG00000008388
		extracellular matrix	GO:0031012	8	0.72	0.52	0.84	MEGF9	HAPLN3	ELN	ELN	LAMB3	GAS6	VCAN	TIMP1
		cell part	GO:0044464	732	1.11	0.00145	0.013	SAE1	PRSS22	SP3	STEAP4	TXNRD2	MRPS5	MICALL2	B3GAT3	ACADS	NXT1	TAF9B	GMCL1	GSS	PIM1	ENSBTAG00000040350	ENSBTAG00000000773	NEK11	ZDHHC2	ENSBTAG00000045892	SLC2A8	PRPF38B	UCK2	GCFC2	INTS6	UBAP1	ENSBTAG00000039380	RUVBL1	ENSBTAG00000000103	GNAT2	PPP1R12A	MAPK12	ENSBTAG00000023309	ARC	DTYMK	HIF1A	GOSR1	BOP1	KLHL8	VAC14	TAOK1	LIMS2	ENSBTAG00000007974
		organelle	GO:0043226	464	1.14	0.00422	0.0332	SP3	STEAP4	MRPS5	MICALL2	B3GAT3	ACADS	NXT1	TAF9B	GMCL1	NEK11	ZDHHC2	PRPF38B	GCFC2	INTS6	UBAP1	RUVBL1	ENSBTAG00000000103	MAPK12	ENSBTAG00000023309	ARC	DTYMK	HIF1A	GOSR1	BOP1	VAC14	ENSBTAG00000007974	SF3B1	ENSBTAG00000013358	RPS20	ENSBTAG00000003155	PPP1R15B	SEC31A	KIFC1	TRIB1	CSNK1G3	KDM3A	VPS54	MSL2	WBP2	ATP11B	RAB11FIP2	TRAPPC5
		extracellular region	GO:0005576	55	0.87	0.346	0.623	B9D2	NRG1	MEGF9	ENSBTAG00000022396	ENSBTAG00000023198	TINAGL1	LDLR	HSPA1B	PLAU	QSOX1	ITM2C	NLGN3	ANGPTL4	ENSBTAG00000001219	CCL8	HAPLN3	ENSBTAG00000037778	B9D2	SEMA4D	ENSBTAG00000027513	IGFBP4	CPB2	ENSBTAG00000048249	CTSW	ENSBTAG00000034954	CCS	B9D1	WNT11	CCL24	CCL4	ENSBTAG00000037558	CCL2	ANGPTL4	ENSBTAG00000023026	ENSBTAG00000047691	IMPG2	LAMB3	SEMA7A	CCL20	ENSBTAG00000047740	CCL16	CLEC3B
[truncated: 909 more columns]
