# Supplementary material for: Comparative transcriptome analysis of mammary epithelial cells at different stages of lactation reveals wide differences in gene expression and pathways regulating milk synthesis between Jersey and Kashmiri cattle
Source: PLoS One. 2019 Feb 5;14(2):e0211773. doi: 10.1371/journal.pone.0211773 (PMC6363229; doi:10.1371/journal.pone.0211773)
Supplement: S7 Table — (XLSX) [file pone.0211773.s007.xlsx]

## Sheet: S7a_Pathways Kashmiri cattle_
	Table S7a: Enriched pathways by differentially expressed genes in Kashmiri cattle using GO consortium database (PANTHER)
	D15 Vs. D90
	PANTHER Pathways	No. of genes	Fold enrichment	P-value	FDR	Genes
	Purine metabolism (P02769)	6	7.6	0.000583	0.095	ENSBTAG00000011330	MTAP	XDH	ENSBTAG00000045976	MTAP	XDH
	p38 MAPK pathway (P05918)	11	3.56	0.000777	0.0633	MAPK13	EIF4EBP1	MAPK12	MAPK13	MEF2C	EEF2K	IL1R1	MEF2A	TAB2	MAPK11	ENSBTAG00000025817
	Unclassified (UNCLASSIFIED)	1334	0.97	0.000901	0.049
	Pyrimidine Metabolism (P02771)	5	4.35	0.0111	0.451	ENSBTAG00000011330	DPYSL2	DPYD	ENSBTAG00000045976	DPYD
	Blood coagulation (P00011)	9	2.67	0.0116	0.378	ENSBTAG00000023198	THRB	VWF	ENSBTAG00000009987	SERPINC1	SERPINA1	VWF	ENSBTAG00000023026	SERPINC1
	2-arachidonoylglycerol biosynthesis (P05726)	3	5.97	0.0252	0.685	DAGLA	LPL	LIPH
	Axon guidance mediated by Slit/Robo (P00008)	5	3.16	0.0315	0.733	RAC3	ENSBTAG00000014299	CXCL12	ENAH	NTN4
	Cholesterol biosynthesis (P00014)	4	3.71	0.0346	0.706	PMVK	PMVK	MVK	MVK
	Apoptosis signaling pathway (P00006)	3	0.31	0.037	0.67	ATF6	HSPA6	FADD
	Hypoxia response via HIF activation (P00030)	6	2.46	0.0487	0.793	RAC3	TUBB2B	CLTA	CAPN6	ARL4D	ARPC1A	CLTB	CAPN3	ARL4A	ENSBTAG00000046172	DYNLL2
	Interferon-gamma signaling pathway (P00035)	5	2.58	0.0598	0.886	MAPK13	MAPK12	MAPK13	PIAS1	MAPK11
	Integrin signalling pathway (P00034)	20	1.57	0.0613	0.832	MAPK13	MAPK13	COL5A3	ENSBTAG00000009987	ASAP1	RND3	ENSBTAG00000014299	ARPC1A	ITGB5	ASAP1	FN1	BCAR1	PARVA	CAV1	DOCK1	ITGB5	ENSBTAG00000022715	ITGAM	NTN4	ITGA8
	Proline biosynthesis (P02768)	2	5.57	0.0752	0.943	PYCRL	PYCR1
	Fructose galactose metabolism (P02744)	3	3.21	0.0874	1.02	ALDOB	ALDOB	ALDOC
	Adenine and hypoxanthine salvage pathway (P02723)	3	3.21	0.0874	0.95	XDH	APRT	XDH
	Oxidative stress response (P00046)	8	1.89	0.0878	0.894	MAPK13	DUSP3	MAPK12	MAPK13	MEF2C	EEF2K	MEF2A	MAPK11
	EGF receptor signaling pathway (P00018)	17	1.56	0.0878	0.842	MAPK13	RAC3	MAPK12	MAPK13	SPRY1	PEBP1	DAB2IP	MRAS	PRKCZ	ERBB3	AREG	BTC	ERBB2	MAPK11	BTC	SPRY1	RASAL1
	D90 vs D250
	PANTHER Pathways	No. of genes	Fold enrichment	P-value	FDR	Genes
	Unclassified (UNCLASSIFIED)	454	0.92	1.08e-06	0.000176
	T cell activation (P00053)	9	3.23	0.00281	0.229	CD28	CD3D	CD3E	CD3E	CD3D	RAC2	CD247	LAT	LCK
	EGF receptor signaling pathway (P00018)	11	2.81	0.00284	0.154	MAPK13	GAB1	ERBB2	MAPK13	PHLDB2	RAC2	DAB2IP	PRKD1	SPRY2	EGFR	ERBB3
	Gonadotropin-releasing hormone receptor pathway (P06664)	16	2.34	0.00288	0.117	MAPK13	PBX1	GNAQ	MAPK13	IRS1	SMAD1	JUNB	ARHGAP32	PER1	SMAD5	NR4A1	GNA11	ID2	EGFR	CAV1	MAP4K1
	Cadherin signaling pathway (P00012)	10	2.73	0.00518	0.169	CTNNA1	FYN	ERBB2	CTNNA1	CTNND1	CDH1	CDH1	CDH24	EGFR	ERBB3
	Integrin signalling pathway (P00034)	11	2.41	0.00821	0.223	MAPK13	FYN	MAPK13	LAMC2	ITGB7	RAC2	RND3	FN1	PARVA	CAV1	DOCK1
	Inflammation mediated by chemokine and cytokine signaling pathway (P00031)	13	2.04	0.0162	0.376	CCL4	GNAQ	PLCE1	CCR7	ENSBTAG00000025250	CCR7	JUNB	ITGB7	RAC2	GNA11	RGS1	CCR9	CCL5
	p38 MAPK pathway (P05918)	4	3.61	0.0301	0.613	MAPK13	MAPK13	RAC2	IL1R1
	p53 pathway (P00059)	6	2.5	0.0388	0.703	CPE	IRS1	ARHGEF28	PRKD1	NR4A1	CDH1	CDH1
	Purine metabolism (P02769)	2	7.05	0.041	0.668	XDH	XDH
	B cell activation (P00010)	5	2.69	0.0445	0.66	MAPK13	MAPK13	ENSBTAG00000001219	RAC2	CD79A
	Adenine and hypoxanthine salvage pathway (P02723)	2	5.97	0.0534	0.725	XDH	XDH
	p53 pathway feedback loops 2 (P04398)	4	2.82	0.0609	0.764	MAPK13	CDKN1A	MAPK13	TP73
	Pyrimidine Metabolism (P02771)	2	4.85	0.074	0.862	DPYD	DPYD
	Metabotropic glutamate receptor group I pathway (P00041)	2	4.56	0.0814	0.885	GNAQ	GNA11
	D15 vs. D250
	PANTHER Pathways	No. of genes	Fold enrichment	P-value	FDR	Genes
	Blood coagulation (P00011)	7	3.93	0.00337	0.549	ENSBTAG00000023198	ENSBTAG00000023026	SERPINC1	VWF	ENSBTAG00000009987	SERPINC1	VWF
	Purine metabolism (P02769)	3	7.19	0.0131	0.534	ENSBTAG00000011330	MTAP	MTAP
	Hypoxia response via HIF activation (P00030)	4	3.1	0.049	1.33	HIF1A	ARNT	HIF1A	ARNT

## Sheet: S7b_Pathways Jersey cattle
	Table S7b:Enriched pathways by differentially expressed genes in Jersey cattle using GO consortium database (PANTHER)
	D15 Vs. D90
	Analysis Type: PANTHER Overrepresentation Test (Released 20171205)
	PANTHER Pathways	No. of genes	Fold enrichment	P-value	FDR	Genes
	Inflammation mediated by chemokine and cytokine signaling pathway (P00031)	29	2.58	1.6e-05	0.00262	CCL4	RAC3	CXCR4	CCL2	GNAO1	CCL22	CCRL2	CCR7	ENSBTAG00000025250	CCR7	NFAT5	IL-8	PAK4	CDC42	CCL20	IL36A	REL	CCL8	GNAO1	TYK2	PTEN	PTGS2	ENSBTAG00000014299	PRKCZ	LTA	GNAI3	PTGS2	NFKB1	NFKB2
	Unclassified (UNCLASSIFIED)	830	0.95	4.57e-05	0.00373
	CCKR signaling map (P06959)	23	2.64	6.48e-05	0.00352	ENSBTAG00000005574	ENSBTAG00000037558	ENSBTAG00000023198	BIRC2	IRS1	ENSBTAG00000023026	CREB1	IL-8	PRKCD	PLAU	CDC42	RPS6	RPS6	PTEN	PTGS2	ENSBTAG00000027513	CREB1	BAD	SERPINE1	PTGS2	HBEGF	BIRC3	PXN
	Transcription regulation by bZIP transcription factor (P00055)	11	3.66	0.000489	0.0199	GTF2B	CREB3L1	GTF2B	TBPL1	CREB1	POLR2F	EP300	GTF2A1	CREB1	POLR2L	CREBBP
	VEGF signaling pathway (P00056)	11	3.26	0.00114	0.0372	RAC3	HIF1A	CRYAB	MAPK6	PRKCD	HIF1A	CRYAB	ENSBTAG00000008858	PRKCZ	VEGFA	PXN
	Toll receptor signaling pathway (P00054)	10	3.48	0.00122	0.033	MAP3K8	REL	TLR4	TANK	TBK1	PTGS2	TNFAIP3	PTGS2	NFKB1	NFKB2
	Plasminogen activating cascade (P00050)	5	4.99	0.00565	0.132	ENSBTAG00000023198	ENSBTAG00000037768	ENSBTAG00000023026	PLAU	SERPINE1
	p38 MAPK pathway (P05918)	7	3.57	0.00569	0.116	MAPK13	TAB2	MAPK13	CREB1	ATF1	CDC42	CREB1
	Cholesterol biosynthesis (P00014)	4	5.85	0.00823	0.149	GGPS1	MVK	MVK	HMGCS1
	Apoptosis signaling pathway (P00006)	13	2.13	0.0136	0.222	BIRC2	CREB1	ATF1	PRKCD	REL	BCL2A1	FADD	LTA	CREB1	NFKB1	NFKB2	BIRC3	TNF
	Salvage pyrimidine deoxyribonucleotides (P02774)	2	14.63	0.0174	0.258	TK1	CDA
	Gonadotropin-releasing hormone receptor pathway (P06664)	21	1.74	0.0188	0.255	MAPK13	TGFBR3	GNAO1	MAPK13	MAP3K8	SKIL	IRS1	CREB1	RAP1B	PRKCD	CDC42	FOSB	EP300	GNAO1	PRKAA1	PRKCZ	INHBA	GNAI3	CREB1	CREBBP	PXN
	Axon guidance mediated by Slit/Robo (P00008)	4	3.99	0.025	0.313	RAC3	CXCR4	CDC42	ENSBTAG00000014299
	Angiogenesis (P00005)	15	1.87	0.0297	0.346	GRB7	HIF1A	CRYAB	MAPK6	PRKCD	EPHB3	HIF1A	CRYAB	F3	ENSBTAG00000008858	ENSBTAG00000014299	PRKCZ	ENSBTAG00000018852	VEGFA	PXN
	Enkephalin release (P05913)	5	3.05	0.0319	0.346	GNAO1	CREB1	GNAO1	GNAI3	CREB1
	EGF receptor signaling pathway (P00018)	13	1.88	0.0341	0.347	MAPK13	RAC3	ERBB2	MAPK13	CBLC	PRKCD	RASAL1	SFN	RASA2	GAB3	DAB2IP	PRKCZ	HBEGF
	p53 pathway (P00059)	9	2.12	0.0445	0.427	CDC25A	CDK5	GADD45B	SFN	EP300	PTEN	SERPINB5	SERPINE1	CREBBP
	Serine glycine biosynthesis (P02776)	2	6.27	0.0557	0.505	PHGDH	PHGDH
	General transcription by RNA polymerase I (P00022)	3	3.66	0.0612	0.525	PTRF	TBPL1	POLR2K
	General transcription regulation (P00023)	5	2.44	0.0657	0.536	GTF2B	GTF2B	TBPL1	POLR2F	GTF2A1
	Metabotropic glutamate receptor group II pathway (P00040)	5	2.33	0.0752	0.584	GNAO1	GNAO1	VAMP8	GNAI3	STX1B
	Blood coagulation (P00011)	5	2.33	0.0752	0.557	ENSBTAG00000023198	ENSBTAG00000023026	PLAU	F3	SERPINE1
	Muscarinic acetylcholine receptor 2 and 4 signaling pathway (P00043)	6	2.12	0.0755	0.535	GNAO1	STX11	GNAO1	VAMP8	GNAI3	STX1B
	Mannose metabolism (P02752)	2	4.88	0.0804	0.546	ENSBTAG00000012058	PMM1
	Hypoxia response via HIF activation (P00030)	4	2.58	0.0822	0.536	HIF1A	HIF1A	PTEN	CREBBP
	Axon guidance mediated by semaphorins (P00007)	3	3.13	0.0847	0.531	CDK5	ENSBTAG00000014299	PLXNA1
	B cell activation (P00010)	7	2.13	0.0859	0.5	MAPK13	VAV2	MAPK13	PRKCD	NFKBIL1	NFKB1	NFKB2
	Alzheimer disease-amyloid secretase pathway (P00003)	7	2.08	0.0899	0.505	MAPK13	MAPK13	MAPK6	PRKCD	PSEN1	MAPK4	PRKCZ
	Cadherin signaling pathway (P00012)	2	0.31	0.0973	0.529	ERBB2	CDH16
	D90 Vs. D250
	PANTHER Pathways	No. of genes	Fold enrichment	P-value	FDR	Genes
	Inflammation mediated by chemokine and cytokine signaling pathway (P00031)	16	2.7	0.000508	0.0827	PRKCB	JAK2	GNG8	CCL22	CCR7	ENSBTAG00000025250	CCR7	GNG8	MYH10	ITGA9	ENSBTAG00000014299	CCR2	LTC4S	PRKCE	ITPR1	CCL5
	Plasminogen activating cascade (P00050)	4	7.59	0.00295	0.24	ENSBTAG00000037768	FGG	MMP9	MMP9
	Angiotensin II-stimulated signaling through G proteins and beta-arrestin (P05911)	5	5.09	0.00429	0.233	GNG8	GNG8	EGR1	ENSBTAG00000014299	ITPR1
	Histamine H1 receptor mediated signaling pathway (P04385)	5	4.26	0.00849	0.346	PRKCB	GNG8	GNG8	PRKCE	ITPR1
	Pyrimidine Metabolism (P02771)	3	7.82	0.00935	0.305	DPYD	DPYD	ENSBTAG00000045976
	Muscarinic acetylcholine receptor 1 and 3 signaling pathway (P00042)	5	3.48	0.018	0.49	DPYD	DPYD	ENSBTAG00000045976
	Cytoskeletal regulation by Rho GTPase (P00016)	6	2.78	0.0253	0.589	TUBB6	RHOU	MYH10	ENSBTAG00000014299	SSH2	TUBB6
	Interferon-gamma signaling pathway (P00035)	3	4.64	0.0324	0.661	MAPK13	JAK2	MAPK13
	Purine metabolism (P02769)	2	7.59	0.036	0.651	AMPD3	ENSBTAG00000045976
	Alzheimer disease-amyloid secretase pathway (P00003)	5	2.82	0.0378	0.617	MAPK13	PRKCB	MAPK13	MAPK4	PRKCE
	Metabotropic glutamate receptor group III pathway (P00039)	4	2.78	0.0629	0.932	SLC1A1	GNG8	GNG8	SLC1A1
	Metabotropic glutamate receptor group I pathway (P00041)	2	4.91	0.072	0.977	PRKCB	ITPR1
	Oxytocin receptor mediated signaling pathway (P04391)	4	2.53	0.0816	1.02	PRKCB	GNG8	GNG8	PRKCE
	p38 MAPK pathway (P05918)	3	2.91	0.0926	1.08	MAPK13	MAPK13	IL1R1
	Thyrotropin-releasing hormone receptor signaling pathway (P04394)	4	2.38	0.0954	1.04	PRKCB	GNG8	GNG8	PRKCE
	D15 Vs. D250
	PANTHER Pathways	No. of genes	Fold enrichment	P-value	FDR	Genes
	Inflammation mediated by chemokine and cytokine signaling pathway (P00031)	64	2.57	5.74e-10	9.35e-08	CXCR4	ENSBTAG00000007867	CCRL2	ARPC5L	NFAT5	SOS1	PREX1	RHOG	CDC42	PIK3CG	RELA	REL	GRB2	ENSBTAG00000019404	CCL8	RAC2	ROCK1	STAT3	MYH10	PTGS2	MAP3K7	LTA	CCR5	BCL3	LTC4S	PTGS2	ENSBTAG00000046080	ITPR2	PAK2	ENSBTAG00000038042	NFKB2	ITPR1	CCL4	JAK2	GNAQ	CCL2	JUNB	ENSBTAG00000003707	CCL20	IL36A	STAT3	MYH14	VAV1	NRAS
	Unclassified (UNCLASSIFIED)	1838	0.95	7.36e-09	6e-07
	B cell activation (P00010)	25	3.45	1.44e-06	7.8e-05	MAPK12	MAPK8	SOS2	SOS1	PIK3CG	NFKBIL1	GRB2	ENSBTAG00000001219	RAC2	LYN	ITPR2	NFKB2	ITPR1	VAV3	ENSBTAG00000003707	CD19	VAV1	NRAS	PTPRC	CHUK	ENSBTAG00000001575,CALM1	PIK3CA	NFKB1	FOS	PRKCB
	Apoptosis signaling pathway (P00006)	36	2.67	1.56e-06	6.37e-05	ENSBTAG00000040350	MAPK8	CREB1	ATF1	HSPA1B	MAP4K5	PIK3CG	RELA	REL	TRADD	BCL2A1	ENDOG	FAS	FADD	LTA	NFKB2	ENSBTAG00000010828	MAP3K1	TNFRSF1A	BIRC2	TRAF6	ATF3	ENSBTAG00000013055	CREB1	CHUK	MAP4K4	TNFRSF1A	PIK3CA	NFKB1	BIRC3	TNF	FOS	BCL2L11	RELB	ATF6	PRKCB
	PDGF signaling pathway (P00047)	38	2.48	5.6e-06	0.000182	NIN	ENSBTAG00000007867	JAK1	DLC1	MAPK8	SOS2	SOS1	MAPK6	ENSBTAG00000002922	PIK3CG	RASA2	GRB2	ARHGAP15	STAT3	JAK3	KRAS	ITPR2	ETV3	ITPR1	ELF3	ENSBTAG00000046699	JAK2	ELF4	VAV3	ENSBTAG00000003707	STAT3	VAV1	MKNK1	ELF2	NRAS	ERG	CDK7	CHUK	PIK3CA	PIK3R5	DLC1	FOS	ARHGAP5
	Interleukin signaling pathway (P00036)	27	2.88	9.08e-06	0.000247	ENSBTAG00000007867	IL12RB1	SOS2	IL2RA	SOS1	MAPK6	IL2RA	GRB2	ENSBTAG00000019404	IL10RA	IL13RA1	STAT3	JAK3	MAP3K7	IL4R	ENSBTAG00000038042	ENSBTAG00000046699	IL10RA	IL6R	STAT3	MKNK1	NRAS	FOXO3	ENSBTAG00000043953	CHUK	PIK3CA	FOS
	CCKR signaling map (P06959)	43	2.23	1.02e-05	0.000237	SP3	ENSBTAG00000023198	MAPK8	CREB1	IER3	SOS1	PLAU	CDC42	RYR1	RPS6	RPS6	GRB2	MEF2B	LYN	ROCK1	STAT3	PTGS2	ENSBTAG00000027513	PTGS2	ITPR1	PXN	ENSBTAG00000037558	JAK2	HSPB1	BIRC2	ENSBTAG00000023026	TRAF6	STAT3	FOXO3	MAP2K5	PTEN	MEF2D	CREB1	ROCK1	BAD	SERPINE1	ENSBTAG00000001575,CALM1	HBEGF	EIF4E	BIRC3	CRK	FOS	PRKCB
	p38 MAPK pathway (P05918)	17	3.92	1.76e-05	0.00036	MAPK12	CREB1	ATF1	CDC42	MEF2B	RAC2	IL1R1	MAP3K7	HSPB1	TAB2	TRAF6	DUSP1	MKNK1	MEF2D	MEF2A	CREB1	EIF4E
	Toll receptor signaling pathway (P00054)	20	3.15	4.52e-05	0.000819	MAP3K8	MAPK8	MYD88	RELA	REL	TLR4	TANK	TBK1	PTGS2	TNFAIP3	MAP3K7	PTGS2	NFKB2	MAP3K1	TLR2	TRAF6	TLR2	CHUK	NFKB1	IRAK4
	JAK/STAT signaling pathway (P00038)	10	4.96	0.000219	0.00357	PIAS2	ENSBTAG00000007867	JAK1	PIAS1	STAT3	JAK3	ENSBTAG00000046699	JAK2	STAT3	PTPRC
	T cell activation (P00053)	26	2.39	0.000222	0.00329	MAPK8	SOS2	ZAP70	SOS1	CDC42	PIK3CG	CD3E	GRB2	RAC2	PAK2	NFKB2	LCK	ITPR1	MAP3K1	CD3E	VAV3	LCP2	VAV1	NRAS	PTPRC	LAT	CHUK	ENSBTAG00000001575,CALM1	PIK3CA	NFKB1	FOS
	EGF receptor signaling pathway (P00018)	32	2.09	0.000425	0.00578	NRG1	MAPK12	ENSBTAG00000007867	MAPK8	NF1	SOS2	SOS1	RHOG	ENSBTAG00000002922	PIK3CG	RASA2	GRB2	RAC2	STAT3	KRAS	ENSBTAG00000004901	MAP3K1	ENSBTAG00000046699	AREG	CBL	EREG	ENSBTAG00000003707	STAT3	NRAS	PIK3R6	GAB3	FAS	PPP6C	PIK3CA	PIK3R5	HBEGF	PRKCB
	Gonadotropin-releasing hormone receptor pathway (P06664)	47	1.76	0.000705	0.00884	MAPK12	MAP3K8	SKIL	PTGER4	MAPK8	CREB1	SOS2	RAP1B	SOS1	HSPA1B	MAP4K5	PTGER2	CDC42	FOSB	RELA	GRB2	SMAD4	NR3C1	PRKAA1	SMAD5	STAT3	MAP3K7	ITPR2	ZEB1	ITPR1	MAP3K1	PXN	NAB1	KAT2B	BMPR2	GNAQ	JUNB	VCL	STAT3	EP300	DUSP1	ATF3	ACVR1B	GNAI3	CREB1	MAP4K4	COII	CREBBP	PTGER4
	PI3 kinase pathway (P00048)	16	2.56	0.00221	0.0257	GNAT2	SOS2	SOS1	GRB2	KRAS	NOS2	JAK2	GNAQ	NRAS	FOXO3	FAS	PTEN	GNAI3	PIK3CA	PIK3R5	NOS2
	Ras Pathway (P04393)	16	2.12	0.00973	0.106	MAPK12	ENSBTAG00000007867	MAPK8	SOS2	SOS1	CDC42	PIK3CG	GRB2	RAC2	STAT3	KRAS	PAK2	MAP3K1	STAT3	NRAS	PIK3CA
	Angiogenesis (P00005)	30	1.69	0.0104	0.106	HIF1A	ENSBTAG00000007867	JAK1	MAPK8	SOS2	SOS1	MAPK6	PIK3CG	GRB2	ENSBTAG00000021574	RBPJ	STAT3	FRS2	KRAS	ENSBTAG00000004901	PAK2	MAP3K1	PXN	HSPB1	ENSBTAG00000003707	HIF1A	STAT3	NRAS	F3	ENSBTAG00000018852	PIK3CA	VEGFA	CRK	FOS	PRKCB
	Vitamin D metabolism and pathway (P04396)	6	3.72	0.0121	0.116	POR	FDX1	VDR	CYP27A1	POR	CYP27B1
	Interferon-gamma signaling pathway (P00035)	8	2.94	0.0122	0.11	MAPK12	PIAS2	ENSBTAG00000007867	JAK1	MAPK8	PIAS1	JAK2	IFNGR1
	Ubiquitin proteasome pathway (P00060)	14	2.2	0.0149	0.128	SAE1	PSMC6	UBE2G1	ENSBTAG00000046657	PSMC6	ENSBTAG00000000308	UBE2G2	MDM2	UBE2D1	UBA6	UBE2G2	UBE2D3	PSMD12	HUWE1
	Transcription regulation by bZIP transcription factor (P00055)	14	2.1	0.0174	0.142	TAF9B	GTF2B	TBPL1	CREB1	POLR2F	TAF2	GTF2B	POLR2C	ENSBTAG00000046809	EP300	CREB1	POLR2L	CREBBP	ENSBTAG00000047991
	p53 pathway feedback loops 2 (P04398)	12	2.16	0.0192	0.149	MAPK12	ENSBTAG00000007867	PIK3CG	MDM2	KRAS	ENSBTAG00000004901	E2F3	RB1	NRAS	PTEN	PIK3CA	PIK3R5
	Integrin signalling pathway (P00034)	29	1.63	0.0203	0.15	MEGF9	LIMS2	MAPK8	ARPC5L	SOS2	RAP1B	SOS1	MAPK6	CDC42	PIK3CG	GRB2	RAC2	KRAS	ENSBTAG00000004901	MAP3K1	PXN	RAP1A	ENSBTAG00000003707	LAMB3	VCL	NRAS	PTPN12	ASAP1	ITGA9	ASAP1	PIK3CA	CRK	ELMO1	RAP2C
	Cholesterol biosynthesis (P00014)	5	3.31	0.0309	0.219	HMGCS1	HMGCR	MVK	MVK	GGPS1
	ATP synthesis (P02721)	4	3.97	0.0332	0.226	ATP6	COX1	CYC1	COX1
	Hypoxia response via HIF activation (P00030)	8	2.33	0.0522	0.34	HIF1A	PIK3CG	ENSBTAG00000004901	EGLN3	HIF1A	PTEN	PIK3CA	CREBBP
	GBB signaling pathway (P06214)	3	4.25	0.0564	0.353	HMGCS1	HMGCR	MVK	MVK	GGPS1
	TGF-beta signaling pathway (P00052)	18	1.67	0.0594	0.358	MAPK12	SKIL	ZFYVE16	MAPK8	SMAD4	SNIP1	SMAD5	MAP3K7	KRAS	BMPR2	TGFBR1	DCP1A	JUNB	EP300	NRAS	ACVR1B	CREBBP	SMAD4
	Cadherin signaling pathway (P00012)	7	0.49	0.0627	0.365	ENSBTAG00000021574	PTPN1	LYN	WNT11	ACTR2	CELSR2	ACTR2
	p53 pathway (P00059)	16	1.71	0.0639	0.359	KAT6B	PIK3CG	MDM2	FAS	ENSBTAG00000004901	SIRT1	KAT2B	E2F3	CDK5	TRAF6	EP300	PTEN	SERPINE1	PIK3CA	PIK3R5	CREBBP
	Salvage pyrimidine deoxyribonucleotides (P02774)	2	6.61	0.0695	0.378	CDA	TK1
	SCW signaling pathway (P06216)	3	3.72	0.0724	0.381	SMAD4	EP300	SMAD4
	DPP-SCW signaling pathway (P06212)	3	3.72	0.0724	0.369	SMAD4	EP300	SMAD4
	Nicotine pharmacodynamics pathway (P06587)	8	1.98	0.0782	0.386	PPP1CA	GRB2	ENSBTAG00000046080	CDK5	PPP1CA	GNAI3	PPP1CB	PPP1CC
	VEGF signaling pathway (P00056)	13	1.74	0.0894	0.428	HIF1A	MAPK6	PIK3CG	RAC2	KRAS	ENSBTAG00000004901	PXN	HSPB1	HIF1A	NRAS	PIK3CA	VEGFA	PRKCB
	DPP signaling pathway (P06213)	3	3.31	0.0902	0.42	SMAD4	EP300	SMAD4
	Dopamine receptor mediated signaling pathway (P05912)	11	1.82	0.0937	0.424	PPP1CA	GRB2	CDK5	PPP1CA	VAMP2	VAMP8	VAMP2	GNAI3	SNAP23	PPP1CB	PPP1CC
	Plasminogen activating cascade (P00050)	5	2.25	0.0952	0.419	ENSBTAG00000023198	PLAU	CPB2	ENSBTAG00000023026	SERPINE1
	Cortocotropin releasing factor receptor signaling pathway (P04380)	7	2.04	0.096	0.412	ENSBTAG00000046080	POMC	GNAQ	VAMP2	VAMP8	VAMP2	SNAP23
	Blood coagulation (P00011)	9	1.9	0.0974	0.407	ENSBTAG00000023198	PLAU	A2M	THBD	ENSBTAG00000023026	THBD	F3	SERPINE1	GP1BB
	Valine biosynthesis (P02785)	2	4.96	0.098	0.399	ILVBL	ILVBL
[truncated: 20 more columns]
